# Supplementary material for: Genomic analysis of NAC transcription factors in banana (Musa acuminata) and definition of NAC orthologous groups for monocots and dicots
Source: Plant Mol Biol. 2014 Feb 26;85(1):63–80. doi: 10.1007/s11103-013-0169-2 (PMC4151281; doi:10.1007/s11103-013-0169-2)
Supplement: Supplementary file 2 — List of sequence accessions used in this study and relative concise description of eventual modifications to the already published sequences (XLS 112 kb) [file 11103_2013_169_MOESM2_ESM.xls]

## Sheet: V. vinifera
Sequence name	Sequence accession	alternative locus name		Structure notes	notes
VvNAC56|GSVIVT01028354001|group_1a_VITVI	GI:359480022	LOC100254997			Used the older verson (3 exons).
VvNAC33|GSVIVT01020478001|group_1b_VITVI	GI:225462221	LOC100254239
VvNAC65|GSVIVT01035554001|group_1c_VITVI	GI:225429822	LOC100259270
VvNAC16|GSVIVT01014287001|group_1d_VITVI	GI:225461532	LOC100246914
VvNAC14|GSVIVT01013419001|group_1e_VITVI	GI:359491919	LOC100256459			Third intron was included in coding sequence.
VvNAC06|GSVIVT01008291001|group_1f_VITVI	GI:297734208	LOC100266459			First, fifth-ninth exons were excluded (based on GI:297734208)
VvNAC61|GSVIVT01033374001|group_1g_VITVI	GI:225441662	LOC100263995
VvNAC05|GSVIVT01007982001|group_1h_VITVI	GI:225457373	LOC100251801
VvNAC11|GSVIVT01011445001|group_1h_VITVI	GI:225452871	LOC100250998
VvNAC02|GSVIVT01001264001|group_2a_VITVI		LOC100242025			Only first three exons were considered
VvNAC22|GSVIVT01018623001|group_2a_VITVI	GI:359490199	LOC100258785
VvNAC23|GSVIVT01018809001|group_2b_VITVI		LOC100243701			Eliminated first exon
VvNAC63|GSVIVT01034485001|group_2c_VITVI	GI:225460730	LOC100265732
VvNAC70|GSVIVT01037113001|group_2d_VITVI	GI:225459925	LOC100248262
VvNAC68|GSVIVT01036682001|group_2e_VITVI	GI:225462354	LOC100255276
VvNAC24|GSVIVT01019670001|group_2f_VITVI	GI:225426558	LOC100244394
VvNAC49|GSVIVT01027431001|group_2f_VITVI	GI:225453610	LOC100245500
VvNAC08|GSVIVT01008839001|group_3a_VITVI	GI:359492381	LOC100255807			Eliminated first exon
VvNAC39|GSVIVT01022354001|group_3a_VITVI	GI:359480758	LOC100261123
VvNAC44|GSVIVT01025515001|group_3b_VITVI	GI:225435840	LOC100263939
VvNAC60|GSVIVT01033372001|group_3c_VITVI	GI:225441666	LOC100250331
VvNAC03|GSVIVT01006485001|group_3d_VITVI	GI:359496645	LOC100244547
VvNAC18|GSVIVT01014405001|group_3d_VITVI	GI:359493876	LOC100248744
VvNAC43|LOC100250078|group_3d_VITVI	GI:225435399	LOC100250078
VvNAC17|GSVIVT01014403001|group_3e_VITVI	GI:225461361	LOC100243607
VvNAC26|GSVIVT01019952001|group_3c_VITVI	GI:296086346	LOC100253321
VvNAC42|GSVIVT01025165001|group_3_VITVI	GI:297746236	LOC100253566			Eliminated last exon
VvNAC45|GSVIVT01025657001|group_3_VITVI	GI:225439932	LOC100248298
VvNAC64|GSVIVT01035214001|group_4a_VITVI	GI:225466227	LOC100258199		6 exons
VvNAC57|GSVIVT01029392001|group_4b_VITVI	GI:296088017	LOC100266514			Eliminated first exon
VvNAC13|GSVIVT01013182001|group_4c_VITVI	GI:359474569	LOC100255731		5 exons
VvNAC20|GSVIVT01016175001|group_4d_VITVI	GI:359486687	LOC100242836		6 exons
VvNAC21|GSVIVT01016176001|group_4d_VITVI	GI:225448908	LOC100265122		4 exons
VvNAC48|GSVIVT01026495001|group_4e_VITVI				6 exons	Personal annotation merging LOC100255810 and LOC100854361, based on GI:296088554 (modified)
VvNAC69|GSVIVT01036711001|group_4f_VITVI	GI:359494623	LOC100243251		5 exons
VvNAC15|GSVIVT01013671001|group_4g_VITVI	GI:225463127	LOC100249427		5 exons
VvNAC01|GSVIVT01000940001|group_5a_VITVI	GI:225425172	LOC100259233
VvNAC07|GSVIVT01008601001|group_5a_VITVI	GI:359491575	LOC100252516		4 exons
VvNAC73|GSVIVT01033032001|group_5a_VITVI	GI:225451537	LOC100256653
VvNAC25|GSVIVT01019702001|group_5b_VITVI	GI:297742478	LOC100249546		5 exons; First inron was lost
VvNAC71|GSVIVT01038666001|group_5b_VITVI	GI:225455179	LOC100255616		6 exons	Eliminated first exon
VvNAC51|GSVIVT01027470001|group_5b_VITVI		unannoted			Personal annotation combining GI:147787053 and GI:296089032
VvNAC52|GSVIVT01027472001|group_5b_VITVI	GI:296089033	unannoted
VvNAC53|GSVIVT01027473001|group_5b_VITVI	GI:296089034				Personal annotation based on GI:296089034
VvNAC54|GSVIVT01027475001|group_5b_VITVI	GI:296089035				Personal annotation based on GI:296089035
VvNAC55|GSVIVT01027477001|group_5b_VITVI	GI:296089037
VvNAC67|GSVIVT01036071001|group_5c_VITVI	GI:225464868	LOC100265540		4 exons
VvNAC40|GSVIVT01023123001|group_6a_VITVI	GI:225465304	LOC100248807
VvNAC27|GSVIVT01019993001|group_6b_VITVI	GI:225425702	LOC100256910
VvNAC10|GSVIVT01011420001|group_6b_VITVI	GI:359488924	LOC100262949
VvNAC28|GSVIVT01020384001|group_6c_VITVI	GI:359494556	LOC100243956
VvNAC29|GSVIVT01020387001|group_6c_VITVI	GI:225462147	LOC100268026
VvNAC30|GSVIVT01020388001|group_6c_VITVI	GI:359494559	LOC100262877
VvNAC31|GSVIVT01020389001|group_6c_VITVI	GI:225462151	LOC100257751
VvNAC32|GSVIVT01020394001|group_6c_VITVI	GI:296082752	LOC100249286
VvNAC36|GSVIVT01020834001|group_6c_VITVI	GI:225446795	LOC100259242
VvNAC37|GSVIVT01021120001|group_7a_VITVI	GI:225443590	LOC100250388			First two exons correspond to global NAC first exon; second exon to the second and third global NAC exons
VvNAC34|GSVIVT01020609001|group_7a_VITVI	GI:225446463	LOC100267787			First two exons correspond to global NAC first exon; second exon to the second and third global NAC exons
VvNAC19|GSVIVT01015274001|group_7b_VITVI	GI:147780310	LOC100261063		6 exons	First two exons correspond to global NAC first exon; second exon to the second and third global NAC exons; Fourth exon with 5 additional aa at the beginning
VvNAC12|GSVIVT01011954001|group_7c_VITVI	GI:225423879	LOC100266255		6 exons	First three exons correspond to global NAC first exon; second exon to the second and third global NAC exons
VvNAC59|GSVIVT01032388001|group_7d_VITVI	GI:225452310	LOC100249251		6 exons	First three exons correspond to global NAC first exon; second exon to the second and third global NAC exons
VvNAC47|GSVIVT01026468001|group_7e_VITVI	GI:359477005	LOC100267164
VvNAC58|GSVIVT01029709001|group_7e_VITVI	GI:225447803	LOC100243491
VvNAC09|GSVIVT01009651001|group_7f_VITVI	GI:225458374	LOC100252228		5 exons
VvNAC04|GSVIVT01007194001|group_8a_VITVI	GI:359494722	LOC100243861
VvNAC41|GSVIVT01023921001|group_8a_VITVI	GI:225428195	LOC100241839
VvNAC46|GSVIVT01026055001|group_8b_VITVI	GI:225460442	LOC100263202
VvNAC62|GSVIVT01033886001|group_8b_VITVI	GI:225440815	LOC100249478
VvNAC74|GSVIVT01036091001|group_8b_VITVI	GI:225464898	LOC100263879

## Sheet: A. thaliana
Sequence name	Sequence accession		Known fnction	Structure notes	notes
ANAC074|At4g28530.1|group_1a_ARATH	GI:18417214
ANAC021/022|At1g56010.2|group_1b_ARATH	GI:15222818				ANAC021 is a shorter alternative splicing
ANAC|At3g12977.1|group_1b_ARATH	GI:145322887
ANAC038/039|At2g24430.1|group_1c_ARATH	GI:15224139
ANAC098|At5g53950.1|group_1d_ARATH	GI:15238882		CUC2
ANAC054|At3g15170.1|group_1d_ARATH	GI:15232511		CUC1
ANAC031|At1g76420.1|group_1e_ARATH	GI:15223043		CUC3
ANAC058|At3g18400.1|group_1f_ARATH	GI:15229637
ANAC046|At3g04060.1|group_1g_ARATH	GI:15229219
ANAC087|At5g18270.1|group_1g_ARATH	GI:42567931
ANAC059|At3g29035.1|group_1h_ARATH	GI:15228570
ANAC079/080|At5g07680.1|group_1h_ARATH	GI:30682048				ANAC080 is a shorter alternative splicing
ANAC092|At5g39610.1|group_1h_ARATH	GI:15241819
ANAC100|At5g61430.1|group_1h_ARATH	GI:15240252
ANAC007|At1g12260.1|group_2a_ARATH	GI:15221256		VND4
ANAC026|At1g62700.1|group_2a_ARATH	GI:15221554		VND5
ANAC101|At5g62380.1|group_2a_ARATH	GI:15241802		VND6	second intron was lost
ANAC037|At2g18060.1|group_2b_ARATH	GI:15227958		VND1
ANAC076|At4g36160.1|group_2b_ARATH	GI:15234325		VND2
ANAC105|At5g66300.1|group_2b_ARATH	GI:15239338		VND3
ANAC030|At1g71930.1|group_2c_ARATH	GI:15217612		VND7
ANAC015|At1g33280.1|group_2d_ARATH	GI:15217491		BEARSKIN1
ANAC070|At4g10350.1|group_2d_ARATH	GI:15235031		BEARSKIN2
ANAC033|At1g79580.1|group_2e_ARATH	GI:15219419		SOMBRERO
ANAC043|At2g46770.1|group_2f_ARATH	GI:30690500		NST1
ANAC066|At3g61910.1|group_2f_ARATH	GI:15228643		NST2	second intron was lost
ANAC012|At1g32770.1|group_2f_ARATH	GI:15223299		NST3 or SND1
ANAC002|At1g01720.1|group_3a_ARATH	GI:15223456		ATAF1
ANAC032|At1g77450.1|group_3a_ARATH	GI:15223963
ANAC081|At5g08790.1|group_3a_ARATH	GI:22326685		ATAF2
ANAC102|At5g63790.1|group_3a_ARATH	GI:30697896
ANAC047|At3g04070.1|group_3c_ARATH	GI:30679026
ANAC018|At1g52880.1|group_3d_ARATH	GI:15219110
ANAC025|At1g61110.1|group_3d_ARATH	GI:18407026
ANAC056|At3g15510.1|group_3d_ARATH	GI:15232606
ANAC055|At3g15500.1|group_3e_ARATH	GI:15232604		Involved in drought tolerance
ANAC019|At1g52890.1|group_3e_ARATH	GI:15219112		Involved in drought tolerance
ANAC072|At4g27410.1|group_3e_ARATH	GI:18416983		(RD26) Involved in drought tolerance
ANAC029|At1g69490.1|group_3c_ARATH	GI:18409291		AtNAP
ANAC028|At1g65910.1|group_4a_ARATH	GI:15218843			6 exons
ANAC045|At3g03200.1|group_4a_ARATH	GI:186509710			6 exons
ANAC086|At5g17260.1|group_4a_ARATH	GI:15237939			6 exons
ANAC057|At3g17730.1|group_4b_ARATH	GI:15229511
ANAC071|At4g17980.1|group_4c_ARATH	GI:15236721			5 exons
ANAC011|At1g32510.1|group_4c_ARATH	GI:42562467			4 exons
ANAC096|At5g46590.1|group_4c_ARATH	GI:15237469			4 exons
ANAC078|At5g04410.1|group_4d_ARATH	GI:15237699			6 exons
ANAC077|At5g04400.1|group_4d_ARATH	GI:15237698			4 exons
ANAC050|At3g10480.1|group_4d_ARATH	GI:42572353			4 exons (last two exons are lost)
ANAC051/052|At3g10490.2|group_4d_ARATH	GI:30681347			4 exons (last two are lost)	alternative splicing: ANAC052_At3g10490.1
ANAC053|At3g10500.1|group_4d_ARATH	GI:18398895			6 exons
ANAC082|At5g09330.1|group_4e_ARATH	GI:15242390		VNI1	4 exons
ANAC103|At5g64060.1|group_4e_ARATH	GI:15237609			4 exons
ANAC020|At1g54330.1|group_4f_ARATH	GI:79366195
ANAC016|At1g34180.1|group_4g_ARATH	GI:18399166			5 exons
ANAC017|At1g34190.1|group_4g_ARATH	GI:18399168			4 exons (second intron was lost)
ANAC013|At1g32870.1|group_4g_ARATH	GI:18398627			3 exons (second and thirs exons were lost)
ANAC041|At2g33480.1|group_5a_ARATH	GI:15226119
ANAC083|At5g13180.1|group_5a_ARATH	GI:15240042		VNI2
ANAC084|At5g14000.1|group_5a_ARATH	GI:18417264
ANAC097|At5g50820.1|group_5a_ARATH	GI:145359098
ANAC|At4g35580|group_5b_ARATH	GI:42567421			6 exons
ANAC062|At3g49530.1|group_5b_ARATH	GI:15229161			6 exons
ANAC091|At5g24590.2|group_5b_ARATH	GI:30689531		TIP (TCV-interacting protein)	5 exons
ANAC014|At1g33060.1|group_5b_ARATH	GI:42571727			7 exons
ANAC040|At2g27300.1|group_5c_ARATH	GI:15225866		NTL8	4 exons
ANAC060|At3g44290.1|group_5c_ARATH	GI:15229931			4 exons
ANAC089|At5g22290.1|group_5c_ARATH	GI:18420448			4 exons
ANAC034/035|At2g02450.1|group_6a_ARATH	GI:30678002
ANAC009|At1g26870.1|group_6b_ARATH	GI:15223376		FEZ
ANAC094|At5G39820.1|group_6b_ARATH	GI:334188082
ANAC042|At2g43000.1|group_6c_ARATH	GI:15224202
ANAC|At3g12910.1|group_6c_ARATH	GI:145338434
ANAC073|At4g28500.1|group_7a_ARATH	GI:15235314				First two exons correspond to global NAC first exon; second exon to the second and third global NAC exons
ANAC010|At1g28470.1|group_7a_ARATH	GI:18396807				First two exons correspond to global NAC first exon; second exon to the second and third global NAC exons
ANAC099|At5g56620.1|group_7b_ARATH				6 exons; personal annotation based on sequence similarity with other sequences	First two exons correspond to global NAC first exon; second exon to the second and third global NAC exons
ANAC075|At4g29230.1|group_7b_ARATH	GI:15233497			6 exons	First two exons correspond to global NAC first exon; second exon to the second and third global NAC exons
ANAC008|At1g25580.1|group_7c_ARATH	GI:30689293		SOG1	6 exons	First three exons correspond to global NAC first exon; second exon to the second and third global NAC exons
ANAC044|At3g01600.1|group_7d_ARATH	GI:15232150			5 exons	First three exons correspond to global NAC first exon; second exon to the second and third global NAC exons
ANAC085|At5g14490.1|group_7d_ARATH	GI:15241416			4 exons	First two exons correspond to global NAC first exon; second exon to the second and third global NAC exons
ANAC104|At5g64530.1|group_7e_ARATH	GI:30698042		XND1
ANAC036|At2g17040.1|group_8a_ARATH	GI:145360022
ANAC061|At3g44350.1|group_8b_ARATH	GI:186510661
ANAC090|At5g22380.1|group_8b_ARATH	GI:15242228

## Sheet: O. sativa
Sequence name (MSU rice database)	Sequence accession	RAP-db locus name	alternativeNAC name	Structure notes	notes
Os02g41450.1|group_1a_ORYSA	GI:125582930	unannoted	ONAC051		Os02g41450.1: beginning of sequenced strongly modified, lack of first exon (gap in genome sequence). Replaced by GI:125582930.
Os02g56600.1|group_1a_ORYSA	GI:115449461	Os02g0810900	ONAC032
Os03g01870.1|group_1a_ORYSA	GI:115450209	Os03g0109000	ONAC055
Os04g43560.1|group_1a_ORYSA	GI:115459424	Os04g0515900	ONAC008
Os10g33760.1|group_1a_ORYSA	GI:115482528	Os10g0477600	ONAC120
Os02g06950.1|group_1b_ORYSA	GI:49387733	unannoted	ONAC043		GI:49387733: Personal annotation: added first 8 amino acids
Os04g52810.1|group_1b_ORYSA	GI:115460589	Os04g0619000	ONAC083		Os04g52810.1: Replaced by personal annotation having shorter second exon. Based on EST sequence GI:117240063
Os06g46270.1|group_1b_ORYSA	GI:115469494	Os06g0675600	ONAC011
Os08g10080.1|group_1b_ORYSA	GI:115475233	Os08g0200600	ONAC104
Os12g41680.1|group_1b_ORYSA	GI:115489522	Os12g0610600	ONAC060
Os09g32260.1|group_1c_ORYSA	GI:115479939	Os09g0497900	ONAC072
Os06g23650.1|group_1d_ORYSA	GI:115467958	Os06g0344900	ONAC092	first intron was lost
Os08g40030.1|group_1e_ORYSA	GI:297608830	Os08g0511200	ONAC107	first intron was lost
Os03g42630.1|group_1f_ORYSA	GI:115454181	Os03g0624600	ONAC006	second intron was lost
Os01g01470.1|group_1g_ORYSA	GI:115434014	Os01g0104500	ONAC020	second intron was lost
Os01g29840.1|group_1g_ORYSA	GI:125526076	Os01g0393100	ONAC026	second intron was lost; the splicing version was chosen based on similarity with Os01g01470.1_ORYSA (2 exons)
Os03g21030.1|group_1g_ORYSA	GI:115452787	Os03g0327100	ONAC039
Os07g48550.1|group_1g_ORYSA	GI:115474145	Os07g0684800	ONAC015
Os11g03370.1|group_1g_ORYSA	GI:115483935	Os11g0127600	ONAC045
Os12g03050.1|group_1g_ORYSA	GI:115487096	Os12g0123800	ONAC132	second intron was lost
Os02g36880.1|group_1h_ORYSA		Os02g0579000	ONAC027 (OsNAC1)	The splicing version was chosen based on similarity with GI:218191047 (indica rice, 3 exons)
Os11g03310.1|group_3c_ORYSA	GI:115483933	Os11g0127000	ONAC123	second intron was lost
Os08g33670.1|group_1_ORYSA	GI:297726465	Os08g0433500	ONAC106
Os04g38720.1|group_1h_ORYSA	GI:115458784	Os04g0460600	ONAC004 (OsNAC2)
Os06g01480.1|group_2a_ORYSA	GI:115465900	Os06g0104200	ONAC090
Os04g45340.1|group_2a_ORYSA	GI:346991178	Os04g0536500	ONAC082	Added third exon
Os02g42970.1|group_2a_ORYSA	GI:49388648	unannoted	ONAC052
Os03g03540.1|group_2b_ORYSA	GI:115450461	Os03g0127200	ONAC056
Os10g38834.1|group_2b_ORYSA	GI:115483104	Os10g0532000	ONAC018
Os08g01330.1|group_2c_ORYSA	GI:115474357	Os08g0103900	ONAC031
Os04g59470.1|group_2c_ORYSA	GI:32487489		ONAC084		The sequence was not found in the last version of the Oryza genome (GI:297603645)
Os04g|group_2d_ORYSA	GI:218185440				Found as pseudogene (or error sequence) in GI:57015270 (complement(join(19156802..19157245,19157247..19157429,19157901..19158178,19158488..19158656)))
Os02g15340.1|group_2e_ORYSA	GI:115445339	Os02g0252200	ONAC013
Os06g33940.1|group_2e_ORYSA	GI:115468360	Os06g0530400	ONAC093 (OsNAC7)	Third intron was included in coding sequence.
Os06g04090.1|group_2f_ORYSA	GI:6006373	Os06g0131700	ONAC007
Os08g02300.1|group_2f_ORYSA	GI:346991170	Os08g0115800	ONAC029		Personal annotation (added third exon) based on similarity with Indica sequence GI:346991170
Os01g66120.1|group_3a_ORYSA	GI:115441473	Os01g0884300	ONAC048 (OsNAC6)
Os05g34830.1|group_3a_ORYSA	GI:48475181	Os05g0421600	ONAC088 (OsNAC52)		Os05g0421600: Replaced by personal annotation having an additional exon and a large first exon (second exon in personal annotation). Based on GI:48475181
Os11g08210.1|group_3a_ORYSA	GI:115484515	Os11g0184900	ONAC009 (OsNAC5)
Os01g60020.1|group_3b_ORYSA	GI:115440675	Os01g0816100	ONAC068 (OsNAC4)
Os03g60080.1|group_3b_ORYSA	GI:115456163	Os03g0815100	ONAC002 (OsNAC19) (SNAC1)	first intron was lost				SNAC1
Os07g12340.1|group_3b_ORYSA	GI:115471229	Os07g0225300	ONAC067 (OsNAC3)	first and second introns were lost; monoexonic structure
Os01g01430.1|group_3c_ORYSA	GI:125524070	Os01g0104200	ONAC016	first intron was lost; the splicing version (two exons) was chosen based on similarity with other species.
Os05g34310.1|group_3c_ORYSA	GI:115463911	Os05g0415400	ONAC024
Os03g21060.1|group_3c_ORYSA	GI:24899399	Os03g0327800	ONAC058	The splicing version was chosen based on similarity with other species
Os07g48450.1|group_3c_ORYSA	GI:218200275	Os07g0683200	ONAC103	The splicing version was chosen based on similarity with other species
Os07g37920.1|group_3d_ORYSA	GI:115472837	Os07g0566500	ONAC010
Os11g03300.1|group_3c_ORYSA	GI:115483931	Os11g0126900	ONAC122 (OsNAC10)	Annotated in three exons
Os12g03040.1|group_3c_ORYSA	GI:77552909	Os12g0123700	ONAC131	Annotated in three exons
Os03g02800.1|group_4a_ORYSA	GI:297721755	Os03g0119966	ONAC054	6 exons
Os09g38000.1|group_4b_ORYSA		not annoted	ONAC109
Os09g38010.1|group_4b_ORYSA	GI:115480567	Os09g0552900	ONAC110
Os10g42130.1|group_4c_ORYSA	GI:110289615	Os10g0571600	ONAC121	Third and fourth introns are lacking
Os02g57650.1|group_4d_ORYSA	GI:115449815	Os02g0822400	ONAC070	5 exons, first intron was lost	5 exons
Os08g44820.1|group_4d_ORYSA	GI:115477845	Os08g0562200	ONAC040	5 exons, first intron was lost	5 exons
Os05g35170.1|group_4e_ORYSA	GI:115464001	Os05g0426200	ONAC036	4 exons
Os|AK068153|group_4e_ORYSA	GI:125550359	not found	ONAC047
Os09g32040.1|group_4g_ORYSA	GI:115479907	Os09g0493700	ONAC042	4 exons, second intron was lost	4 exons
Os01g15640.1|group_5c_ORYSA	GI:115435780	Os01g0261200	ONAC074 (OsNAC8)	4 exons
Os12g29330.1|group_5a_ORYSA	GI:115488540	Os12g0477400	ONAC139	2 exons, second intron was lost	2 exons
Os11g31330.1|group_5a_ORYSA	GI:115485625	Os11g0512000	ONAC025
Os09g33490.1|group_5a_ORYSA	GI:115480065	Os09g0509100	ONAC001
Os01g70110.1|group_5a_ORYSA	GI:115441953	Os01g0925400	ONAC041	2 exons, second intron was lost
Os08g42400.1|group_5a_ORYSA	GI:115477525	Os08g0535800	ONAC005
Os08g06140.1|group_5b_ORYSA	GI:115474875	Os08g0157900	ONAC037	7 exons
Os06g01230.1|group_5b_ORYSA	GI:115465864	Os06g0101800	ONAC019
Os01g66490.1|group_6a_ORYSA	GI:115441517	Os01g0888300	ONAC075
Os05g34600.1|group_6a_ORYSA	GI:115463937	Os05g0418800	ONAC087
Os08g02160.1|group_6a_ORYSA		Os08g0113500	ONAC049		The splicing version was chosen based on similarity with other sequences; third exon was excluded
Os08g33910.1|group_6b_ORYSA	GI:115476586	Os08g0436700	ONAC063
Os02g51120.1|group_6b_ORYSA	GI:46390109	Os02g0745300	ONAC053		The sequence was not found in the last version of the Oryza genome (GI:46390109)
Os03g56580.1|group_6c_ORYSA	GI:115455675	Os03g0777000	ONAC066
Os07g04560.1|group_6c_ORYSA	GI:27260923	not annoted	ONAC096
Os12g43530.1|group_6c_ORYSA	GI:77557132	not annoted	ONAC140
Os01g48130.1|group_7a_ORYSA	GI:56201848	Os01g0672100	ONAC073	First two exons correspond to global NAC first exon; second exon to the second and third global NAC exons	different junction between exon 2 and 3; exon 3 has different reading frame !!
Os05g48850.1|group_7a_ORYSA	GI:115465447	Os05g0563000	ONAC062	First two exons correspond to global NAC first exon; second exon to the second and third global NAC exons
Os01g09550.1|group_7b_ORYSA	GI:297596261	Os01g0191300	ONAC003	First two exons correspond to global NAC first exon; second exon to the second and third global NAC exons
Os06g36480.1|group_7b_ORYSA		Os06g0560300	ONAC094	First two exons correspond to global NAC first exon; second exon to the second and third global NAC exons	Personal annotation based on similarity with Indica sequence GI:218198384
Os05g10620.2|group_7b_ORYSA		Os05g0194500	ONAC085	First two exons correspond to global NAC first exon; second exon to the second and third global NAC exons	Personal annotation: the fifth exon was lost; possible pseudogene
Os06g15690.1|group_7c_ORYSA		Os06g0267500	ONAC091	First three exons correspond to global NAC first exon; second exon to the second and third global NAC exons	Personal annotation based on similarity with other species
Os04g40140.1|group_7d_ORYSA	GI:333776982	Os04g0477300	ONAC081	First three exons correspond to global NAC first exon; second exon to the second and third global NAC exons	Personal annotation based on similarity with other species; possible pseudogene due to 1bp deletion introducing a frameshift
Os02g38130.1|group_7d_ORYSA	GI:115447057	Os02g0594800	ONAC050	First three exons correspond to global NAC first exon; second exon to the second and third global NAC exons
Os02g34970.1|group_7e_ORYSA	GI:115446685	Os02g0555300	ONAC028
Os04g35660.1|group_7e_ORYSA	GI:297602789	Os04g0437000	ONAC079
Os10g21560.1|group_7f_ORYSA	GI:115481670	Os10g0359500	ONAC061	5 exons
Os03g04070.1|group_8a_ORYSA	GI:115450543	Os03g0133000	ONAC022
Os06g51070.1|group_8a_ORYSA	GI:115470058	Os06g0726300	ONAC095	1 exon, first and second introns were lost	1 exon
Os01g64310.1|group_8b_ORYSA	GI:115441211	Os01g0862800	ONAC059
Os05g37080.1|group_8b_ORYSA	GI:115464145	Os05g0442700	ONAC012
Os11g05614.1|group_8b_ORYSA	GI:115484247	Os11g0154500	ONAC017	2 exons, first intron was lost
Os11g45950.1|group_8b_ORYSA	GI:77552563		ONAC130	Lacking first exon; probably pseudogene
Os12g05990.1|group_8b_ORYSA	GI:115487418	Os12g0156100	ONAC134	1 exon, first and second introns were lost

## Sheet: M. acuminata
Sequence name	known fonction		Structure notes
GSMUA_Achr1T20530_001|group_1a_MUSAC
GSMUA_Achr6T36550_001|group_1a_MUSAC
GSMUA_Achr5T18670_001|group_1a_MUSAC
GSMUA_Achr11T22760_001|group_1a_MUSAC
GSMUA_Achr8T18980_001|group_1a_MUSAC
GSMUA_Achr11T00880_001|group_1a_MUSAC	MaNAC6
GSMUA_Achr1T10860_001|group_1a_MUSAC
GSMUA_AchrUn_randomT17260_001|group_1a_MUSAC
GSMUA_AchrUn_randomT02760_001|group_1a_MUSAC
GSMUA_Achr3T23360_001|group_1b_MUSAC
GSMUA_Achr5T00500_001|group_1b_MUSAC
GSMUA_Achr5T26640_001|group_1b_MUSAC
GSMUA_Achr6T30050_001|group_1b_MUSAC
GSMUA_Achr6T31350_001|group_1b_MUSAC
GSMUA_Achr8T07120_001|group_1b_MUSAC
GSMUA_Achr8T33310_001|group_1b_MUSAC
GSMUA_Achr9T10210_001|group_1b_MUSAC
GSMUA_Achr9T26140_001|group_1b_MUSAC	MaNAC5
GSMUA_Achr11T25720_001|group_1b_MUSAC
GSMUA_Achr6T01770_001|group_1c_MUSAC
GSMUA_Achr7T19680_001|group_1c_MUSAC
GSMUA_Achr8T24680_001|group_1c_MUSAC
GSMUA_Achr10T22350_001|group_1d_MUSAC
GSMUA_Achr10T26180_001|group_1d_MUSAC
GSMUA_Achr9T20090_001|group_1e_MUSAC
GSMUA_Achr8T18420_001|group_1f_MUSAC
GSMUA_Achr9T00570_001|group_1f_MUSAC	pseudo
GSMUA_Achr10T19900_001|group_1f_MUSAC
GSMUA_Achr3T09520_001|group_1g_MUSAC
GSMUA_Achr3T18020_001|group_1g_MUSAC
GSMUA_Achr5T07600_001|group_1g_MUSAC
GSMUA_Achr6T08600_001|group_1g_MUSAC
GSMUA_Achr6T32290_001|group_1g_MUSAC
GSMUA_Achr7T18330_001|group_1g_MUSAC
GSMUA_Achr9T16920_001|group_1g_MUSAC
GSMUA_Achr10T05070_001|group_1g_MUSAC
GSMUA_Achr8T21470_001|group_1g_MUSAC
GSMUA_Achr7T11500_001|group_1h_MUSAC
GSMUA_Achr6T30570_001|group_1h_MUSAC
GSMUA_Achr9T27530_001|group_1h_MUSAC	MaNAC3
GSMUA_Achr6T36840_001|group_2a_MUSAC
GSMUA_Achr11T03780_001|group_2a_MUSAC
GSMUA_Achr7T06640_001|group_2a_MUSAC
GSMUA_Achr8T11590_001|group_2a_MUSAC
GSMUA_Achr11T17510_001|group_2a_MUSAC
GSMUA_Achr8T12100_001|group_2b_MUSAC
GSMUA_Achr11T03040_001|group_2b_MUSAC
GSMUA_Achr3T22360_001|group_2c_MUSAC
GSMUA_Achr7T23170_001|group_2c_MUSAC
GSMUA_Achr2T05640_001|group_2d_MUSAC
GSMUA_Achr6T28890_001|group_2d_MUSAC
GSMUA_Achr2T20020_001|group_2e_MUSAC
GSMUA_Achr10T14400_001|group_2e_MUSAC
GSMUA_Achr10T21750_001|group_2e_MUSAC
GSMUA_Achr3T12230_001|group_2f_MUSAC
GSMUA_Achr7T05980_001|group_2f_MUSAC
GSMUA_Achr9T24450_001|group_2f_MUSAC
GSMUA_AchrUn_randomT21980_001|group_2f_MUSAC
GSMUA_Achr3T18990_001|group_3a_MUSAC
GSMUA_Achr6T17720_001|group_3a_MUSAC
GSMUA_Achr6T18720_001|group_3a_MUSAC
GSMUA_Achr6T25380_001|group_3a_MUSAC
GSMUA_Achr7T23250_001|group_3a_MUSAC
GSMUA_Achr10T04570_001|group_3a_MUSAC
GSMUA_Achr4T02390_001|group_3b_MUSAC
GSMUA_Achr4T10310_001|group_3b_MUSAC
GSMUA_Achr5T07590_001|group_3b_MUSAC
GSMUA_Achr6T32330_001|group_3b_MUSAC
GSMUA_Achr7T21780_001|group_3b_MUSAC
GSMUA_Achr10T29200_001|group_3b_MUSAC
GSMUA_AchrUn_randomT17360_001|group_3c_MUSAC
GSMUA_Achr10T12860_001|group_3c_MUSAC
GSMUA_Achr3T18010_001|group_3c_MUSAC
GSMUA_Achr4T02380_001|group_3c_MUSAC
GSMUA_Achr6T32320_001|group_3c_MUSAC
GSMUA_Achr7T21770_001|group_3c_MUSAC
GSMUA_Achr9T04960_001|group_3c_MUSAC
GSMUA_Achr1T08860_001|group_3d_MUSAC
GSMUA_Achr9T19520_001|group_3d_MUSAC
GSMUA_Achr8T13430_001|group_4a_MUSAC			6 exons
GSMUA_AchrUn_randomT08190_001|group_4a_MUSAC			4 exons, stop codon in the fourth exon: pseudo ?
GSMUA_Achr11T01400_001|group_4a_MUSAC			4 exons, last two exons appear to be lost: pseudogene ?
GSMUA_Achr11T16860_001|group_4a_MUSAC			4 exons, third and fifth intron were lost (?); jonctions between exin 4, 5 and 6 appears disrupted! Pseudogene ?
GSMUA_Achr1T02820_001|group_4a_MUSAC			4 exons, last two exons are lacking: pseudo ?
GSMUA_Achr9T23940_001|group_4b_MUSAC
GSMUA_Achr3T13880_001|group_4b_MUSAC
GSMUA_Achr5T18140_001|group_4c_MUSAC			5 exons
GSMUA_Achr11T17780_001|group_4c_MUSAC			5 exons
GSMUA_Achr3T18070_001|group_4c_MUSAC			5 exons
GSMUA_Achr5T03360_001|group_4c_MUSAC			5 exons
GSMUA_Achr9T20400_001|group_4d_MUSAC			5 exons, first intron was lost
GSMUA_AchrUn_randomT07620_001|group_4d_MUSAC			5 exons, first intron was lost
GSMUA_Achr9T23580_001|group_4d_MUSAC			5 exons, first intron was lost
GSMUA_Achr2T04010_001|group_4d_MUSAC			5 exons, first intron was lost
GSMUA_Achr7T23330_001|group_4e_MUSAC			5 exons
GSMUA_Achr10T04530_001|group_4e_MUSAC			4 exons
GSMUA_Achr11T09000_001|group_4e_MUSAC			5 exons
GSMUA_Achr8T24280_001|group_4g_MUSAC			5 exons
GSMUA_AchrUn_randomT11980_001|group_4g_MUSAC			5 exons
GSMUA_Achr5T23620_001|group_5c_MUSAC			4 exons
GSMUA_Achr6T03200_001|group_5c_MUSAC			4 exons
GSMUA_Achr3T18680_001|group_5a_MUSAC
GSMUA_Achr6T16560_001|group_5a_MUSAC
GSMUA_Achr10T16940_001|group_5a_MUSAC
GSMUA_Achr2T21110_001|group_5a_MUSAC
GSMUA_Achr6T20870_001|group_5a_MUSAC
GSMUA_Achr6T23840_001|group_5a_MUSAC
GSMUA_Achr7T22480_001|group_5a_MUSAC
GSMUA_Achr10T11910_001|group_5a_MUSAC
GSMUA_AchrUn_randomT24680_001|group_5a_MUSAC
GSMUA_AchrUn_randomT04060_001|group_5b_MUSAC
GSMUA_Achr4T29170_001|group_5b_MUSAC
GSMUA_Achr1T03560_001|group_5b_MUSAC
GSMUA_Achr2T11810_001|group_5b_MUSAC
GSMUA_Achr11T07800_001|group_5b_MUSAC
GSMUA_Achr3T00330_001|group_5b_MUSAC
GSMUA_Achr7T23650_001|group_6a_MUSAC
GSMUA_Achr3T21690_001|group_6a_MUSAC
GSMUA_Achr5T17060_001|group_6a_MUSAC
GSMUA_Achr10T04320_001|group_6a_MUSAC
GSMUA_Achr10T10690_001|group_6a_MUSAC
GSMUA_Achr11T08970_001|group_6a_MUSAC
GSMUA_Achr11T22590_001|group_6a_MUSAC
GSMUA_Achr11T26450_001|group_6a_MUSAC
GSMUA_Achr6T02680_001|group_6b_MUSAC
GSMUA_Achr10T08120_001|group_6b_MUSAC
GSMUA_Achr4T23030_001|group_6c_MUSAC
GSMUA_Achr4T32010_001|group_6c_MUSAC
GSMUA_Achr5T02170_001|group_6c_MUSAC
GSMUA_Achr7T00860_001|group_6c_MUSAC	MaNAC4
GSMUA_Achr9T10040_001|group_6c_MUSAC
GSMUA_Achr10T08420_001|group_6c_MUSAC
GSMUA_Achr6T31585_001|group_6c_MUSAC	MaNAC2
GSMUA_Achr4T02730_001|group_7a_MUSAC			First two exons correspond to global NAC first exon; second exon to the second and third global NAC exons
GSMUA_Achr2T09080_001|group_7a_MUSAC			First two exons correspond to global NAC first exon; second exon to the second and third global NAC exons
GSMUA_Achr6T27000_001|group_7a_MUSAC	MaNAC1		First two exons correspond to global NAC first exon; second exon to the second and third global NAC exons
GSMUA_Achr2T16590_001|group_7b_MUSAC			6 exons, first two exons correspond to global NAC first exon; second exon to the second and third global NAC exons
GSMUA_Achr4T30940_001|group_7b_MUSAC			6 exons, first two exons correspond to global NAC first exon; second exon to the second and third global NAC exons
GSMUA_Achr6T05480_001|group_7b_MUSAC			6 exons, first two exons correspond to global NAC first exon; second exon to the second and third global NAC exons
GSMUA_Achr7T09510_001|group_7b_MUSAC			6 exons, first two exons correspond to global NAC first exon; second exon to the second and third global NAC exons
GSMUA_Achr10T27600_001|group_7b_MUSAC			6 exons, first two exons correspond to global NAC first exon; second exon to the second and third global NAC exons	joined to AchrUn_randomT28610_001 (based on JV417995)
GSMUA_Achr3T07330_001|group_7c_MUSAC			6 exons, first two exons correspond to global NAC first exon; second exon to the second and third global NAC exons
GSMUA_Achr9T01880_001|group_7d_MUSAC			6 exons, first two exons correspond to global NAC first exon; second exon to the second and third global NAC exons
GSMUA_AchrUn_randomT17050_001|group_7d_MUSAC			6 exons, first two exons correspond to global NAC first exon; second exon to the second and third global NAC exons
GSMUA_Achr6T17670_001|group_7e_MUSAC
GSMUA_Achr6T18640_001|group_7e_MUSAC
GSMUA_Achr6T25790_001|group_7e_MUSAC
GSMUA_Achr10T10790_001|group_7e_MUSAC
GSMUA_Achr7T26050_001|group_7f_MUSAC
GSMUA_Achr2T06610_001|group_7f_MUSAC
GSMUA_Achr4T07148_001|group_7f_MUSAC
GSMUA_Achr1T02710_001|group_8a_MUSAC
GSMUA_Achr3T14720_001|group_8a_MUSAC
GSMUA_Achr5T19060_001|group_8a_MUSAC
GSMUA_AchrUn_randomT08220_001|group_8a_MUSAC
GSMUA_Achr11T01320_001|group_8a_MUSAC
GSMUA_Achr3T00560_001|group_8a_MUSAC
GSMUA_Achr7T04030_001|group_8a_MUSAC
GSMUA_Achr6T19400_001|group_8b_MUSAC
GSMUA_Achr8T01410_001|group_8b_MUSAC
GSMUA_Achr9T29750_001|group_8b_MUSAC
GSMUA_Achr10T04720_001|group_8a_MUSAC
