# Supplementary material for: Genomic analysis of NAC transcription factors in banana (Musa acuminata) and definition of NAC orthologous groups for monocots and dicots
Source: Plant Mol Biol. 2014 Feb 26;85(1):63–80. doi: 10.1007/s11103-013-0169-2 (PMC4151281; doi:10.1007/s11103-013-0169-2)
Supplement: Supplementary file 3 — List of duplicated genes assigned to segmental duplication in M. acuminate genome, as detected by CoGe SynMap analysis (XLS 3111 kb) [file 11103_2013_169_MOESM3_ESM.xls]

## Sheet: 11211_11211.CDS-CDS.last.dag.al
###
a11211_1	1||382743||385351||GSMUA_Achr1G00420_001||1||CDS||80270909||42||89.9	382743	385351	b11211_5	5||8949658||8952751||GSMUA_Achr5G12470_001||1||CDS||80309527||18853||89.9	8949658	8952751	1e-129	50	http://genomevolution.org/CoGe/GEvo.pl?fid1=80270909;fid2=80309527;dsgid1=11211;dsgid2=11211
a11211_1	1||403080||407129||GSMUA_Achr1G00440_001||-1||CDS||80268333||44||87.6	407129	403080	b11211_5	5||8976806||8982836||GSMUA_Achr5G12520_001||-1||CDS||80305957||18858||87.6	8982836	8976806	1e-250	100	http://genomevolution.org/CoGe/GEvo.pl?fid1=80268333;fid2=80305957;dsgid1=11211;dsgid2=11211
a11211_1	1||434273||435004||GSMUA_Achr1G00510_001||-1||CDS||80266023||51||80.9	435004	434273	b11211_5	5||8989768||8991075||GSMUA_Achr5G12540_001||-1||CDS||80305044||18860||80.9	8991075	8989768	1.3e-211	150	http://genomevolution.org/CoGe/GEvo.pl?fid1=80266023;fid2=80305044;dsgid1=11211;dsgid2=11211
a11211_1	1||439306||440438||GSMUA_Achr1G00520_001||-1||CDS||80264748||52||75.1	440438	439306	b11211_5	5||9007663||9008782||GSMUA_Achr5G12560_001||-1||CDS||80303309||18862||75.1	9008782	9007663	1e-250	200	http://genomevolution.org/CoGe/GEvo.pl?fid1=80264748;fid2=80303309;dsgid1=11211;dsgid2=11211
a11211_1	1||468087||470888||GSMUA_Achr1G00580_001||-1||CDS||80272851||58||90.5	470888	468087	b11211_5	5||9035448||9038580||GSMUA_Achr5G12640_001||-1||CDS||80309544||18870||90.5	9038580	9035448	1e-250	250	http://genomevolution.org/CoGe/GEvo.pl?fid1=80272851;fid2=80309544;dsgid1=11211;dsgid2=11211
a11211_1	1||471266||475554||GSMUA_Achr1G00590_001||1||CDS||80269965||59||80.3	471266	475554	b11211_5	5||9039050||9043007||GSMUA_Achr5G12650_001||1||CDS||80306529||18871||80.3	9039050	9043007	1.9e-51	300	http://genomevolution.org/CoGe/GEvo.pl?fid1=80269965;fid2=80306529;dsgid1=11211;dsgid2=11211
a11211_1	1||482959||489201||GSMUA_Achr1G00610_001||1||CDS||80269120||61||90.9	482959	489201	b11211_5	5||9091972||9098212||GSMUA_Achr5G12680_001||1||CDS||80304851||18874||90.9	9091972	9098212	1e-250	350	http://genomevolution.org/CoGe/GEvo.pl?fid1=80269120;fid2=80304851;dsgid1=11211;dsgid2=11211
a11211_1	1||574711||578337||GSMUA_Achr1G00720_001||-1||CDS||80264737||72||83.4	578337	574711	b11211_5	5||9146387||9151717||GSMUA_Achr5G12790_001||-1||CDS||80306722||18885||83.4	9151717	9146387	6.8e-122	400	http://genomevolution.org/CoGe/GEvo.pl?fid1=80264737;fid2=80306722;dsgid1=11211;dsgid2=11211
a11211_1	1||579739||584985||GSMUA_Achr1G00740_001||-1||CDS||80270074||74||87.8	584985	579739	b11211_5	5||9153506||9155017||GSMUA_Achr5G12800_001||-1||CDS||80304887||18886||87.8	9155017	9153506	2.7e-65	450	http://genomevolution.org/CoGe/GEvo.pl?fid1=80270074;fid2=80304887;dsgid1=11211;dsgid2=11211
a11211_1	1||606729||608676||GSMUA_Achr1G00760_001||-1||CDS||80269682||76||86.2	608676	606729	b11211_5	5||9166249||9170691||GSMUA_Achr5G12820_001||-1||CDS||80301613||18888||86.2	9170691	9166249	2.5e-15	464	http://genomevolution.org/CoGe/GEvo.pl?fid1=80269682;fid2=80301613;dsgid1=11211;dsgid2=11211
a11211_1	1||624742||626828||GSMUA_Achr1G00800_001||1||CDS||80266255||80||84.9	624742	626828	b11211_5	5||9195694||9197857||GSMUA_Achr5G12880_001||1||CDS||80305627||18894||84.9	9195694	9197857	1e-250	514	http://genomevolution.org/CoGe/GEvo.pl?fid1=80266255;fid2=80305627;dsgid1=11211;dsgid2=11211
a11211_1	1||662332||662715||GSMUA_Achr1G00890_001||1||CDS||80270662||89||84.7	662332	662715	b11211_5	5||9213843||9214190||GSMUA_Achr5G12900_001||1||CDS||80304543||18896||84.7	9213843	9214190	2.1e-92	564	http://genomevolution.org/CoGe/GEvo.pl?fid1=80270662;fid2=80304543;dsgid1=11211;dsgid2=11211
a11211_1	1||708277||711052||GSMUA_Achr1G00980_001||-1||CDS||80265135||98||77.0	711052	708277	b11211_5	5||9263937||9266579||GSMUA_Achr5G12980_001||-1||CDS||80303533||18904||77.0	9266579	9263937	1e-250	614	http://genomevolution.org/CoGe/GEvo.pl?fid1=80265135;fid2=80303533;dsgid1=11211;dsgid2=11211
a11211_1	1||746824||749416||GSMUA_Achr1G01040_001||1||CDS||80268523||104||91.5	746824	749416	b11211_5	5||9281137||9281880||GSMUA_Achr5G13020_001||1||CDS||80305721||18908||91.5	9281137	9281880	1.2e-161	664	http://genomevolution.org/CoGe/GEvo.pl?fid1=80268523;fid2=80305721;dsgid1=11211;dsgid2=11211
a11211_1	1||752624||754921||GSMUA_Achr1G01060_001||-1||CDS||80269039||106||87.0	754921	752624	b11211_5	5||9289673||9290008||GSMUA_Achr5G13030_001||-1||CDS||80307975||18909||87.0	9290008	9289673	7e-60	714	http://genomevolution.org/CoGe/GEvo.pl?fid1=80269039;fid2=80307975;dsgid1=11211;dsgid2=11211
a11211_1	1||784048||787196||GSMUA_Achr1G01100_001||1||CDS||80270697||110||76.8	784048	787196	b11211_5	5||9334856||9343473||GSMUA_Achr5G13090_001||1||CDS||80308532||18915||76.8	9334856	9343473	1e-250	764	http://genomevolution.org/CoGe/GEvo.pl?fid1=80270697;fid2=80308532;dsgid1=11211;dsgid2=11211
a11211_1	1||828028||829965||GSMUA_Achr1G01130_001||1||CDS||80265154||113||88.6	828028	829965	b11211_5	5||9361651||9363552||GSMUA_Achr5G13120_001||1||CDS||80306839||18918||88.6	9361651	9363552	1e-250	814	http://genomevolution.org/CoGe/GEvo.pl?fid1=80265154;fid2=80306839;dsgid1=11211;dsgid2=11211
a11211_1	1||834002||835950||GSMUA_Achr1G01140_001||-1||CDS||80271321||114||91.7	835950	834002	b11211_5	5||9367098||9370903||GSMUA_Achr5G13140_001||-1||CDS||80304203||18920||91.7	9370903	9367098	1e-250	864	http://genomevolution.org/CoGe/GEvo.pl?fid1=80271321;fid2=80304203;dsgid1=11211;dsgid2=11211
a11211_1	1||1029587||1033030||GSMUA_Achr1G01320_001||-1||CDS||80272875||132||87.9	1033030	1029587	b11211_5	5||9455086||9459535||GSMUA_Achr5G13210_001||-1||CDS||80304133||18927||87.9	9459535	9455086	6.5e-243	911	http://genomevolution.org/CoGe/GEvo.pl?fid1=80272875;fid2=80304133;dsgid1=11211;dsgid2=11211
a11211_1	1||1189284||1193654||GSMUA_Achr1G01460_001||-1||CDS||80270294||146||90.0	1193654	1189284	b11211_5	5||9553931||9557604||GSMUA_Achr5G13340_001||-1||CDS||80303949||18940||90.0	9557604	9553931	2.1e-39	949	http://genomevolution.org/CoGe/GEvo.pl?fid1=80270294;fid2=80303949;dsgid1=11211;dsgid2=11211
a11211_1	1||1197069||1197898||GSMUA_Achr1G01470_001||-1||CDS||80270591||147||89.1	1197898	1197069	b11211_5	5||9558578||9560555||GSMUA_Achr5G13350_001||-1||CDS||80306137||18941||89.1	9560555	9558578	7.3e-113	999	http://genomevolution.org/CoGe/GEvo.pl?fid1=80270591;fid2=80306137;dsgid1=11211;dsgid2=11211
a11211_1	1||1227703||1228665||GSMUA_Achr1G01550_001||-1||CDS||80265381||155||82.7	1228665	1227703	b11211_5	5||9589571||9590632||GSMUA_Achr5G13370_001||-1||CDS||80309685||18943||82.7	9590632	9589571	8.2e-98	1049	http://genomevolution.org/CoGe/GEvo.pl?fid1=80265381;fid2=80309685;dsgid1=11211;dsgid2=11211
a11211_1	1||1239605||1243893||GSMUA_Achr1G01560_001||1||CDS||80268126||156||84.4	1239605	1243893	b11211_5	5||9623605||9627465||GSMUA_Achr5G13390_001||1||CDS||80305680||18945||84.4	9623605	9627465	1e-250	1099	http://genomevolution.org/CoGe/GEvo.pl?fid1=80268126;fid2=80305680;dsgid1=11211;dsgid2=11211
a11211_1	1||1293021||1294125||GSMUA_Achr1G01570_001||-1||CDS||80271903||157||84.2	1294125	1293021	b11211_5	5||9631672||9632743||GSMUA_Achr5G13410_001||-1||CDS||80310000||18947||84.2	9632743	9631672	6.3e-131	1149	http://genomevolution.org/CoGe/GEvo.pl?fid1=80271903;fid2=80310000;dsgid1=11211;dsgid2=11211
a11211_1	1||1307128||1323694||GSMUA_Achr1G01590_001||-1||CDS||80270742||159||82.9	1323694	1307128	b11211_5	5||9657459||9684607||GSMUA_Achr5G13460_001||-1||CDS||80306181||18952||82.9	9684607	9657459	1e-250	1199	http://genomevolution.org/CoGe/GEvo.pl?fid1=80270742;fid2=80306181;dsgid1=11211;dsgid2=11211
a11211_1	1||1343699||1344466||GSMUA_Achr1G01620_001||-1||CDS||80272468||162||78.4	1344466	1343699	b11211_5	5||9711432||9711872||GSMUA_Achr5G13500_001||-1||CDS||80305387||18956||78.4	9711872	9711432	1.2e-52	1249	http://genomevolution.org/CoGe/GEvo.pl?fid1=80272468;fid2=80305387;dsgid1=11211;dsgid2=11211
a11211_1	1||1392532||1394636||GSMUA_Achr1G01710_001||-1||CDS||80265666||171||85.4	1394636	1392532	b11211_5	5||9719466||9721763||GSMUA_Achr5G13510_001||1||CDS||80308187||18957||85.4	9719466	9721763	1e-250	1299	http://genomevolution.org/CoGe/GEvo.pl?fid1=80265666;fid2=80308187;dsgid1=11211;dsgid2=11211
a11211_1	1||1414015||1415693||GSMUA_Achr1G01760_001||-1||CDS||80267912||176||88.5	1415693	1414015	b11211_5	5||9743631||9745304||GSMUA_Achr5G13560_001||-1||CDS||80306452||18962||88.5	9745304	9743631	7.5e-225	1349	http://genomevolution.org/CoGe/GEvo.pl?fid1=80267912;fid2=80306452;dsgid1=11211;dsgid2=11211
###
a11211_1	1||403080||407129||GSMUA_Achr1G00440_001||-1||CDS||80268333||44||71.1	407129	403080	b11211_4	4||25502642||25503925||GSMUA_Achr4G26080_001||1||CDS||80276824||16848||71.1	25502642	25503925	8.6e-33	32	http://genomevolution.org/CoGe/GEvo.pl?fid1=80268333;fid2=80276824;dsgid1=11211;dsgid2=11211
a11211_1	1||504961||507668||GSMUA_Achr1G00640_001||1||CDS||80265406||64||84.9	504961	507668	b11211_4	4||25720235||25723733||GSMUA_Achr4G26390_001||1||CDS||80275025||16879||84.9	25720235	25723733	2.6e-242	76	http://genomevolution.org/CoGe/GEvo.pl?fid1=80265406;fid2=80275025;dsgid1=11211;dsgid2=11211
a11211_1	1||568809||569426||GSMUA_Achr1G00680_001||-1||CDS||80272608||68||65.4	569426	568809	b11211_4	4||25729547||25730023||GSMUA_Achr4G26410_001||-1||CDS||80281956||16881||65.4	25730023	25729547	2.5e-15	90	http://genomevolution.org/CoGe/GEvo.pl?fid1=80272608;fid2=80281956;dsgid1=11211;dsgid2=11211
a11211_1	1||708277||711052||GSMUA_Achr1G00980_001||-1||CDS||80265135||98||78.1	711052	708277	b11211_4	4||25816552||25819193||GSMUA_Achr4G26560_001||-1||CDS||80274539||16896||78.1	25819193	25816552	1e-250	137	http://genomevolution.org/CoGe/GEvo.pl?fid1=80265135;fid2=80274539;dsgid1=11211;dsgid2=11211
a11211_1	1||746824||749416||GSMUA_Achr1G01040_001||1||CDS||80268523||104||88.6	746824	749416	b11211_4	4||25847078||25848513||GSMUA_Achr4G26620_001||1||CDS||80280414||16902||88.6	25847078	25848513	1.4e-149	187	http://genomevolution.org/CoGe/GEvo.pl?fid1=80268523;fid2=80280414;dsgid1=11211;dsgid2=11211
a11211_1	1||752624||754921||GSMUA_Achr1G01060_001||-1||CDS||80269039||106||82.2	754921	752624	b11211_4	4||25849675||25852294||GSMUA_Achr4G26630_001||-1||CDS||80281209||16903||82.2	25852294	25849675	1e-250	237	http://genomevolution.org/CoGe/GEvo.pl?fid1=80269039;fid2=80281209;dsgid1=11211;dsgid2=11211
a11211_1	1||834002||835950||GSMUA_Achr1G01140_001||-1||CDS||80271321||114||88.9	835950	834002	b11211_4	4||25855339||25859051||GSMUA_Achr4G26640_001||-1||CDS||80273897||16904||88.9	25859051	25855339	1e-250	287	http://genomevolution.org/CoGe/GEvo.pl?fid1=80271321;fid2=80273897;dsgid1=11211;dsgid2=11211
a11211_1	1||1029587||1033030||GSMUA_Achr1G01320_001||-1||CDS||80272875||132||74.4	1033030	1029587	b11211_4	4||25880491||25881728||GSMUA_Achr4G26710_001||-1||CDS||80276674||16911||74.4	25881728	25880491	2.6e-127	334	http://genomevolution.org/CoGe/GEvo.pl?fid1=80272875;fid2=80276674;dsgid1=11211;dsgid2=11211
a11211_1	1||1080286||1084538||GSMUA_Achr1G01370_001||-1||CDS||80268378||137||90.4	1084538	1080286	b11211_4	4||25883037||25886261||GSMUA_Achr4G26720_001||-1||CDS||80281585||16912||90.4	25886261	25883037	1.2e-220	384	http://genomevolution.org/CoGe/GEvo.pl?fid1=80268378;fid2=80281585;dsgid1=11211;dsgid2=11211
a11211_1	1||1197069||1197898||GSMUA_Achr1G01470_001||-1||CDS||80270591||147||84.5	1197898	1197069	b11211_4	4||25954101||25955861||GSMUA_Achr4G26880_001||-1||CDS||80281712||16928||84.5	25955861	25954101	2e-98	431	http://genomevolution.org/CoGe/GEvo.pl?fid1=80270591;fid2=80281712;dsgid1=11211;dsgid2=11211
a11211_1	1||1343699||1344466||GSMUA_Achr1G01620_001||-1||CDS||80272468||162||75.8	1344466	1343699	b11211_4	4||26002657||26003148||GSMUA_Achr4G26980_001||-1||CDS||80279119||16938||75.8	26003148	26002657	1.1e-58	481	http://genomevolution.org/CoGe/GEvo.pl?fid1=80272468;fid2=80279119;dsgid1=11211;dsgid2=11211
a11211_1	1||1391228||1392115||GSMUA_Achr1G01700_001||1||CDS||80264962||170||77.3	1391228	1392115	b11211_4	4||26024298||26025158||GSMUA_Achr4G27010_001||1||CDS||80278819||16941||77.3	26024298	26025158	5.7e-202	531	http://genomevolution.org/CoGe/GEvo.pl?fid1=80264962;fid2=80278819;dsgid1=11211;dsgid2=11211
###
a11211_1	1||1572143||1575103||GSMUA_Achr1G01900_001||1||CDS||80265006||190||88.9	1572143	1575103	b11211_5	5||8672839||8675385||GSMUA_Achr5G11950_001||-1||CDS||80308929||18801||88.9	8675385	8672839	2.5e-189	50	http://genomevolution.org/CoGe/GEvo.pl?fid1=80265006;fid2=80308929;dsgid1=11211;dsgid2=11211
a11211_1	1||1642491||1645607||GSMUA_Achr1G02010_001||1||CDS||80265246||201||87.3	1642491	1645607	b11211_5	5||8489485||8489866||GSMUA_Achr5G11790_001||1||CDS||80306283||18785||87.3	8489485	8489866	9e-27	73	http://genomevolution.org/CoGe/GEvo.pl?fid1=80265246;fid2=80306283;dsgid1=11211;dsgid2=11211
a11211_1	1||1704474||1708129||GSMUA_Achr1G02080_001||1||CDS||80271132||208||87.6	1704474	1708129	b11211_5	5||8461383||8464525||GSMUA_Achr5G11770_001||-1||CDS||80310103||18783||87.6	8464525	8461383	7.4e-228	123	http://genomevolution.org/CoGe/GEvo.pl?fid1=80271132;fid2=80310103;dsgid1=11211;dsgid2=11211
a11211_1	1||1719175||1724211||GSMUA_Achr1G02100_001||1||CDS||80268283||210||86.0	1719175	1724211	b11211_5	5||8451107||8453968||GSMUA_Achr5G11740_001||-1||CDS||80307558||18780||86.0	8453968	8451107	1e-250	173	http://genomevolution.org/CoGe/GEvo.pl?fid1=80268283;fid2=80307558;dsgid1=11211;dsgid2=11211
a11211_1	1||1724463||1728638||GSMUA_Achr1G02110_001||-1||CDS||80272250||211||75.8	1728638	1724463	b11211_5	5||8423368||8425551||GSMUA_Achr5G11690_001||1||CDS||80308707||18775||75.8	8423368	8425551	1e-250	223	http://genomevolution.org/CoGe/GEvo.pl?fid1=80272250;fid2=80308707;dsgid1=11211;dsgid2=11211
a11211_1	1||1766817||1768086||GSMUA_Achr1G02170_001||-1||CDS||80269706||217||83.3	1768086	1766817	b11211_5	5||8289301||8290430||GSMUA_Achr5G11590_001||1||CDS||80305811||18765||83.3	8289301	8290430	1e-250	273	http://genomevolution.org/CoGe/GEvo.pl?fid1=80269706;fid2=80305811;dsgid1=11211;dsgid2=11211
a11211_1	1||1902232||1904415||GSMUA_Achr1G02350_001||1||CDS||80270913||235||89.4	1902232	1904415	b11211_5	5||8240923||8242013||GSMUA_Achr5G11510_001||-1||CDS||80304821||18757||89.4	8242013	8240923	1e-250	320	http://genomevolution.org/CoGe/GEvo.pl?fid1=80270913;fid2=80304821;dsgid1=11211;dsgid2=11211
a11211_1	1||1974106||1976582||GSMUA_Achr1G02430_001||-1||CDS||80269820||243||77.8	1976582	1974106	b11211_5	5||8204885||8208522||GSMUA_Achr5G11450_001||1||CDS||80302023||18751||77.8	8204885	8208522	5.2e-214	370	http://genomevolution.org/CoGe/GEvo.pl?fid1=80269820;fid2=80302023;dsgid1=11211;dsgid2=11211
a11211_1	1||2050298||2050616||GSMUA_Achr1G02480_001||-1||CDS||80272769||248||86.8	2050616	2050298	b11211_5	5||8158111||8158519||GSMUA_Achr5G11370_001||-1||CDS||80308455||18743||86.8	8158519	8158111	1.3e-40	409	http://genomevolution.org/CoGe/GEvo.pl?fid1=80272769;fid2=80308455;dsgid1=11211;dsgid2=11211
a11211_1	1||2057850||2064398||GSMUA_Achr1G02490_001||1||CDS||80268212||249||84.0	2057850	2064398	b11211_5	5||8140242||8146367||GSMUA_Achr5G11360_001||-1||CDS||80303432||18742||84.0	8146367	8140242	1e-250	459	http://genomevolution.org/CoGe/GEvo.pl?fid1=80268212;fid2=80303432;dsgid1=11211;dsgid2=11211
a11211_1	1||2071957||2072256||GSMUA_Achr1G02500_001||-1||CDS||80269176||250||94.0	2072256	2071957	b11211_5	5||8135498||8135794||GSMUA_Achr5G11350_001||1||CDS||80308912||18741||94.0	8135498	8135794	5.6e-146	509	http://genomevolution.org/CoGe/GEvo.pl?fid1=80269176;fid2=80308912;dsgid1=11211;dsgid2=11211
a11211_1	1||2082960||2086239||GSMUA_Achr1G02510_001||1||CDS||80268761||251||87.0	2082960	2086239	b11211_5	5||8126947||8130389||GSMUA_Achr5G11340_001||-1||CDS||80304761||18740||87.0	8130389	8126947	1e-250	559	http://genomevolution.org/CoGe/GEvo.pl?fid1=80268761;fid2=80304761;dsgid1=11211;dsgid2=11211
a11211_1	1||2108572||2110152||GSMUA_Achr1G02540_001||1||CDS||80272854||254||92.6	2108572	2110152	b11211_5	5||8101313||8102185||GSMUA_Achr5G11300_001||-1||CDS||80305385||18736||92.6	8102185	8101313	3e-165	609	http://genomevolution.org/CoGe/GEvo.pl?fid1=80272854;fid2=80305385;dsgid1=11211;dsgid2=11211
a11211_1	1||2130903||2137838||GSMUA_Achr1G02580_001||1||CDS||80267618||258||82.6	2130903	2137838	b11211_5	5||8090470||8092019||GSMUA_Achr5G11280_001||-1||CDS||80302986||18734||82.6	8092019	8090470	1e-250	659	http://genomevolution.org/CoGe/GEvo.pl?fid1=80267618;fid2=80302986;dsgid1=11211;dsgid2=11211
a11211_1	1||2194462||2196439||GSMUA_Achr1G02690_001||-1||CDS||80270835||269||88.8	2196439	2194462	b11211_5	5||8026696||8030533||GSMUA_Achr5G11150_001||1||CDS||80306947||18721||88.8	8026696	8030533	1e-250	709	http://genomevolution.org/CoGe/GEvo.pl?fid1=80270835;fid2=80306947;dsgid1=11211;dsgid2=11211
a11211_1	1||2257454||2261124||GSMUA_Achr1G02790_001||1||CDS||80264589||279||74.7	2257454	2261124	b11211_5	5||7990877||7994505||GSMUA_Achr5G11100_001||-1||CDS||80305430||18716||74.7	7994505	7990877	1.3e-211	759	http://genomevolution.org/CoGe/GEvo.pl?fid1=80264589;fid2=80305430;dsgid1=11211;dsgid2=11211
a11211_1	1||2273042||2274307||GSMUA_Achr1G02810_001||-1||CDS||80269589||281||85.6	2274307	2273042	b11211_5	5||7978315||7979586||GSMUA_Achr5G11060_001||1||CDS||80302575||18712||85.6	7978315	7979586	2e-160	809	http://genomevolution.org/CoGe/GEvo.pl?fid1=80269589;fid2=80302575;dsgid1=11211;dsgid2=11211
a11211_1	1||2400373||2404071||GSMUA_Achr1G02970_001||-1||CDS||80268089||297||85.3	2404071	2400373	b11211_5	5||7718267||7722441||GSMUA_Achr5G10780_001||1||CDS||80305704||18684||85.3	7718267	7722441	6.4e-246	856	http://genomevolution.org/CoGe/GEvo.pl?fid1=80268089;fid2=80305704;dsgid1=11211;dsgid2=11211
a11211_1	1||2441458||2444134||GSMUA_Achr1G03030_001||-1||CDS||80269810||303||86.3	2444134	2441458	b11211_5	5||7698735||7703883||GSMUA_Achr5G10760_001||1||CDS||80302395||18682||86.3	7698735	7703883	2.2e-207	906	http://genomevolution.org/CoGe/GEvo.pl?fid1=80269810;fid2=80302395;dsgid1=11211;dsgid2=11211
a11211_1	1||2534755||2535978||GSMUA_Achr1G03150_001||1||CDS||80267558||315||82.3	2534755	2535978	b11211_5	5||7649982||7653613||GSMUA_Achr5G10680_001||-1||CDS||80302213||18674||82.3	7653613	7649982	4.4e-176	956	http://genomevolution.org/CoGe/GEvo.pl?fid1=80267558;fid2=80302213;dsgid1=11211;dsgid2=11211
###
a11211_1	1||1935609||1938275||GSMUA_Achr1G02390_001||-1||CDS||80264629||239||80.7	1938275	1935609	b11211_4	4||25151818||25160792||GSMUA_Achr4G25760_001||1||CDS||80280290||16816||80.7	25151818	25160792	1e-250	50	http://genomevolution.org/CoGe/GEvo.pl?fid1=80264629;fid2=80280290;dsgid1=11211;dsgid2=11211
a11211_1	1||2057850||2064398||GSMUA_Achr1G02490_001||1||CDS||80268212||249||85.9	2057850	2064398	b11211_4	4||25108945||25117031||GSMUA_Achr4G25670_001||-1||CDS||80282731||16807||85.9	25117031	25108945	1e-250	100	http://genomevolution.org/CoGe/GEvo.pl?fid1=80268212;fid2=80282731;dsgid1=11211;dsgid2=11211
a11211_1	1||2108572||2110152||GSMUA_Achr1G02540_001||1||CDS||80272854||254||84.4	2108572	2110152	b11211_4	4||25106309||25107190||GSMUA_Achr4G25650_001||-1||CDS||80277583||16805||84.4	25107190	25106309	5.1e-99	150	http://genomevolution.org/CoGe/GEvo.pl?fid1=80272854;fid2=80277583;dsgid1=11211;dsgid2=11211
a11211_1	1||2116589||2121231||GSMUA_Achr1G02550_001||-1||CDS||80266636||255||87.8	2121231	2116589	b11211_4	4||25090472||25094687||GSMUA_Achr4G25630_001||1||CDS||80279696||16803||87.8	25090472	25094687	1e-250	200	http://genomevolution.org/CoGe/GEvo.pl?fid1=80266636;fid2=80279696;dsgid1=11211;dsgid2=11211
a11211_1	1||2130903||2137838||GSMUA_Achr1G02580_001||1||CDS||80267618||258||85.9	2130903	2137838	b11211_4	4||25075804||25077772||GSMUA_Achr4G25610_001||-1||CDS||80276419||16801||85.9	25077772	25075804	1.8e-234	250	http://genomevolution.org/CoGe/GEvo.pl?fid1=80267618;fid2=80276419;dsgid1=11211;dsgid2=11211
a11211_1	1||2172430||2177366||GSMUA_Achr1G02660_001||-1||CDS||80272487||266||89.8	2177366	2172430	b11211_4	4||25023233||25023760||GSMUA_Achr4G25540_001||1||CDS||80275035||16794||89.8	25023233	25023760	1e-126	300	http://genomevolution.org/CoGe/GEvo.pl?fid1=80272487;fid2=80275035;dsgid1=11211;dsgid2=11211
a11211_1	1||2247643||2251154||GSMUA_Achr1G02780_001||-1||CDS||80271637||278||84.0	2251154	2247643	b11211_4	4||25009156||25012487||GSMUA_Achr4G25510_001||-1||CDS||80282228||16791||84.0	25012487	25009156	1e-250	350	http://genomevolution.org/CoGe/GEvo.pl?fid1=80271637;fid2=80282228;dsgid1=11211;dsgid2=11211
a11211_1	1||2273042||2274307||GSMUA_Achr1G02810_001||-1||CDS||80269589||281||82.8	2274307	2273042	b11211_4	4||24993316||24994575||GSMUA_Achr4G25490_001||1||CDS||80273519||16789||82.8	24993316	24994575	1e-250	400	http://genomevolution.org/CoGe/GEvo.pl?fid1=80269589;fid2=80273519;dsgid1=11211;dsgid2=11211
a11211_1	1||2337649||2343281||GSMUA_Achr1G02880_001||1||CDS||80265368||288||85.7	2337649	2343281	b11211_4	4||24952993||24955436||GSMUA_Achr4G25420_001||-1||CDS||80282080||16782||85.7	24955436	24952993	1e-250	450	http://genomevolution.org/CoGe/GEvo.pl?fid1=80265368;fid2=80282080;dsgid1=11211;dsgid2=11211
a11211_1	1||2441458||2444134||GSMUA_Achr1G03030_001||-1||CDS||80269810||303||85.6	2444134	2441458	b11211_4	4||24899316||24901546||GSMUA_Achr4G25330_001||1||CDS||80277517||16773||85.6	24899316	24901546	9.8e-192	500	http://genomevolution.org/CoGe/GEvo.pl?fid1=80269810;fid2=80277517;dsgid1=11211;dsgid2=11211
a11211_1	1||2517765||2518883||GSMUA_Achr1G03130_001||-1||CDS||80267626||313||84.8	2518883	2517765	b11211_4	4||24863153||24864505||GSMUA_Achr4G25290_001||1||CDS||80281036||16769||84.8	24863153	24864505	1e-250	550	http://genomevolution.org/CoGe/GEvo.pl?fid1=80267626;fid2=80281036;dsgid1=11211;dsgid2=11211
a11211_1	1||2534755||2535978||GSMUA_Achr1G03150_001||1||CDS||80267558||315||80.5	2534755	2535978	b11211_4	4||24837640||24839366||GSMUA_Achr4G25250_001||-1||CDS||80273837||16765||80.5	24839366	24837640	2.1e-92	600	http://genomevolution.org/CoGe/GEvo.pl?fid1=80267558;fid2=80273837;dsgid1=11211;dsgid2=11211
a11211_1	1||2643289||2644677||GSMUA_Achr1G03230_001||-1||CDS||80267463||323||71.5	2644677	2643289	b11211_4	4||24781440||24782771||GSMUA_Achr4G25200_001||1||CDS||80276494||16760||71.5	24781440	24782771	1.9e-225	650	http://genomevolution.org/CoGe/GEvo.pl?fid1=80267463;fid2=80276494;dsgid1=11211;dsgid2=11211
a11211_1	1||2690264||2691421||GSMUA_Achr1G03270_001||1||CDS||80271385||327||82.5	2690264	2691421	b11211_4	4||24745472||24748009||GSMUA_Achr4G25170_001||-1||CDS||80281109||16757||82.5	24748009	24745472	1e-250	700	http://genomevolution.org/CoGe/GEvo.pl?fid1=80271385;fid2=80281109;dsgid1=11211;dsgid2=11211
a11211_1	1||2772700||2776960||GSMUA_Achr1G03380_001||-1||CDS||80266657||338||87.7	2776960	2772700	b11211_4	4||24664333||24668481||GSMUA_Achr4G25040_001||1||CDS||80280504||16744||87.7	24664333	24668481	1e-250	750	http://genomevolution.org/CoGe/GEvo.pl?fid1=80266657;fid2=80280504;dsgid1=11211;dsgid2=11211
a11211_1	1||2793005||2793480||GSMUA_Achr1G03400_001||-1||CDS||80266534||340||79.8	2793480	2793005	b11211_4	4||24645780||24646354||GSMUA_Achr4G25010_001||1||CDS||80273888||16741||79.8	24645780	24646354	9e-27	776	http://genomevolution.org/CoGe/GEvo.pl?fid1=80266534;fid2=80273888;dsgid1=11211;dsgid2=11211
a11211_1	1||2972671||2973729||GSMUA_Achr1G03600_001||1||CDS||80270023||360||79.7	2972671	2973729	b11211_4	4||24617015||24618052||GSMUA_Achr4G24970_001||-1||CDS||80281398||16737||79.7	24618052	24617015	2.2e-86	823	http://genomevolution.org/CoGe/GEvo.pl?fid1=80270023;fid2=80281398;dsgid1=11211;dsgid2=11211
a11211_1	1||3120405||3122276||GSMUA_Achr1G03770_001||1||CDS||80265471||377||84.1	3120405	3122276	b11211_4	4||24578632||24584383||GSMUA_Achr4G24910_001||-1||CDS||80273406||16731||84.1	24584383	24578632	5.3e-152	870	http://genomevolution.org/CoGe/GEvo.pl?fid1=80265471;fid2=80273406;dsgid1=11211;dsgid2=11211
###
a11211_1	1||3730070||3730330||GSMUA_Achr1G04460_001||1||CDS||80265868||446||86.5	3730070	3730330	b11211_5	5||6486153||6487771||GSMUA_Achr5G08910_001||1||CDS||80308019||18497||86.5	6486153	6487771	1.5e-81	50	http://genomevolution.org/CoGe/GEvo.pl?fid1=80265868;fid2=80308019;dsgid1=11211;dsgid2=11211
a11211_1	1||3755485||3760510||GSMUA_Achr1G04480_001||1||CDS||80271222||448||80.1	3755485	3760510	b11211_5	5||6501039||6504749||GSMUA_Achr5G08930_001||1||CDS||80304131||18499||80.1	6501039	6504749	3.3e-97	100	http://genomevolution.org/CoGe/GEvo.pl?fid1=80271222;fid2=80304131;dsgid1=11211;dsgid2=11211
a11211_1	1||3981806||3987024||GSMUA_Achr1G04780_001||1||CDS||80267272||478||87.3	3981806	3987024	b11211_5	5||6627515||6630270||GSMUA_Achr5G09130_001||1||CDS||80308782||18519||87.3	6627515	6630270	5.1e-217	147	http://genomevolution.org/CoGe/GEvo.pl?fid1=80267272;fid2=80308782;dsgid1=11211;dsgid2=11211
a11211_1	1||4008949||4021240||GSMUA_Achr1G04830_001||1||CDS||80267604||483||89.6	4008949	4021240	b11211_5	5||6677684||6694342||GSMUA_Achr5G09190_001||1||CDS||80304398||18525||89.6	6677684	6694342	1e-250	197	http://genomevolution.org/CoGe/GEvo.pl?fid1=80267604;fid2=80304398;dsgid1=11211;dsgid2=11211
a11211_1	1||4071302||4072206||GSMUA_Achr1G04910_001||1||CDS||80270896||491||88.4	4071302	4072206	b11211_5	5||6729584||6731868||GSMUA_Achr5G09280_001||1||CDS||80302972||18534||88.4	6729584	6731868	5.1e-158	247	http://genomevolution.org/CoGe/GEvo.pl?fid1=80270896;fid2=80302972;dsgid1=11211;dsgid2=11211
a11211_1	1||4101531||4106112||GSMUA_Achr1G04950_001||1||CDS||80269007||495||90.9	4101531	4106112	b11211_5	5||6736676||6738232||GSMUA_Achr5G09300_001||1||CDS||80303097||18536||90.9	6736676	6738232	2.6e-186	297	http://genomevolution.org/CoGe/GEvo.pl?fid1=80269007;fid2=80303097;dsgid1=11211;dsgid2=11211
a11211_1	1||4110563||4112238||GSMUA_Achr1G04970_001||-1||CDS||80269598||497||82.8	4112238	4110563	b11211_5	5||6761327||6765291||GSMUA_Achr5G09360_001||-1||CDS||80306203||18542||82.8	6765291	6761327	1e-250	347	http://genomevolution.org/CoGe/GEvo.pl?fid1=80269598;fid2=80306203;dsgid1=11211;dsgid2=11211
a11211_1	1||4231095||4234192||GSMUA_Achr1G05120_001||1||CDS||80271661||512||87.9	4231095	4234192	b11211_5	5||6857272||6859496||GSMUA_Achr5G09610_001||1||CDS||80302278||18567||87.9	6857272	6859496	9.6e-195	394	http://genomevolution.org/CoGe/GEvo.pl?fid1=80271661;fid2=80302278;dsgid1=11211;dsgid2=11211
a11211_1	1||4366494||4367737||GSMUA_Achr1G05280_001||-1||CDS||80265202||528||65.0	4367737	4366494	b11211_5	5||7040019||7041207||GSMUA_Achr5G09820_001||-1||CDS||80302570||18588||65.0	7041207	7040019	2.7e-65	441	http://genomevolution.org/CoGe/GEvo.pl?fid1=80265202;fid2=80302570;dsgid1=11211;dsgid2=11211
a11211_1	1||4455010||4458273||GSMUA_Achr1G05420_001||-1||CDS||80264575||542||88.4	4458273	4455010	b11211_5	5||7135759||7138333||GSMUA_Achr5G09970_001||-1||CDS||80304568||18603||88.4	7138333	7135759	1e-250	491	http://genomevolution.org/CoGe/GEvo.pl?fid1=80264575;fid2=80304568;dsgid1=11211;dsgid2=11211
a11211_1	1||4482257||4485368||GSMUA_Achr1G05480_001||1||CDS||80265054||548||93.1	4482257	4485368	b11211_5	5||7154613||7156220||GSMUA_Achr5G10010_001||1||CDS||80302329||18607||93.1	7154613	7156220	2.2e-89	541	http://genomevolution.org/CoGe/GEvo.pl?fid1=80265054;fid2=80302329;dsgid1=11211;dsgid2=11211
a11211_1	1||4521433||4543726||GSMUA_Achr1G05550_001||-1||CDS||80268784||555||89.1	4543726	4521433	b11211_5	5||7187782||7190429||GSMUA_Achr5G10090_001||-1||CDS||80302289||18615||89.1	7190429	7187782	7.5e-225	591	http://genomevolution.org/CoGe/GEvo.pl?fid1=80268784;fid2=80302289;dsgid1=11211;dsgid2=11211
###
a11211_1	1||7386675||7387340||GSMUA_Achr1G09690_001||-1||CDS||80265047||969||77.6	7387340	7386675	b11211_2	2||10466746||10467387||GSMUA_Achr2G05290_001||1||CDS||80249508||9191||77.6	10466746	10467387	4.3e-61	50	http://genomevolution.org/CoGe/GEvo.pl?fid1=80265047;fid2=80249508;dsgid1=11211;dsgid2=11211
a11211_1	1||7415487||7416884||GSMUA_Achr1G09740_001||1||CDS||80268632||974||89.0	7415487	7416884	b11211_2	2||10453198||10454571||GSMUA_Achr2G05270_001||-1||CDS||80253615||9189||89.0	10454571	10453198	3.1e-162	100	http://genomevolution.org/CoGe/GEvo.pl?fid1=80268632;fid2=80253615;dsgid1=11211;dsgid2=11211
a11211_1	1||7508395||7519955||GSMUA_Achr1G09850_001||-1||CDS||80269816||985||80.4	7519955	7508395	b11211_2	2||10405857||10422554||GSMUA_Achr2G05220_001||1||CDS||80253600||9184||80.4	10405857	10422554	1e-250	150	http://genomevolution.org/CoGe/GEvo.pl?fid1=80269816;fid2=80253600;dsgid1=11211;dsgid2=11211
a11211_1	1||7625257||7627558||GSMUA_Achr1G10010_001||-1||CDS||80269506||1001||76.0	7627558	7625257	b11211_2	2||10363069||10371028||GSMUA_Achr2G05160_001||1||CDS||80253789||9178||76.0	10363069	10371028	4e-70	197	http://genomevolution.org/CoGe/GEvo.pl?fid1=80269506;fid2=80253789;dsgid1=11211;dsgid2=11211
a11211_1	1||7634901||7635740||GSMUA_Achr1G10040_001||-1||CDS||80268040||1004||76.8	7635740	7634901	b11211_2	2||10341727||10342977||GSMUA_Achr2G05120_001||1||CDS||80251068||9174||76.8	10341727	10342977	2.5e-133	247	http://genomevolution.org/CoGe/GEvo.pl?fid1=80268040;fid2=80251068;dsgid1=11211;dsgid2=11211
a11211_1	1||7641897||7649878||GSMUA_Achr1G10070_001||1||CDS||80264700||1007||84.4	7641897	7649878	b11211_2	2||10333636||10335147||GSMUA_Achr2G05110_001||-1||CDS||80249259||9173||84.4	10335147	10333636	1e-250	297	http://genomevolution.org/CoGe/GEvo.pl?fid1=80264700;fid2=80249259;dsgid1=11211;dsgid2=11211
a11211_1	1||7649984||7656327||GSMUA_Achr1G10080_001||-1||CDS||80265478||1008||83.9	7656327	7649984	b11211_2	2||10330792||10331526||GSMUA_Achr2G05100_001||1||CDS||80252697||9172||83.9	10330792	10331526	2.7e-121	347	http://genomevolution.org/CoGe/GEvo.pl?fid1=80265478;fid2=80252697;dsgid1=11211;dsgid2=11211
a11211_1	1||7800855||7802860||GSMUA_Achr1G10310_001||1||CDS||80265827||1031||75.7	7800855	7802860	b11211_2	2||10187845||10189973||GSMUA_Achr2G04930_001||-1||CDS||80252050||9155||75.7	10189973	10187845	1e-250	394	http://genomevolution.org/CoGe/GEvo.pl?fid1=80265827;fid2=80252050;dsgid1=11211;dsgid2=11211
a11211_1	1||7822071||7827767||GSMUA_Achr1G10350_001||1||CDS||80272822||1035||89.8	7822071	7827767	b11211_2	2||10157118||10163263||GSMUA_Achr2G04890_001||-1||CDS||80250672||9151||89.8	10163263	10157118	1e-250	444	http://genomevolution.org/CoGe/GEvo.pl?fid1=80272822;fid2=80250672;dsgid1=11211;dsgid2=11211
a11211_1	1||8049802||8053565||GSMUA_Achr1G10650_001||1||CDS||80268921||1065||89.6	8049802	8053565	b11211_2	2||9963529||9966486||GSMUA_Achr2G04580_001||1||CDS||80253791||9120||89.6	9963529	9966486	1e-250	488	http://genomevolution.org/CoGe/GEvo.pl?fid1=80268921;fid2=80253791;dsgid1=11211;dsgid2=11211
###
a11211_1	1||13624103||13624753||GSMUA_Achr1G18230_001||-1||CDS||80265490||1823||86.1	13624753	13624103	b11211_3	3||9573230||9573862||GSMUA_Achr3G13010_001||1||CDS||80220677||12289||86.1	9573230	9573862	1.6e-72	50	http://genomevolution.org/CoGe/GEvo.pl?fid1=80265490;fid2=80220677;dsgid1=11211;dsgid2=11211
a11211_1	1||13632055||13632585||GSMUA_Achr1G18240_001||1||CDS||80272233||1824||90.0	13632055	13632585	b11211_3	3||9558774||9559295||GSMUA_Achr3G12970_001||-1||CDS||80222524||12285||90.0	9559295	9558774	2.6e-68	100	http://genomevolution.org/CoGe/GEvo.pl?fid1=80272233;fid2=80222524;dsgid1=11211;dsgid2=11211
a11211_1	1||13685236||13702353||GSMUA_Achr1G18340_001||-1||CDS||80270970||1834||80.4	13702353	13685236	b11211_3	3||9523158||9526797||GSMUA_Achr3G12900_001||1||CDS||80225643||12278||80.4	9523158	9526797	1e-250	150	http://genomevolution.org/CoGe/GEvo.pl?fid1=80270970;fid2=80225643;dsgid1=11211;dsgid2=11211
a11211_1	1||13765221||13765716||GSMUA_Achr1G18400_001||-1||CDS||80270308||1840||89.8	13765716	13765221	b11211_3	3||9463838||9465629||GSMUA_Achr3G12780_001||1||CDS||80228741||12266||89.8	9463838	9465629	3.2e-100	200	http://genomevolution.org/CoGe/GEvo.pl?fid1=80270308;fid2=80228741;dsgid1=11211;dsgid2=11211
a11211_1	1||13813510||13818636||GSMUA_Achr1G18470_001||-1||CDS||80266584||1847||87.2	13818636	13813510	b11211_3	3||9419861||9424959||GSMUA_Achr3G12710_001||1||CDS||80227109||12259||87.2	9419861	9424959	1e-250	250	http://genomevolution.org/CoGe/GEvo.pl?fid1=80266584;fid2=80227109;dsgid1=11211;dsgid2=11211
a11211_1	1||13825617||13832542||GSMUA_Achr1G18490_001||1||CDS||80268534||1849||87.0	13825617	13832542	b11211_3	3||9389059||9402294||GSMUA_Achr3G12660_001||-1||CDS||80225677||12254||87.0	9402294	9389059	1e-250	300	http://genomevolution.org/CoGe/GEvo.pl?fid1=80268534;fid2=80225677;dsgid1=11211;dsgid2=11211
a11211_1	1||13865812||13871532||GSMUA_Achr1G18550_001||-1||CDS||80270633||1855||88.9	13871532	13865812	b11211_3	3||9368966||9375027||GSMUA_Achr3G12650_001||1||CDS||80226616||12253||88.9	9368966	9375027	1e-250	350	http://genomevolution.org/CoGe/GEvo.pl?fid1=80270633;fid2=80226616;dsgid1=11211;dsgid2=11211
a11211_1	1||13887509||13888030||GSMUA_Achr1G18580_001||-1||CDS||80268094||1858||89.3	13888030	13887509	b11211_3	3||9363386||9363841||GSMUA_Achr3G12630_001||1||CDS||80222218||12251||89.3	9363386	9363841	1.9e-110	400	http://genomevolution.org/CoGe/GEvo.pl?fid1=80268094;fid2=80222218;dsgid1=11211;dsgid2=11211
a11211_1	1||13906177||13911734||GSMUA_Achr1G18600_001||1||CDS||80264713||1860||83.1	13906177	13911734	b11211_3	3||9339168||9340472||GSMUA_Achr3G12610_001||-1||CDS||80228505||12249||83.1	9340472	9339168	1e-250	450	http://genomevolution.org/CoGe/GEvo.pl?fid1=80264713;fid2=80228505;dsgid1=11211;dsgid2=11211
a11211_1	1||13916868||13918449||GSMUA_Achr1G18630_001||-1||CDS||80270704||1863||80.3	13918449	13916868	b11211_3	3||9323292||9324919||GSMUA_Achr3G12580_001||-1||CDS||80219769||12246||80.3	9324919	9323292	8.4e-36	485	http://genomevolution.org/CoGe/GEvo.pl?fid1=80270704;fid2=80219769;dsgid1=11211;dsgid2=11211
a11211_1	1||13929006||13930185||GSMUA_Achr1G18650_001||1||CDS||80272842||1865||86.4	13929006	13930185	b11211_3	3||9307736||9308916||GSMUA_Achr3G12550_001||-1||CDS||80225400||12243||86.4	9308916	9307736	1e-250	535	http://genomevolution.org/CoGe/GEvo.pl?fid1=80272842;fid2=80225400;dsgid1=11211;dsgid2=11211
a11211_1	1||13995973||14000385||GSMUA_Achr1G18730_001||-1||CDS||80266685||1873||83.6	14000385	13995973	b11211_3	3||9231991||9235786||GSMUA_Achr3G12420_001||1||CDS||80220961||12230||83.6	9231991	9235786	1e-250	585	http://genomevolution.org/CoGe/GEvo.pl?fid1=80266685;fid2=80220961;dsgid1=11211;dsgid2=11211
a11211_1	1||14012496||14015845||GSMUA_Achr1G18760_001||-1||CDS||80272797||1876||87.3	14015845	14012496	b11211_3	3||9200250||9203613||GSMUA_Achr3G12410_001||1||CDS||80228444||12229||87.3	9200250	9203613	1e-250	635	http://genomevolution.org/CoGe/GEvo.pl?fid1=80272797;fid2=80228444;dsgid1=11211;dsgid2=11211
a11211_1	1||14092323||14094729||GSMUA_Achr1G18850_001||1||CDS||80270426||1885||84.7	14092323	14094729	b11211_3	3||9161620||9169391||GSMUA_Achr3G12390_001||-1||CDS||80224763||12227||84.7	9169391	9161620	4.3e-61	685	http://genomevolution.org/CoGe/GEvo.pl?fid1=80270426;fid2=80224763;dsgid1=11211;dsgid2=11211
a11211_1	1||14118095||14126030||GSMUA_Achr1G18880_001||1||CDS||80271800||1888||86.5	14118095	14126030	b11211_3	3||9097463||9105359||GSMUA_Achr3G12300_001||-1||CDS||80223226||12218||86.5	9105359	9097463	1e-250	735	http://genomevolution.org/CoGe/GEvo.pl?fid1=80271800;fid2=80223226;dsgid1=11211;dsgid2=11211
a11211_1	1||14130583||14131232||GSMUA_Achr1G18900_001||1||CDS||80268403||1890||85.3	14130583	14131232	b11211_3	3||9085914||9086654||GSMUA_Achr3G12270_001||-1||CDS||80222397||12215||85.3	9086654	9085914	2.7e-121	785	http://genomevolution.org/CoGe/GEvo.pl?fid1=80268403;fid2=80222397;dsgid1=11211;dsgid2=11211
a11211_1	1||14167062||14168225||GSMUA_Achr1G18990_001||-1||CDS||80269955||1899||88.4	14168225	14167062	b11211_3	3||9048575||9049946||GSMUA_Achr3G12200_001||1||CDS||80225346||12208||88.4	9048575	9049946	2.3e-198	835	http://genomevolution.org/CoGe/GEvo.pl?fid1=80269955;fid2=80225346;dsgid1=11211;dsgid2=11211
a11211_1	1||14323802||14325706||GSMUA_Achr1G19170_001||-1||CDS||80264425||1917||80.4	14325706	14323802	b11211_3	3||8987253||8990841||GSMUA_Achr3G12120_001||1||CDS||80223730||12200||80.4	8987253	8990841	1.2e-52	882	http://genomevolution.org/CoGe/GEvo.pl?fid1=80264425;fid2=80223730;dsgid1=11211;dsgid2=11211
a11211_1	1||14348121||14353709||GSMUA_Achr1G19200_001||-1||CDS||80264464||1920||86.2	14353709	14348121	b11211_3	3||8942267||8949198||GSMUA_Achr3G12050_001||1||CDS||80227463||12193||86.2	8942267	8949198	1e-250	932	http://genomevolution.org/CoGe/GEvo.pl?fid1=80264464;fid2=80227463;dsgid1=11211;dsgid2=11211
a11211_1	1||14621032||14623138||GSMUA_Achr1G19480_001||1||CDS||80271510||1948||76.8	14621032	14623138	b11211_3	3||8849369||8851193||GSMUA_Achr3G11930_001||-1||CDS||80227954||12181||76.8	8851193	8849369	1e-250	979	http://genomevolution.org/CoGe/GEvo.pl?fid1=80271510;fid2=80227954;dsgid1=11211;dsgid2=11211
a11211_1	1||14658521||14664241||GSMUA_Achr1G19520_001||1||CDS||80269760||1952||86.3	14658521	14664241	b11211_3	3||8831414||8836376||GSMUA_Achr3G11900_001||-1||CDS||80226645||12178||86.3	8836376	8831414	1e-250	1029	http://genomevolution.org/CoGe/GEvo.pl?fid1=80269760;fid2=80226645;dsgid1=11211;dsgid2=11211
a11211_1	1||14694866||14703972||GSMUA_Achr1G19630_001||1||CDS||80266904||1963||87.1	14694866	14703972	b11211_3	3||8744830||8752671||GSMUA_Achr3G11800_001||-1||CDS||80229043||12168||87.1	8752671	8744830	1e-250	1079	http://genomevolution.org/CoGe/GEvo.pl?fid1=80266904;fid2=80229043;dsgid1=11211;dsgid2=11211
a11211_1	1||14810765||14811406||GSMUA_Achr1G19770_001||1||CDS||80269844||1977||87.4	14810765	14811406	b11211_3	3||8592009||8592632||GSMUA_Achr3G11580_001||-1||CDS||80228150||12146||87.4	8592632	8592009	3.7e-141	1126	http://genomevolution.org/CoGe/GEvo.pl?fid1=80269844;fid2=80228150;dsgid1=11211;dsgid2=11211
a11211_1	1||14860086||14862538||GSMUA_Achr1G19810_001||-1||CDS||80266678||1981||91.2	14862538	14860086	b11211_3	3||8496899||8498325||GSMUA_Achr3G11450_001||1||CDS||80229175||12133||91.2	8496899	8498325	7.6e-166	1176	http://genomevolution.org/CoGe/GEvo.pl?fid1=80266678;fid2=80229175;dsgid1=11211;dsgid2=11211
a11211_1	1||14868853||14879961||GSMUA_Achr1G19830_001||-1||CDS||80270509||1983||71.5	14879961	14868853	b11211_3	3||8476399||8484332||GSMUA_Achr3G11430_001||1||CDS||80224955||12131||71.5	8476399	8484332	1e-250	1226	http://genomevolution.org/CoGe/GEvo.pl?fid1=80270509;fid2=80224955;dsgid1=11211;dsgid2=11211
a11211_1	1||14908866||14911888||GSMUA_Achr1G19880_001||-1||CDS||80272221||1988||88.5	14911888	14908866	b11211_3	3||8369634||8373428||GSMUA_Achr3G11260_001||1||CDS||80226386||12114||88.5	8369634	8373428	3.7e-197	1273	http://genomevolution.org/CoGe/GEvo.pl?fid1=80272221;fid2=80226386;dsgid1=11211;dsgid2=11211
a11211_1	1||14958731||14968453||GSMUA_Achr1G19950_001||-1||CDS||80270533||1995||78.1	14968453	14958731	b11211_3	3||8337960||8340406||GSMUA_Achr3G11200_001||1||CDS||80225874||12108||78.1	8337960	8340406	9.6e-136	1323	http://genomevolution.org/CoGe/GEvo.pl?fid1=80270533;fid2=80225874;dsgid1=11211;dsgid2=11211
###
a11211_1	1||15020891||15036105||GSMUA_Achr1G20010_001||1||CDS||80272068||2001||87.0	15020891	15036105	b11211_6	6||34874048||34881709||GSMUA_Achr6G36980_001||1||CDS||80203349||24270||87.0	34874048	34881709	1e-250	50	http://genomevolution.org/CoGe/GEvo.pl?fid1=80272068;fid2=80203349;dsgid1=11211;dsgid2=11211
a11211_1	1||15114415||15115665||GSMUA_Achr1G20140_001||-1||CDS||80264799||2014||86.9	15115665	15114415	b11211_6	6||34844238||34846046||GSMUA_Achr6G36960_001||-1||CDS||80207875||24268||86.9	34846046	34844238	1e-250	100	http://genomevolution.org/CoGe/GEvo.pl?fid1=80264799;fid2=80207875;dsgid1=11211;dsgid2=11211
a11211_1	1||15195611||15199233||GSMUA_Achr1G20290_001||-1||CDS||80265633||2029||77.0	15199233	15195611	b11211_6	6||34676074||34679898||GSMUA_Achr6G36720_001||1||CDS||80200813||24245||77.0	34676074	34679898	1e-250	147	http://genomevolution.org/CoGe/GEvo.pl?fid1=80265633;fid2=80200813;dsgid1=11211;dsgid2=11211
a11211_1	1||15203977||15207770||GSMUA_Achr1G20310_001||-1||CDS||80268386||2031||85.2	15207770	15203977	b11211_6	6||34666649||34670729||GSMUA_Achr6G36710_001||1||CDS||80204411||24244||85.2	34666649	34670729	1e-250	197	http://genomevolution.org/CoGe/GEvo.pl?fid1=80268386;fid2=80204411;dsgid1=11211;dsgid2=11211
a11211_1	1||15363461||15365144||GSMUA_Achr1G20410_001||-1||CDS||80271319||2041||75.1	15365144	15363461	b11211_6	6||34555435||34558280||GSMUA_Achr6G36640_001||1||CDS||80207931||24237||75.1	34555435	34558280	8.8e-89	247	http://genomevolution.org/CoGe/GEvo.pl?fid1=80271319;fid2=80207931;dsgid1=11211;dsgid2=11211
a11211_1	1||15379022||15380386||GSMUA_Achr1G20430_001||-1||CDS||80265789||2043||86.3	15380386	15379022	b11211_6	6||34548101||34549465||GSMUA_Achr6G36630_001||1||CDS||80203408||24236||86.3	34548101	34549465	1e-250	297	http://genomevolution.org/CoGe/GEvo.pl?fid1=80265789;fid2=80203408;dsgid1=11211;dsgid2=11211
a11211_1	1||15415216||15420222||GSMUA_Achr1G20470_001||1||CDS||80265895||2047||87.1	15415216	15420222	b11211_6	6||34507173||34513305||GSMUA_Achr6G36590_001||-1||CDS||80206508||24232||87.1	34513305	34507173	1e-250	347	http://genomevolution.org/CoGe/GEvo.pl?fid1=80265895;fid2=80206508;dsgid1=11211;dsgid2=11211
a11211_1	1||15429838||15433428||GSMUA_Achr1G20480_001||-1||CDS||80264977||2048||82.9	15433428	15429838	b11211_6	6||34501774||34505836||GSMUA_Achr6G36580_001||1||CDS||80202918||24231||82.9	34501774	34505836	1e-250	397	http://genomevolution.org/CoGe/GEvo.pl?fid1=80264977;fid2=80202918;dsgid1=11211;dsgid2=11211
a11211_1	1||15436228||15440554||GSMUA_Achr1G20490_001||1||CDS||80270123||2049||86.7	15436228	15440554	b11211_6	6||34495498||34499377||GSMUA_Achr6G36570_001||-1||CDS||80211272||24230||86.7	34499377	34495498	1e-250	447	http://genomevolution.org/CoGe/GEvo.pl?fid1=80270123;fid2=80211272;dsgid1=11211;dsgid2=11211
a11211_1	1||15453367||15457405||GSMUA_Achr1G20520_001||1||CDS||80265731||2052||89.3	15453367	15457405	b11211_6	6||34488326||34492597||GSMUA_Achr6G36560_001||-1||CDS||80207752||24229||89.3	34492597	34488326	1e-250	497	http://genomevolution.org/CoGe/GEvo.pl?fid1=80265731;fid2=80207752;dsgid1=11211;dsgid2=11211
###
a11211_1	1||17695615||17699322||GSMUA_Achr1G23360_001||1||CDS||80266281||2336||74.4	17695615	17699322	b11211_7	7||3811220||3814926||GSMUA_Achr7G05100_001||-1||CDS||80232898||24782||74.4	3814926	3811220	1e-250	50	http://genomevolution.org/CoGe/GEvo.pl?fid1=80266281;fid2=80232898;dsgid1=11211;dsgid2=11211
a11211_1	1||17757175||17757648||GSMUA_Achr1G23400_001||1||CDS||80271914||2340||78.0	17757175	17757648	b11211_7	7||3792616||3793065||GSMUA_Achr7G05080_001||-1||CDS||80232170||24780||78.0	3793065	3792616	5.5e-90	100	http://genomevolution.org/CoGe/GEvo.pl?fid1=80271914;fid2=80232170;dsgid1=11211;dsgid2=11211
a11211_1	1||17819411||17825166||GSMUA_Achr1G23450_001||-1||CDS||80264876||2345||86.8	17825166	17819411	b11211_7	7||3787220||3791645||GSMUA_Achr7G05070_001||1||CDS||80231804||24779||86.8	3787220	3791645	1e-250	150	http://genomevolution.org/CoGe/GEvo.pl?fid1=80264876;fid2=80231804;dsgid1=11211;dsgid2=11211
a11211_1	1||17827500||17834981||GSMUA_Achr1G23470_001||-1||CDS||80268370||2347||85.3	17834981	17827500	b11211_7	7||3769748||3776662||GSMUA_Achr7G05040_001||1||CDS||80237190||24776||85.3	3769748	3776662	1e-250	200	http://genomevolution.org/CoGe/GEvo.pl?fid1=80268370;fid2=80237190;dsgid1=11211;dsgid2=11211
a11211_1	1||17890300||17892166||GSMUA_Achr1G23530_001||-1||CDS||80266869||2353||83.4	17892166	17890300	b11211_7	7||3742428||3744286||GSMUA_Achr7G04990_001||1||CDS||80230631||24771||83.4	3742428	3744286	9e-86	250	http://genomevolution.org/CoGe/GEvo.pl?fid1=80266869;fid2=80230631;dsgid1=11211;dsgid2=11211
a11211_1	1||18151087||18151499||GSMUA_Achr1G23770_001||1||CDS||80267248||2377||91.0	18151087	18151499	b11211_7	7||3659150||3662926||GSMUA_Achr7G04870_001||-1||CDS||80229528||24759||91.0	3662926	3659150	2.3e-24	270	http://genomevolution.org/CoGe/GEvo.pl?fid1=80267248;fid2=80229528;dsgid1=11211;dsgid2=11211
a11211_1	1||18442016||18447106||GSMUA_Achr1G24020_001||1||CDS||80269261||2402||83.7	18442016	18447106	b11211_7	7||3532240||3536771||GSMUA_Achr7G04700_001||-1||CDS||80229944||24742||83.7	3536771	3532240	1e-250	317	http://genomevolution.org/CoGe/GEvo.pl?fid1=80269261;fid2=80229944;dsgid1=11211;dsgid2=11211
a11211_1	1||18545584||18550801||GSMUA_Achr1G24120_001||1||CDS||80271573||2412||80.2	18545584	18550801	b11211_7	7||3474981||3481611||GSMUA_Achr7G04610_001||-1||CDS||80235841||24733||80.2	3481611	3474981	4.6e-170	367	http://genomevolution.org/CoGe/GEvo.pl?fid1=80271573;fid2=80235841;dsgid1=11211;dsgid2=11211
a11211_1	1||18555556||18557856||GSMUA_Achr1G24150_001||1||CDS||80265310||2415||74.6	18555556	18557856	b11211_7	7||3469622||3470882||GSMUA_Achr7G04600_001||-1||CDS||80233712||24732||74.6	3470882	3469622	1.1e-58	417	http://genomevolution.org/CoGe/GEvo.pl?fid1=80265310;fid2=80233712;dsgid1=11211;dsgid2=11211
a11211_1	1||18622008||18622979||GSMUA_Achr1G24250_001||1||CDS||80269053||2425||81.0	18622008	18622979	b11211_7	7||3456233||3457188||GSMUA_Achr7G04560_001||-1||CDS||80230526||24728||81.0	3457188	3456233	2.6e-183	467	http://genomevolution.org/CoGe/GEvo.pl?fid1=80269053;fid2=80230526;dsgid1=11211;dsgid2=11211
a11211_1	1||18660769||18667853||GSMUA_Achr1G24310_001||-1||CDS||80270152||2431||85.5	18667853	18660769	b11211_7	7||3415371||3420184||GSMUA_Achr7G04520_001||1||CDS||80235420||24724||85.5	3415371	3420184	1e-250	517	http://genomevolution.org/CoGe/GEvo.pl?fid1=80270152;fid2=80235420;dsgid1=11211;dsgid2=11211
a11211_1	1||18726669||18732411||GSMUA_Achr1G24360_001||1||CDS||80272700||2436||82.2	18726669	18732411	b11211_7	7||3395854||3404259||GSMUA_Achr7G04490_001||-1||CDS||80236195||24721||82.2	3404259	3395854	1e-250	567	http://genomevolution.org/CoGe/GEvo.pl?fid1=80272700;fid2=80236195;dsgid1=11211;dsgid2=11211
###
a11211_1	1||21646126||21653413||GSMUA_Achr1G26280_001||-1||CDS||80265023||2628||89.3	21653413	21646126	b11211_8	8||34970488||34975786||GSMUA_Achr8G34130_001||1||CDS||80257801||30442||89.3	34970488	34975786	1e-250	50	http://genomevolution.org/CoGe/GEvo.pl?fid1=80265023;fid2=80257801;dsgid1=11211;dsgid2=11211
a11211_1	1||21887614||21890184||GSMUA_Achr1G26380_001||-1||CDS||80265296||2638||86.9	21890184	21887614	b11211_8	8||34898226||34899133||GSMUA_Achr8G33980_001||1||CDS||80256742||30427||86.9	34898226	34899133	1e-250	100	http://genomevolution.org/CoGe/GEvo.pl?fid1=80265296;fid2=80256742;dsgid1=11211;dsgid2=11211
a11211_1	1||21900500||21909220||GSMUA_Achr1G26400_001||1||CDS||80270475||2640||78.1	21900500	21909220	b11211_8	8||34871532||34876473||GSMUA_Achr8G33960_001||-1||CDS||80264046||30425||78.1	34876473	34871532	5.1e-158	150	http://genomevolution.org/CoGe/GEvo.pl?fid1=80270475;fid2=80264046;dsgid1=11211;dsgid2=11211
a11211_1	1||21913231||21919480||GSMUA_Achr1G26410_001||-1||CDS||80268730||2641||86.1	21919480	21913231	b11211_8	8||34860775||34868590||GSMUA_Achr8G33950_001||1||CDS||80254501||30424||86.1	34860775	34868590	1e-250	200	http://genomevolution.org/CoGe/GEvo.pl?fid1=80268730;fid2=80254501;dsgid1=11211;dsgid2=11211
a11211_1	1||21937950||21945451||GSMUA_Achr1G26420_001||1||CDS||80268176||2642||86.0	21937950	21945451	b11211_8	8||34846229||34853248||GSMUA_Achr8G33940_001||-1||CDS||80254245||30423||86.0	34853248	34846229	1e-250	250	http://genomevolution.org/CoGe/GEvo.pl?fid1=80268176;fid2=80254245;dsgid1=11211;dsgid2=11211
a11211_1	1||22052224||22056563||GSMUA_Achr1G26470_001||-1||CDS||80270708||2647||89.0	22056563	22052224	b11211_8	8||34833106||34836116||GSMUA_Achr8G33920_001||1||CDS||80256153||30421||89.0	34833106	34836116	1e-250	300	http://genomevolution.org/CoGe/GEvo.pl?fid1=80270708;fid2=80256153;dsgid1=11211;dsgid2=11211
a11211_1	1||22101482||22103106||GSMUA_Achr1G26510_001||-1||CDS||80270012||2651||77.0	22103106	22101482	b11211_8	8||34829386||34829874||GSMUA_Achr8G33910_001||1||CDS||80261767||30420||77.0	34829386	34829874	1.7e-60	350	http://genomevolution.org/CoGe/GEvo.pl?fid1=80270012;fid2=80261767;dsgid1=11211;dsgid2=11211
a11211_1	1||22110853||22111086||GSMUA_Achr1G26530_001||-1||CDS||80265739||2653||84.1	22111086	22110853	b11211_8	8||34814532||34820119||GSMUA_Achr8G33890_001||1||CDS||80255104||30418||84.1	34814532	34820119	1.3e-37	386	http://genomevolution.org/CoGe/GEvo.pl?fid1=80265739;fid2=80255104;dsgid1=11211;dsgid2=11211
a11211_1	1||22149698||22150280||GSMUA_Achr1G26550_001||-1||CDS||80267535||2655||76.2	22150280	22149698	b11211_8	8||34787806||34788459||GSMUA_Achr8G33850_001||1||CDS||80257405||30414||76.2	34787806	34788459	7.8e-104	436	http://genomevolution.org/CoGe/GEvo.pl?fid1=80267535;fid2=80257405;dsgid1=11211;dsgid2=11211
a11211_1	1||22249536||22256750||GSMUA_Achr1G26670_001||1||CDS||80269709||2667||84.4	22249536	22256750	b11211_8	8||34669183||34678602||GSMUA_Achr8G33740_001||1||CDS||80259126||30403||84.4	34669183	34678602	6.5e-243	486	http://genomevolution.org/CoGe/GEvo.pl?fid1=80269709;fid2=80259126;dsgid1=11211;dsgid2=11211
a11211_1	1||22346012||22349006||GSMUA_Achr1G26700_001||-1||CDS||80268368||2670||83.7	22349006	22346012	b11211_8	8||34642650||34646876||GSMUA_Achr8G33670_001||1||CDS||80259754||30396||83.7	34642650	34646876	6.9e-237	536	http://genomevolution.org/CoGe/GEvo.pl?fid1=80268368;fid2=80259754;dsgid1=11211;dsgid2=11211
a11211_1	1||22363636||22367872||GSMUA_Achr1G26730_001||-1||CDS||80266503||2673||84.0	22367872	22363636	b11211_8	8||34630279||34634098||GSMUA_Achr8G33650_001||1||CDS||80258632||30394||84.0	34630279	34634098	1e-250	586	http://genomevolution.org/CoGe/GEvo.pl?fid1=80266503;fid2=80258632;dsgid1=11211;dsgid2=11211
###
a11211_10	10||16166658||16173934||GSMUA_Achr10G05690_001||-1||CDS||80300100||3400||86.2	16173934	16166658	b11211_11	11||6682146||6687917||GSMUA_Achr11G08640_001||1||CDS||80212725||6851||86.2	6682146	6687917	1e-250	50	http://genomevolution.org/CoGe/GEvo.pl?fid1=80300100;fid2=80212725;dsgid1=11211;dsgid2=11211
a11211_10	10||16180170||16181069||GSMUA_Achr10G05710_001||1||CDS||80292228||3402||75.6	16180170	16181069	b11211_11	11||6678910||6679791||GSMUA_Achr11G08620_001||-1||CDS||80216763||6849||75.6	6679791	6678910	1.2e-52	100	http://genomevolution.org/CoGe/GEvo.pl?fid1=80292228;fid2=80216763;dsgid1=11211;dsgid2=11211
a11211_10	10||16238531||16244771||GSMUA_Achr10G05770_001||1||CDS||80295398||3408||83.3	16238531	16244771	b11211_11	11||6607535||6609814||GSMUA_Achr11G08510_001||-1||CDS||80216062||6838||83.3	6609814	6607535	1e-250	150	http://genomevolution.org/CoGe/GEvo.pl?fid1=80295398;fid2=80216062;dsgid1=11211;dsgid2=11211
a11211_10	10||16247880||16256570||GSMUA_Achr10G05790_001||1||CDS||80296507||3410||85.5	16247880	16256570	b11211_11	11||6585525||6590554||GSMUA_Achr11G08490_001||-1||CDS||80213682||6836||85.5	6590554	6585525	1e-250	200	http://genomevolution.org/CoGe/GEvo.pl?fid1=80296507;fid2=80213682;dsgid1=11211;dsgid2=11211
a11211_10	10||16363896||16374481||GSMUA_Achr10G05880_001||1||CDS||80292113||3419||83.5	16363896	16374481	b11211_11	11||6521715||6530168||GSMUA_Achr11G08440_001||-1||CDS||80215000||6831||83.5	6530168	6521715	1e-250	250	http://genomevolution.org/CoGe/GEvo.pl?fid1=80292113;fid2=80215000;dsgid1=11211;dsgid2=11211
a11211_10	10||16439349||16442174||GSMUA_Achr10G05950_001||1||CDS||80295059||3426||88.6	16439349	16442174	b11211_11	11||6500610||6503616||GSMUA_Achr11G08420_001||-1||CDS||80212677||6829||88.6	6503616	6500610	6.2e-249	300	http://genomevolution.org/CoGe/GEvo.pl?fid1=80295059;fid2=80212677;dsgid1=11211;dsgid2=11211
a11211_10	10||16619644||16620606||GSMUA_Achr10G06170_001||1||CDS||80300312||3448||88.0	16619644	16620606	b11211_11	11||6371625||6375086||GSMUA_Achr11G08230_001||-1||CDS||80217631||6810||88.0	6375086	6371625	1.4e-25	321	http://genomevolution.org/CoGe/GEvo.pl?fid1=80300312;fid2=80217631;dsgid1=11211;dsgid2=11211
a11211_10	10||16635364||16642031||GSMUA_Achr10G06190_001||-1||CDS||80293857||3450||91.3	16642031	16635364	b11211_11	11||6344824||6352223||GSMUA_Achr11G08190_001||1||CDS||80213375||6806||91.3	6344824	6352223	1e-250	371	http://genomevolution.org/CoGe/GEvo.pl?fid1=80293857;fid2=80213375;dsgid1=11211;dsgid2=11211
a11211_10	10||16642799||16646414||GSMUA_Achr10G06200_001||-1||CDS||80300499||3451||82.8	16646414	16642799	b11211_11	11||6342535||6343737||GSMUA_Achr11G08170_001||1||CDS||80219604||6804||82.8	6342535	6343737	1.9e-51	421	http://genomevolution.org/CoGe/GEvo.pl?fid1=80300499;fid2=80219604;dsgid1=11211;dsgid2=11211
a11211_10	10||16685484||16686744||GSMUA_Achr10G06250_001||1||CDS||80293571||3456||89.5	16685484	16686744	b11211_11	11||6300244||6301476||GSMUA_Achr11G08130_001||-1||CDS||80219505||6800||89.5	6301476	6300244	1e-250	471	http://genomevolution.org/CoGe/GEvo.pl?fid1=80293571;fid2=80219505;dsgid1=11211;dsgid2=11211
a11211_10	10||16693179||16698938||GSMUA_Achr10G06270_001||1||CDS||80292109||3458||86.8	16693179	16698938	b11211_11	11||6241358||6246593||GSMUA_Achr11G08050_001||-1||CDS||80212390||6792||86.8	6246593	6241358	7.7e-222	521	http://genomevolution.org/CoGe/GEvo.pl?fid1=80292109;fid2=80212390;dsgid1=11211;dsgid2=11211
a11211_10	10||16701529||16708478||GSMUA_Achr10G06280_001||-1||CDS||80296032||3459||84.3	16708478	16701529	b11211_11	11||6233310||6241311||GSMUA_Achr11G08040_001||1||CDS||80215508||6791||84.3	6233310	6241311	1e-250	571	http://genomevolution.org/CoGe/GEvo.pl?fid1=80296032;fid2=80215508;dsgid1=11211;dsgid2=11211
a11211_10	10||16731611||16737037||GSMUA_Achr10G06330_001||-1||CDS||80295712||3464||82.6	16737037	16731611	b11211_11	11||6220442||6224279||GSMUA_Achr11G08020_001||1||CDS||80217668||6789||82.6	6220442	6224279	1.1e-182	621	http://genomevolution.org/CoGe/GEvo.pl?fid1=80295712;fid2=80217668;dsgid1=11211;dsgid2=11211
a11211_10	10||16743412||16747661||GSMUA_Achr10G06360_001||1||CDS||80293051||3467||89.0	16743412	16747661	b11211_11	11||6191030||6195520||GSMUA_Achr11G07960_001||-1||CDS||80219522||6783||89.0	6195520	6191030	1e-250	671	http://genomevolution.org/CoGe/GEvo.pl?fid1=80293051;fid2=80219522;dsgid1=11211;dsgid2=11211
a11211_10	10||16763072||16763218||GSMUA_Achr10G06420_001||-1||CDS||80299904||3473||88.1	16763218	16763072	b11211_11	11||6142729||6146674||GSMUA_Achr11G07870_001||1||CDS||80213610||6774||88.1	6142729	6146674	8.8e-30	700	http://genomevolution.org/CoGe/GEvo.pl?fid1=80299904;fid2=80213610;dsgid1=11211;dsgid2=11211
a11211_10	10||16924154||16928656||GSMUA_Achr10G06610_001||-1||CDS||80292084||3492||90.3	16928656	16924154	b11211_11	11||5949417||5960786||GSMUA_Achr11G07710_001||1||CDS||80213322||6758||90.3	5949417	5960786	1.7e-66	747	http://genomevolution.org/CoGe/GEvo.pl?fid1=80292084;fid2=80213322;dsgid1=11211;dsgid2=11211
a11211_10	10||16978403||16979710||GSMUA_Achr10G06660_001||1||CDS||80295591||3497||83.2	16978403	16979710	b11211_11	11||5936659||5937954||GSMUA_Achr11G07650_001||-1||CDS||80219262||6752||83.2	5937954	5936659	1e-250	797	http://genomevolution.org/CoGe/GEvo.pl?fid1=80295591;fid2=80219262;dsgid1=11211;dsgid2=11211
a11211_10	10||17047600||17048623||GSMUA_Achr10G06770_001||-1||CDS||80300316||3508||89.6	17048623	17047600	b11211_11	11||5892171||5893191||GSMUA_Achr11G07560_001||1||CDS||80217650||6743||89.6	5892171	5893191	1e-250	847	http://genomevolution.org/CoGe/GEvo.pl?fid1=80300316;fid2=80217650;dsgid1=11211;dsgid2=11211
###
a11211_10	10||16779445||16782805||GSMUA_Achr10G06430_001||-1||CDS||80299107||3474||85.0	16782805	16779445	b11211_1	1||5052327||5056540||GSMUA_Achr1G06280_001||-1||CDS||80268889||628||85.0	5056540	5052327	8.1e-157	50	http://genomevolution.org/CoGe/GEvo.pl?fid1=80299107;fid2=80268889;dsgid1=11211;dsgid2=11211
a11211_10	10||16879743||16882126||GSMUA_Achr10G06550_001||-1||CDS||80298205||3486||76.2	16882126	16879743	b11211_1	1||5109279||5116368||GSMUA_Achr1G06360_001||-1||CDS||80267502||636||76.2	5116368	5109279	4.4e-176	100	http://genomevolution.org/CoGe/GEvo.pl?fid1=80298205;fid2=80267502;dsgid1=11211;dsgid2=11211
a11211_10	10||17001037||17001783||GSMUA_Achr10G06700_001||-1||CDS||80295127||3501||82.2	17001783	17001037	b11211_1	1||5256039||5256741||GSMUA_Achr1G06580_001||1||CDS||80271602||658||82.2	5256039	5256741	2.6e-124	147	http://genomevolution.org/CoGe/GEvo.pl?fid1=80295127;fid2=80271602;dsgid1=11211;dsgid2=11211
a11211_10	10||17006971||17012028||GSMUA_Achr10G06720_001||-1||CDS||80299779||3503||84.3	17012028	17006971	b11211_1	1||5346196||5348965||GSMUA_Achr1G06710_001||1||CDS||80267845||671||84.3	5346196	5348965	1e-250	197	http://genomevolution.org/CoGe/GEvo.pl?fid1=80299779;fid2=80267845;dsgid1=11211;dsgid2=11211
a11211_10	10||17027401||17031371||GSMUA_Achr10G06750_001||1||CDS||80297499||3506||80.1	17027401	17031371	b11211_1	1||5356838||5360481||GSMUA_Achr1G06730_001||1||CDS||80266653||673||80.1	5356838	5360481	1e-250	247	http://genomevolution.org/CoGe/GEvo.pl?fid1=80297499;fid2=80266653;dsgid1=11211;dsgid2=11211
a11211_10	10||17153637||17159050||GSMUA_Achr10G06870_001||1||CDS||80292447||3518||85.8	17153637	17159050	b11211_1	1||5498495||5501457||GSMUA_Achr1G06930_001||1||CDS||80266165||693||85.8	5498495	5501457	1e-250	294	http://genomevolution.org/CoGe/GEvo.pl?fid1=80292447;fid2=80266165;dsgid1=11211;dsgid2=11211
a11211_10	10||17206582||17243950||GSMUA_Achr10G07040_001||1||CDS||80292101||3535||89.5	17206582	17243950	b11211_1	1||5582239||5610413||GSMUA_Achr1G07070_001||1||CDS||80266122||707||89.5	5582239	5610413	1e-250	341	http://genomevolution.org/CoGe/GEvo.pl?fid1=80292101;fid2=80266122;dsgid1=11211;dsgid2=11211
a11211_10	10||17481041||17483925||GSMUA_Achr10G07180_001||1||CDS||80297688||3549||89.9	17481041	17483925	b11211_1	1||5628646||5631709||GSMUA_Achr1G07110_001||1||CDS||80267712||711||89.9	5628646	5631709	7.4e-228	391	http://genomevolution.org/CoGe/GEvo.pl?fid1=80297688;fid2=80267712;dsgid1=11211;dsgid2=11211
a11211_10	10||17552836||17553536||GSMUA_Achr10G07280_001||-1||CDS||80294845||3559||80.3	17553536	17552836	b11211_1	1||5713395||5713831||GSMUA_Achr1G07270_001||1||CDS||80267277||727||80.3	5713395	5713831	6.8e-63	438	http://genomevolution.org/CoGe/GEvo.pl?fid1=80294845;fid2=80267277;dsgid1=11211;dsgid2=11211
a11211_10	10||17584822||17588825||GSMUA_Achr10G07360_001||1||CDS||80295139||3567||87.8	17584822	17588825	b11211_1	1||5767469||5773641||GSMUA_Achr1G07370_001||1||CDS||80266707||737||87.8	5767469	5773641	1e-250	488	http://genomevolution.org/CoGe/GEvo.pl?fid1=80295139;fid2=80266707;dsgid1=11211;dsgid2=11211
a11211_10	10||17607948||17613188||GSMUA_Achr10G07380_001||1||CDS||80299657||3569||84.1	17607948	17613188	b11211_1	1||5791280||5795514||GSMUA_Achr1G07430_001||1||CDS||80265294||743||84.1	5791280	5795514	1e-250	538	http://genomevolution.org/CoGe/GEvo.pl?fid1=80299657;fid2=80265294;dsgid1=11211;dsgid2=11211
a11211_10	10||17738849||17739726||GSMUA_Achr10G07540_001||1||CDS||80300649||3585||81.3	17738849	17739726	b11211_1	1||5918240||5924524||GSMUA_Achr1G07690_001||1||CDS||80272557||769||81.3	5918240	5924524	1.6e-187	585	http://genomevolution.org/CoGe/GEvo.pl?fid1=80300649;fid2=80272557;dsgid1=11211;dsgid2=11211
a11211_10	10||17795106||17796833||GSMUA_Achr10G07620_001||-1||CDS||80297420||3593||78.5	17796833	17795106	b11211_1	1||6029591||6031333||GSMUA_Achr1G07820_001||1||CDS||80265404||782||78.5	6029591	6031333	3.9e-191	635	http://genomevolution.org/CoGe/GEvo.pl?fid1=80297420;fid2=80265404;dsgid1=11211;dsgid2=11211
a11211_10	10||17806480||17810029||GSMUA_Achr10G07650_001||-1||CDS||80294289||3596||81.1	17810029	17806480	b11211_1	1||6075677||6080820||GSMUA_Achr1G07890_001||-1||CDS||80266839||789||81.1	6080820	6075677	2.6e-127	685	http://genomevolution.org/CoGe/GEvo.pl?fid1=80294289;fid2=80266839;dsgid1=11211;dsgid2=11211
###
a11211_10	10||17520985||17524504||GSMUA_Achr10G07230_001||-1||CDS||80296610||3554||89.3	17524504	17520985	b11211_11	11||5783306||5790244||GSMUA_Achr11G07380_001||1||CDS||80215657||6725||89.3	5783306	5790244	1e-250	50	http://genomevolution.org/CoGe/GEvo.pl?fid1=80296610;fid2=80215657;dsgid1=11211;dsgid2=11211
a11211_10	10||17618237||17621580||GSMUA_Achr10G07400_001||1||CDS||80296009||3571||81.2	17618237	17621580	b11211_11	11||5620164||5623045||GSMUA_Achr11G07190_001||-1||CDS||80212536||6706||81.2	5623045	5620164	1.2e-167	97	http://genomevolution.org/CoGe/GEvo.pl?fid1=80296009;fid2=80212536;dsgid1=11211;dsgid2=11211
a11211_10	10||17742607||17750391||GSMUA_Achr10G07550_001||1||CDS||80299186||3586||89.5	17742607	17750391	b11211_11	11||5565391||5572176||GSMUA_Achr11G07120_001||-1||CDS||80216738||6699||89.5	5572176	5565391	1e-250	147	http://genomevolution.org/CoGe/GEvo.pl?fid1=80299186;fid2=80216738;dsgid1=11211;dsgid2=11211
a11211_10	10||17755293||17757034||GSMUA_Achr10G07570_001||1||CDS||80293207||3588||78.4	17755293	17757034	b11211_11	11||5558926||5561156||GSMUA_Achr11G07110_001||-1||CDS||80213153||6698||78.4	5561156	5558926	1e-250	197	http://genomevolution.org/CoGe/GEvo.pl?fid1=80293207;fid2=80213153;dsgid1=11211;dsgid2=11211
a11211_10	10||17795106||17796833||GSMUA_Achr10G07620_001||-1||CDS||80297420||3593||81.4	17796833	17795106	b11211_11	11||5547257||5549006||GSMUA_Achr11G07080_001||1||CDS||80216726||6695||81.4	5547257	5549006	1e-250	247	http://genomevolution.org/CoGe/GEvo.pl?fid1=80297420;fid2=80216726;dsgid1=11211;dsgid2=11211
a11211_10	10||17822233||17828147||GSMUA_Achr10G07660_001||1||CDS||80298566||3597||83.6	17822233	17828147	b11211_11	11||5519148||5533051||GSMUA_Achr11G07060_001||-1||CDS||80215313||6693||83.6	5533051	5519148	1e-250	297	http://genomevolution.org/CoGe/GEvo.pl?fid1=80298566;fid2=80215313;dsgid1=11211;dsgid2=11211
a11211_10	10||17854142||17859363||GSMUA_Achr10G07700_001||-1||CDS||80298782||3601||85.4	17859363	17854142	b11211_11	11||5473992||5483393||GSMUA_Achr11G07000_001||1||CDS||80217207||6687||85.4	5473992	5483393	1e-250	347	http://genomevolution.org/CoGe/GEvo.pl?fid1=80298782;fid2=80217207;dsgid1=11211;dsgid2=11211
a11211_10	10||17870452||17871473||GSMUA_Achr10G07720_001||1||CDS||80296570||3603||91.8	17870452	17871473	b11211_11	11||5462583||5463452||GSMUA_Achr11G06980_001||-1||CDS||80219235||6685||91.8	5463452	5462583	7.2e-231	397	http://genomevolution.org/CoGe/GEvo.pl?fid1=80296570;fid2=80219235;dsgid1=11211;dsgid2=11211
a11211_10	10||17900860||17903222||GSMUA_Achr10G07790_001||-1||CDS||80295024||3610||72.3	17903222	17900860	b11211_11	11||5454816||5461576||GSMUA_Achr11G06970_001||1||CDS||80217496||6684||72.3	5454816	5461576	6.2e-134	447	http://genomevolution.org/CoGe/GEvo.pl?fid1=80295024;fid2=80217496;dsgid1=11211;dsgid2=11211
a11211_10	10||17917554||17920225||GSMUA_Achr10G07830_001||-1||CDS||80296585||3614||82.9	17920225	17917554	b11211_11	11||5434516||5438650||GSMUA_Achr11G06910_001||1||CDS||80219571||6678||82.9	5434516	5438650	8.9e-204	497	http://genomevolution.org/CoGe/GEvo.pl?fid1=80296585;fid2=80219571;dsgid1=11211;dsgid2=11211
a11211_10	10||17948287||17953440||GSMUA_Achr10G07890_001||1||CDS||80296112||3620||88.9	17948287	17953440	b11211_11	11||5426248||5430179||GSMUA_Achr11G06880_001||-1||CDS||80217396||6675||88.9	5430179	5426248	1e-250	547	http://genomevolution.org/CoGe/GEvo.pl?fid1=80296112;fid2=80217396;dsgid1=11211;dsgid2=11211
###
a11211_10	10||20511107||20513585||GSMUA_Achr10G10830_001||-1||CDS||80292984||3914||85.9	20513585	20511107	b11211_6	6||4968648||4972239||GSMUA_Achr6G07340_001||-1||CDS||80210220||21313||85.9	4972239	4968648	1e-250	50	http://genomevolution.org/CoGe/GEvo.pl?fid1=80292984;fid2=80210220;dsgid1=11211;dsgid2=11211
a11211_10	10||20535560||20541808||GSMUA_Achr10G10880_001||-1||CDS||80293827||3919||74.9	20541808	20535560	b11211_6	6||4986767||5001392||GSMUA_Achr6G07360_001||-1||CDS||80205380||21315||74.9	5001392	4986767	1e-250	100	http://genomevolution.org/CoGe/GEvo.pl?fid1=80293827;fid2=80205380;dsgid1=11211;dsgid2=11211
a11211_10	10||20764031||20768116||GSMUA_Achr10G11180_001||1||CDS||80292284||3949||83.2	20764031	20768116	b11211_6	6||5127650||5131465||GSMUA_Achr6G07540_001||1||CDS||80211076||21333||83.2	5127650	5131465	1e-250	147	http://genomevolution.org/CoGe/GEvo.pl?fid1=80292284;fid2=80211076;dsgid1=11211;dsgid2=11211
a11211_10	10||20776615||20780210||GSMUA_Achr10G11200_001||-1||CDS||80299582||3951||82.2	20780210	20776615	b11211_6	6||5137891||5138626||GSMUA_Achr6G07560_001||-1||CDS||80207113||21335||82.2	5138626	5137891	5.3e-37	183	http://genomevolution.org/CoGe/GEvo.pl?fid1=80299582;fid2=80207113;dsgid1=11211;dsgid2=11211
a11211_10	10||20806902||20807382||GSMUA_Achr10G11270_001||-1||CDS||80299414||3958||88.2	20807382	20806902	b11211_6	6||5207675||5208121||GSMUA_Achr6G07680_001||-1||CDS||80207605||21347||88.2	5208121	5207675	3.1e-162	233	http://genomevolution.org/CoGe/GEvo.pl?fid1=80299414;fid2=80207605;dsgid1=11211;dsgid2=11211
a11211_10	10||20812366||20814124||GSMUA_Achr10G11290_001||-1||CDS||80299527||3960||81.7	20814124	20812366	b11211_6	6||5208958||5210932||GSMUA_Achr6G07700_001||-1||CDS||80211448||21349||81.7	5210932	5208958	1.3e-211	283	http://genomevolution.org/CoGe/GEvo.pl?fid1=80299527;fid2=80211448;dsgid1=11211;dsgid2=11211
a11211_10	10||20821803||20823180||GSMUA_Achr10G11310_001||1||CDS||80297642||3962||86.9	20821803	20823180	b11211_6	6||5224798||5226028||GSMUA_Achr6G07710_001||1||CDS||80205788||21350||86.9	5224798	5226028	1e-250	333	http://genomevolution.org/CoGe/GEvo.pl?fid1=80297642;fid2=80205788;dsgid1=11211;dsgid2=11211
a11211_10	10||20916756||20919087||GSMUA_Achr10G11480_001||1||CDS||80294426||3979||63.5	20916756	20919087	b11211_6	6||5233144||5239017||GSMUA_Achr6G07730_001||1||CDS||80205709||21352||63.5	5233144	5239017	2.7e-65	380	http://genomevolution.org/CoGe/GEvo.pl?fid1=80294426;fid2=80205709;dsgid1=11211;dsgid2=11211
a11211_10	10||20999914||21011447||GSMUA_Achr10G11620_001||-1||CDS||80299416||3993||73.5	21011447	20999914	b11211_6	6||5297841||5299592||GSMUA_Achr6G07850_001||-1||CDS||80207696||21364||73.5	5299592	5297841	1e-250	430	http://genomevolution.org/CoGe/GEvo.pl?fid1=80299416;fid2=80207696;dsgid1=11211;dsgid2=11211
a11211_10	10||21110324||21111112||GSMUA_Achr10G11790_001||1||CDS||80292263||4010||74.8	21110324	21111112	b11211_6	6||5339060||5340673||GSMUA_Achr6G07930_001||1||CDS||80210552||21372||74.8	5339060	5340673	4e-129	477	http://genomevolution.org/CoGe/GEvo.pl?fid1=80292263;fid2=80210552;dsgid1=11211;dsgid2=11211
a11211_10	10||21149173||21150907||GSMUA_Achr10G11880_001||-1||CDS||80298813||4019||81.6	21150907	21149173	b11211_6	6||5345280||5346712||GSMUA_Achr6G07950_001||-1||CDS||80202879||21374||81.6	5346712	5345280	1e-250	527	http://genomevolution.org/CoGe/GEvo.pl?fid1=80298813;fid2=80202879;dsgid1=11211;dsgid2=11211
a11211_10	10||21185036||21187385||GSMUA_Achr10G12000_001||-1||CDS||80297359||4031||85.4	21187385	21185036	b11211_6	6||5365957||5368253||GSMUA_Achr6G08000_001||-1||CDS||80205336||21379||85.4	5368253	5365957	1e-250	577	http://genomevolution.org/CoGe/GEvo.pl?fid1=80297359;fid2=80205336;dsgid1=11211;dsgid2=11211
a11211_10	10||21207016||21212230||GSMUA_Achr10G12030_001||1||CDS||80299343||4034||75.5	21207016	21212230	b11211_6	6||5385472||5386681||GSMUA_Achr6G08020_001||1||CDS||80208902||21381||75.5	5385472	5386681	1.7e-181	627	http://genomevolution.org/CoGe/GEvo.pl?fid1=80299343;fid2=80208902;dsgid1=11211;dsgid2=11211
a11211_10	10||21240821||21242428||GSMUA_Achr10G12080_001||1||CDS||80298790||4039||86.0	21240821	21242428	b11211_6	6||5425559||5428827||GSMUA_Achr6G08110_001||1||CDS||80209787||21390||86.0	5425559	5428827	1e-250	677	http://genomevolution.org/CoGe/GEvo.pl?fid1=80298790;fid2=80209787;dsgid1=11211;dsgid2=11211
a11211_10	10||21305332||21307589||GSMUA_Achr10G12220_001||1||CDS||80297131||4052||84.4	21305332	21307589	b11211_6	6||5436143||5440499||GSMUA_Achr6G08140_001||1||CDS||80205712||21393||84.4	5436143	5440499	6e-196	727	http://genomevolution.org/CoGe/GEvo.pl?fid1=80297131;fid2=80205712;dsgid1=11211;dsgid2=11211
a11211_10	10||21315173||21318120||GSMUA_Achr10G12260_001||-1||CDS||80297855||4056||85.4	21318120	21315173	b11211_6	6||5459774||5461332||GSMUA_Achr6G08180_001||-1||CDS||80209759||21397||85.4	5461332	5459774	7.9e-160	777	http://genomevolution.org/CoGe/GEvo.pl?fid1=80297855;fid2=80209759;dsgid1=11211;dsgid2=11211
a11211_10	10||21328226||21331403||GSMUA_Achr10G12290_001||1||CDS||80293659||4059||86.0	21328226	21331403	b11211_6	6||5490972||5494482||GSMUA_Achr6G08250_001||1||CDS||80208727||21404||86.0	5490972	5494482	1e-250	827	http://genomevolution.org/CoGe/GEvo.pl?fid1=80293659;fid2=80208727;dsgid1=11211;dsgid2=11211
a11211_10	10||21337732||21345538||GSMUA_Achr10G12320_001||-1||CDS||80293198||4062||88.1	21345538	21337732	b11211_6	6||5508277||5517528||GSMUA_Achr6G08280_001||-1||CDS||80204891||21407||88.1	5517528	5508277	1e-250	877	http://genomevolution.org/CoGe/GEvo.pl?fid1=80293198;fid2=80204891;dsgid1=11211;dsgid2=11211
a11211_10	10||21430002||21435633||GSMUA_Achr10G12410_001||1||CDS||80297161||4071||87.8	21430002	21435633	b11211_6	6||5538864||5545096||GSMUA_Achr6G08320_001||1||CDS||80211186||21411||87.8	5538864	5545096	1e-250	927	http://genomevolution.org/CoGe/GEvo.pl?fid1=80297161;fid2=80211186;dsgid1=11211;dsgid2=11211
a11211_10	10||21624191||21627140||GSMUA_Achr10G12660_001||-1||CDS||80295249||4096||83.8	21627140	21624191	b11211_6	6||5646823||5649568||GSMUA_Achr6G08490_001||-1||CDS||80209202||21428||83.8	5649568	5646823	1e-250	974	http://genomevolution.org/CoGe/GEvo.pl?fid1=80295249;fid2=80209202;dsgid1=11211;dsgid2=11211
a11211_10	10||21648571||21649552||GSMUA_Achr10G12700_001||1||CDS||80298485||4100||76.2	21648571	21649552	b11211_6	6||5662547||5665725||GSMUA_Achr6G08510_001||1||CDS||80200885||21430||76.2	5662547	5665725	2e-98	1024	http://genomevolution.org/CoGe/GEvo.pl?fid1=80298485;fid2=80200885;dsgid1=11211;dsgid2=11211
a11211_10	10||21673014||21677512||GSMUA_Achr10G12760_001||1||CDS||80292267||4106||92.5	21673014	21677512	b11211_6	6||5702462||5707432||GSMUA_Achr6G08570_001||1||CDS||80202373||21436||92.5	5702462	5707432	4.4e-235	1074	http://genomevolution.org/CoGe/GEvo.pl?fid1=80292267;fid2=80202373;dsgid1=11211;dsgid2=11211
a11211_10	10||21759720||21768504||GSMUA_Achr10G12890_001||-1||CDS||80296947||4119||85.7	21768504	21759720	b11211_6	6||5731741||5740360||GSMUA_Achr6G08640_001||-1||CDS||80209631||21443||85.7	5740360	5731741	1e-250	1124	http://genomevolution.org/CoGe/GEvo.pl?fid1=80296947;fid2=80209631;dsgid1=11211;dsgid2=11211
a11211_10	10||21778909||21779388||GSMUA_Achr10G12910_001||-1||CDS||80293275||4121||77.0	21779388	21778909	b11211_6	6||5749554||5749973||GSMUA_Achr6G08660_001||-1||CDS||80208113||21445||77.0	5749973	5749554	3.1e-103	1174	http://genomevolution.org/CoGe/GEvo.pl?fid1=80293275;fid2=80208113;dsgid1=11211;dsgid2=11211
a11211_10	10||21785544||21787338||GSMUA_Achr10G12920_001||-1||CDS||80293521||4122||91.3	21787338	21785544	b11211_6	6||5758567||5760847||GSMUA_Achr6G08670_001||-1||CDS||80210585||21446||91.3	5760847	5758567	1e-250	1224	http://genomevolution.org/CoGe/GEvo.pl?fid1=80293521;fid2=80210585;dsgid1=11211;dsgid2=11211
a11211_10	10||21915528||21917743||GSMUA_Achr10G13110_001||-1||CDS||80299981||4141||89.1	21917743	21915528	b11211_6	6||5814327||5815944||GSMUA_Achr6G08790_001||-1||CDS||80203414||21458||89.1	5815944	5814327	1.6e-190	1271	http://genomevolution.org/CoGe/GEvo.pl?fid1=80299981;fid2=80203414;dsgid1=11211;dsgid2=11211
a11211_10	10||21928982||21931002||GSMUA_Achr10G13140_001||-1||CDS||80297529||4144||63.0	21931002	21928982	b11211_6	6||5849762||5855691||GSMUA_Achr6G08840_001||1||CDS||80202737||21463||63.0	5849762	5855691	1.6e-16	1286	http://genomevolution.org/CoGe/GEvo.pl?fid1=80297529;fid2=80202737;dsgid1=11211;dsgid2=11211
###
a11211_10	10||20718723||20719219||GSMUA_Achr10G11140_001||-1||CDS||80295939||3945||79.6	20719219	20718723	b11211_6	6||11598428||11598656||GSMUA_Achr6G17240_001||1||CDS||80210030||22302||79.6	11598428	11598656	2e-45	44	http://genomevolution.org/CoGe/GEvo.pl?fid1=80295939;fid2=80210030;dsgid1=11211;dsgid2=11211
a11211_10	10||20724760||20728812||GSMUA_Achr10G11150_001||-1||CDS||80299487||3946||87.7	20728812	20724760	b11211_6	6||11589820||11590772||GSMUA_Achr6G17230_001||1||CDS||80207130||22301||87.7	11589820	11590772	1.8e-116	94	http://genomevolution.org/CoGe/GEvo.pl?fid1=80299487;fid2=80207130;dsgid1=11211;dsgid2=11211
a11211_10	10||20776615||20780210||GSMUA_Achr10G11200_001||-1||CDS||80299582||3951||91.8	20780210	20776615	b11211_6	6||11522649||11526506||GSMUA_Achr6G17120_001||1||CDS||80202220||22290||91.8	11522649	11526506	1e-250	144	http://genomevolution.org/CoGe/GEvo.pl?fid1=80299582;fid2=80202220;dsgid1=11211;dsgid2=11211
a11211_10	10||20783850||20784375||GSMUA_Achr10G11210_001||-1||CDS||80294895||3952||84.2	20784375	20783850	b11211_6	6||11501112||11501665||GSMUA_Achr6G17080_001||1||CDS||80204228||22286||84.2	11501112	11501665	1.2e-49	192	http://genomevolution.org/CoGe/GEvo.pl?fid1=80294895;fid2=80204228;dsgid1=11211;dsgid2=11211
a11211_10	10||20827096||20827506||GSMUA_Achr10G11320_001||-1||CDS||80297898||3963||79.3	20827506	20827096	b11211_6	6||11309693||11310469||GSMUA_Achr6G16940_001||1||CDS||80202161||22272||79.3	11309693	11310469	1.6e-131	242	http://genomevolution.org/CoGe/GEvo.pl?fid1=80297898;fid2=80202161;dsgid1=11211;dsgid2=11211
a11211_10	10||20836165||20842970||GSMUA_Achr10G11350_001||1||CDS||80296389||3966||90.9	20836165	20842970	b11211_6	6||11278647||11286411||GSMUA_Achr6G16900_001||-1||CDS||80210181||22268||90.9	11286411	11278647	1e-250	292	http://genomevolution.org/CoGe/GEvo.pl?fid1=80296389;fid2=80210181;dsgid1=11211;dsgid2=11211
a11211_10	10||20878786||20880153||GSMUA_Achr10G11390_001||1||CDS||80295353||3970||86.8	20878786	20880153	b11211_6	6||11270398||11271771||GSMUA_Achr6G16880_001||1||CDS||80203641||22266||86.8	11270398	11271771	1e-250	342	http://genomevolution.org/CoGe/GEvo.pl?fid1=80295353;fid2=80203641;dsgid1=11211;dsgid2=11211
a11211_10	10||20897684||20908983||GSMUA_Achr10G11440_001||1||CDS||80295692||3975||92.6	20897684	20908983	b11211_6	6||11243098||11251308||GSMUA_Achr6G16850_001||-1||CDS||80202606||22263||92.6	11251308	11243098	1e-250	392	http://genomevolution.org/CoGe/GEvo.pl?fid1=80295692;fid2=80202606;dsgid1=11211;dsgid2=11211
a11211_10	10||20929948||20931865||GSMUA_Achr10G11500_001||-1||CDS||80297411||3981||87.4	20931865	20929948	b11211_6	6||11224442||11226215||GSMUA_Achr6G16820_001||1||CDS||80203660||22260||87.4	11224442	11226215	1e-250	442	http://genomevolution.org/CoGe/GEvo.pl?fid1=80297411;fid2=80203660;dsgid1=11211;dsgid2=11211
a11211_10	10||20990418||20998971||GSMUA_Achr10G11610_001||-1||CDS||80295787||3992||85.9	20998971	20990418	b11211_6	6||11183975||11185476||GSMUA_Achr6G16750_001||1||CDS||80208123||22253||85.9	11183975	11185476	5.2e-214	492	http://genomevolution.org/CoGe/GEvo.pl?fid1=80295787;fid2=80208123;dsgid1=11211;dsgid2=11211
a11211_10	10||20999914||21011447||GSMUA_Achr10G11620_001||-1||CDS||80299416||3993||88.8	21011447	20999914	b11211_6	6||11180432||11183464||GSMUA_Achr6G16740_001||1||CDS||80203064||22252||88.8	11180432	11183464	3.2e-215	542	http://genomevolution.org/CoGe/GEvo.pl?fid1=80299416;fid2=80203064;dsgid1=11211;dsgid2=11211
###
a11211_10	10||21017112||21020689||GSMUA_Achr10G11630_001||-1||CDS||80297101||3994||76.4	21020689	21017112	b11211_3	3||20155090||20158055||GSMUA_Achr3G18780_001||1||CDS||80226861||12865||76.4	20155090	20158055	1.2e-108	50	http://genomevolution.org/CoGe/GEvo.pl?fid1=80297101;fid2=80226861;dsgid1=11211;dsgid2=11211
a11211_10	10||21023736||21027952||GSMUA_Achr10G11640_001||1||CDS||80298476||3995||81.6	21023736	21027952	b11211_3	3||20151067||20153296||GSMUA_Achr3G18770_001||-1||CDS||80223491||12864||81.6	20153296	20151067	1e-250	100	http://genomevolution.org/CoGe/GEvo.pl?fid1=80298476;fid2=80223491;dsgid1=11211;dsgid2=11211
a11211_10	10||21133416||21137016||GSMUA_Achr10G11840_001||-1||CDS||80294167||4015||77.2	21137016	21133416	b11211_3	3||20122759||20123862||GSMUA_Achr3G18730_001||1||CDS||80225757||12860||77.2	20122759	20123862	1.4e-143	147	http://genomevolution.org/CoGe/GEvo.pl?fid1=80294167;fid2=80225757;dsgid1=11211;dsgid2=11211
a11211_10	10||21146589||21146996||GSMUA_Achr10G11860_001||1||CDS||80297859||4017||93.5	21146589	21146996	b11211_3	3||20110061||20110462||GSMUA_Achr3G18710_001||-1||CDS||80228724||12858||93.5	20110462	20110061	1.4e-87	197	http://genomevolution.org/CoGe/GEvo.pl?fid1=80297859;fid2=80228724;dsgid1=11211;dsgid2=11211
a11211_10	10||21149173||21150907||GSMUA_Achr10G11880_001||-1||CDS||80298813||4019||80.5	21150907	21149173	b11211_3	3||20106081||20107405||GSMUA_Achr3G18700_001||1||CDS||80229217||12857||80.5	20106081	20107405	1.6e-246	247	http://genomevolution.org/CoGe/GEvo.pl?fid1=80298813;fid2=80229217;dsgid1=11211;dsgid2=11211
a11211_10	10||21162838||21163839||GSMUA_Achr10G11910_001||1||CDS||80294601||4022||80.4	21162838	21163839	b11211_3	3||20091751||20092913||GSMUA_Achr3G18680_001||-1||CDS||80228268||12855||80.4	20092913	20091751	1.1e-232	297	http://genomevolution.org/CoGe/GEvo.pl?fid1=80294601;fid2=80228268;dsgid1=11211;dsgid2=11211
a11211_10	10||21168498||21169525||GSMUA_Achr10G11960_001||1||CDS||80293926||4027||80.9	21168498	21169525	b11211_3	3||20082046||20086689||GSMUA_Achr3G18670_001||-1||CDS||80228018||12854||80.9	20086689	20082046	3.4e-91	347	http://genomevolution.org/CoGe/GEvo.pl?fid1=80293926;fid2=80228018;dsgid1=11211;dsgid2=11211
a11211_10	10||21298532||21299383||GSMUA_Achr10G12210_001||1||CDS||80293513||4051||87.6	21298532	21299383	b11211_3	3||20008324||20017818||GSMUA_Achr3G18600_001||-1||CDS||80224219||12847||87.6	20017818	20008324	1.2e-111	394	http://genomevolution.org/CoGe/GEvo.pl?fid1=80293513;fid2=80224219;dsgid1=11211;dsgid2=11211
a11211_10	10||21323416||21324553||GSMUA_Achr10G12280_001||1||CDS||80292570||4058||79.2	21323416	21324553	b11211_3	3||20003253||20004339||GSMUA_Achr3G18590_001||-1||CDS||80226710||12846||79.2	20004339	20003253	3.2e-159	444	http://genomevolution.org/CoGe/GEvo.pl?fid1=80292570;fid2=80226710;dsgid1=11211;dsgid2=11211
a11211_10	10||21420256||21422672||GSMUA_Achr10G12380_001||1||CDS||80296054||4068||90.1	21420256	21422672	b11211_3	3||19998884||20000101||GSMUA_Achr3G18580_001||-1||CDS||80227450||12845||90.1	20000101	19998884	1.3e-214	494	http://genomevolution.org/CoGe/GEvo.pl?fid1=80296054;fid2=80227450;dsgid1=11211;dsgid2=11211
a11211_10	10||21604252||21607109||GSMUA_Achr10G12620_001||1||CDS||80294605||4092||90.1	21604252	21607109	b11211_3	3||19894948||19897137||GSMUA_Achr3G18460_001||-1||CDS||80225805||12833||90.1	19897137	19894948	1e-250	541	http://genomevolution.org/CoGe/GEvo.pl?fid1=80294605;fid2=80225805;dsgid1=11211;dsgid2=11211
a11211_10	10||21624191||21627140||GSMUA_Achr10G12660_001||-1||CDS||80295249||4096||83.3	21627140	21624191	b11211_3	3||19868978||19871807||GSMUA_Achr3G18420_001||1||CDS||80222232||12829||83.3	19868978	19871807	1e-250	591	http://genomevolution.org/CoGe/GEvo.pl?fid1=80295249;fid2=80222232;dsgid1=11211;dsgid2=11211
a11211_10	10||21673014||21677512||GSMUA_Achr10G12760_001||1||CDS||80292267||4106||93.7	21673014	21677512	b11211_3	3||19846729||19850459||GSMUA_Achr3G18390_001||-1||CDS||80221249||12826||93.7	19850459	19846729	2.6e-242	641	http://genomevolution.org/CoGe/GEvo.pl?fid1=80292267;fid2=80221249;dsgid1=11211;dsgid2=11211
###
a11211_10	10||21168498||21169525||GSMUA_Achr10G11960_001||1||CDS||80293926||4027||88.9	21168498	21169525	b11211_6	6||11013401||11013924||GSMUA_Achr6G16540_001||-1||CDS||80211038||22232||88.9	11013924	11013401	3.5e-29	28	http://genomevolution.org/CoGe/GEvo.pl?fid1=80293926;fid2=80211038;dsgid1=11211;dsgid2=11211
a11211_10	10||21185036||21187385||GSMUA_Achr10G12000_001||-1||CDS||80297359||4031||86.6	21187385	21185036	b11211_6	6||11000536||11002898||GSMUA_Achr6G16510_001||1||CDS||80210412||22229||86.6	11000536	11002898	1e-250	78	http://genomevolution.org/CoGe/GEvo.pl?fid1=80297359;fid2=80210412;dsgid1=11211;dsgid2=11211
a11211_10	10||21216177||21216743||GSMUA_Achr10G12050_001||1||CDS||80296755||4036||82.1	21216177	21216743	b11211_6	6||10971229||10972050||GSMUA_Achr6G16460_001||-1||CDS||80210292||22224||82.1	10972050	10971229	5.1e-158	128	http://genomevolution.org/CoGe/GEvo.pl?fid1=80296755;fid2=80210292;dsgid1=11211;dsgid2=11211
a11211_10	10||21249561||21251566||GSMUA_Achr10G12120_001||-1||CDS||80296326||4042||85.8	21251566	21249561	b11211_6	6||10932591||10934871||GSMUA_Achr6G16420_001||1||CDS||80207288||22220||85.8	10932591	10934871	2.5e-133	178	http://genomevolution.org/CoGe/GEvo.pl?fid1=80296326;fid2=80207288;dsgid1=11211;dsgid2=11211
a11211_10	10||21290187||21290974||GSMUA_Achr10G12180_001||1||CDS||80297417||4048||86.8	21290187	21290974	b11211_6	6||10914905||10915813||GSMUA_Achr6G16380_001||-1||CDS||80209396||22216||86.8	10915813	10914905	4.3e-179	228	http://genomevolution.org/CoGe/GEvo.pl?fid1=80297417;fid2=80209396;dsgid1=11211;dsgid2=11211
a11211_10	10||21315173||21318120||GSMUA_Achr10G12260_001||-1||CDS||80297855||4056||91.5	21318120	21315173	b11211_6	6||10908536||10910004||GSMUA_Achr6G16370_001||1||CDS||80201975||22215||91.5	10908536	10910004	9.8e-192	278	http://genomevolution.org/CoGe/GEvo.pl?fid1=80297855;fid2=80201975;dsgid1=11211;dsgid2=11211
a11211_10	10||21356297||21361244||GSMUA_Achr10G12340_001||-1||CDS||80297924||4064||89.9	21361244	21356297	b11211_6	6||10858299||10862557||GSMUA_Achr6G16270_001||1||CDS||80202824||22205||89.9	10858299	10862557	1e-250	328	http://genomevolution.org/CoGe/GEvo.pl?fid1=80297924;fid2=80202824;dsgid1=11211;dsgid2=11211
a11211_10	10||21401180||21404469||GSMUA_Achr10G12360_001||-1||CDS||80299258||4066||91.5	21404469	21401180	b11211_6	6||10831187||10833395||GSMUA_Achr6G16250_001||1||CDS||80210277||22203||91.5	10831187	10833395	1e-250	378	http://genomevolution.org/CoGe/GEvo.pl?fid1=80299258;fid2=80210277;dsgid1=11211;dsgid2=11211
a11211_10	10||21420256||21422672||GSMUA_Achr10G12380_001||1||CDS||80296054||4068||92.4	21420256	21422672	b11211_6	6||10827459||10830151||GSMUA_Achr6G16240_001||-1||CDS||80211374||22202||92.4	10830151	10827459	3.8e-194	428	http://genomevolution.org/CoGe/GEvo.pl?fid1=80296054;fid2=80211374;dsgid1=11211;dsgid2=11211
a11211_10	10||21531950||21539760||GSMUA_Achr10G12510_001||1||CDS||80300406||4081||82.9	21531950	21539760	b11211_6	6||10747544||10752992||GSMUA_Achr6G16140_001||-1||CDS||80204118||22192||82.9	10752992	10747544	1e-250	478	http://genomevolution.org/CoGe/GEvo.pl?fid1=80300406;fid2=80204118;dsgid1=11211;dsgid2=11211
a11211_10	10||21590117||21595308||GSMUA_Achr10G12600_001||1||CDS||80299589||4090||84.7	21590117	21595308	b11211_6	6||10715276||10720091||GSMUA_Achr6G16050_001||-1||CDS||80202290||22183||84.7	10720091	10715276	1e-250	528	http://genomevolution.org/CoGe/GEvo.pl?fid1=80299589;fid2=80202290;dsgid1=11211;dsgid2=11211
a11211_10	10||21604252||21607109||GSMUA_Achr10G12620_001||1||CDS||80294605||4092||90.2	21604252	21607109	b11211_6	6||10707863||10710193||GSMUA_Achr6G16040_001||-1||CDS||80207474||22182||90.2	10710193	10707863	1e-250	578	http://genomevolution.org/CoGe/GEvo.pl?fid1=80294605;fid2=80207474;dsgid1=11211;dsgid2=11211
a11211_10	10||21624191||21627140||GSMUA_Achr10G12660_001||-1||CDS||80295249||4096||83.4	21627140	21624191	b11211_6	6||10688324||10696289||GSMUA_Achr6G16010_001||1||CDS||80206432||22179||83.4	10688324	10696289	1e-250	628	http://genomevolution.org/CoGe/GEvo.pl?fid1=80295249;fid2=80206432;dsgid1=11211;dsgid2=11211
a11211_10	10||21701149||21702390||GSMUA_Achr10G12810_001||-1||CDS||80293141||4111||71.0	21702390	21701149	b11211_6	6||10634249||10635450||GSMUA_Achr6G15920_001||1||CDS||80202707||22170||71.0	10634249	10635450	2.7e-62	678	http://genomevolution.org/CoGe/GEvo.pl?fid1=80293141;fid2=80202707;dsgid1=11211;dsgid2=11211
a11211_10	10||21711545||21712802||GSMUA_Achr10G12830_001||1||CDS||80295870||4113||88.9	21711545	21712802	b11211_6	6||10625059||10626300||GSMUA_Achr6G15900_001||-1||CDS||80201964||22168||88.9	10626300	10625059	7.4e-228	728	http://genomevolution.org/CoGe/GEvo.pl?fid1=80295870;fid2=80201964;dsgid1=11211;dsgid2=11211
a11211_10	10||21749533||21752612||GSMUA_Achr10G12880_001||-1||CDS||80294360||4118||85.9	21752612	21749533	b11211_6	6||10609190||10613167||GSMUA_Achr6G15870_001||1||CDS||80207269||22165||85.9	10609190	10613167	4.6e-229	778	http://genomevolution.org/CoGe/GEvo.pl?fid1=80294360;fid2=80207269;dsgid1=11211;dsgid2=11211
a11211_10	10||21770019||21773190||GSMUA_Achr10G12900_001||-1||CDS||80292378||4120||89.8	21773190	21770019	b11211_6	6||10602974||10606345||GSMUA_Achr6G15850_001||1||CDS||80201695||22163||89.8	10602974	10606345	8.7e-207	828	http://genomevolution.org/CoGe/GEvo.pl?fid1=80292378;fid2=80201695;dsgid1=11211;dsgid2=11211
a11211_10	10||21809049||21811075||GSMUA_Achr10G12960_001||1||CDS||80297645||4126||76.3	21809049	21811075	b11211_6	6||10552576||10554592||GSMUA_Achr6G15780_001||-1||CDS||80207763||22156||76.3	10554592	10552576	1e-250	878	http://genomevolution.org/CoGe/GEvo.pl?fid1=80297645;fid2=80207763;dsgid1=11211;dsgid2=11211
a11211_10	10||21822453||21822782||GSMUA_Achr10G12970_001||1||CDS||80293511||4127||86.5	21822453	21822782	b11211_6	6||10548049||10548408||GSMUA_Achr6G15760_001||-1||CDS||80210237||22154||86.5	10548408	10548049	5.6e-87	928	http://genomevolution.org/CoGe/GEvo.pl?fid1=80293511;fid2=80210237;dsgid1=11211;dsgid2=11211
a11211_10	10||21828341||21830155||GSMUA_Achr10G12980_001||-1||CDS||80297396||4128||88.5	21830155	21828341	b11211_6	6||10530496||10541858||GSMUA_Achr6G15740_001||1||CDS||80203322||22152||88.5	10530496	10541858	7.8e-104	978	http://genomevolution.org/CoGe/GEvo.pl?fid1=80297396;fid2=80203322;dsgid1=11211;dsgid2=11211
a11211_10	10||21884211||21896384||GSMUA_Achr10G13080_001||1||CDS||80293781||4138||87.8	21884211	21896384	b11211_6	6||10464496||10478597||GSMUA_Achr6G15650_001||-1||CDS||80204441||22143||87.8	10478597	10464496	1e-250	1028	http://genomevolution.org/CoGe/GEvo.pl?fid1=80293781;fid2=80204441;dsgid1=11211;dsgid2=11211
a11211_10	10||21901449||21914475||GSMUA_Achr10G13100_001||1||CDS||80299452||4140||89.2	21901449	21914475	b11211_6	6||10432612||10447481||GSMUA_Achr6G15620_001||-1||CDS||80204672||22140||89.2	10447481	10432612	1e-250	1078	http://genomevolution.org/CoGe/GEvo.pl?fid1=80299452;fid2=80204672;dsgid1=11211;dsgid2=11211
a11211_10	10||21932280||21935384||GSMUA_Achr10G13150_001||-1||CDS||80300959||4145||87.1	21935384	21932280	b11211_6	6||10370013||10371588||GSMUA_Achr6G15550_001||1||CDS||80206613||22133||87.1	10370013	10371588	1.7e-125	1128	http://genomevolution.org/CoGe/GEvo.pl?fid1=80300959;fid2=80206613;dsgid1=11211;dsgid2=11211
a11211_10	10||21936420||21940264||GSMUA_Achr10G13160_001||-1||CDS||80298413||4146||86.7	21940264	21936420	b11211_6	6||10366179||10369113||GSMUA_Achr6G15540_001||1||CDS||80210808||22132||86.7	10366179	10369113	1e-250	1178	http://genomevolution.org/CoGe/GEvo.pl?fid1=80298413;fid2=80210808;dsgid1=11211;dsgid2=11211
a11211_10	10||21993696||21997278||GSMUA_Achr10G13280_001||-1||CDS||80292547||4158||88.1	21997278	21993696	b11211_6	6||10338952||10342236||GSMUA_Achr6G15520_001||1||CDS||80211571||22130||88.1	10338952	10342236	1e-250	1228	http://genomevolution.org/CoGe/GEvo.pl?fid1=80292547;fid2=80211571;dsgid1=11211;dsgid2=11211
a11211_10	10||22002757||22003287||GSMUA_Achr10G13300_001||1||CDS||80297579||4160||85.7	22002757	22003287	b11211_6	6||10327830||10328534||GSMUA_Achr6G15490_001||-1||CDS||80203135||22127||85.7	10328534	10327830	1.1e-123	1278	http://genomevolution.org/CoGe/GEvo.pl?fid1=80297579;fid2=80203135;dsgid1=11211;dsgid2=11211
a11211_10	10||22010613||22014804||GSMUA_Achr10G13320_001||1||CDS||80295953||4162||85.9	22010613	22014804	b11211_6	6||10312020||10316223||GSMUA_Achr6G15470_001||-1||CDS||80209614||22125||85.9	10316223	10312020	1e-250	1328	http://genomevolution.org/CoGe/GEvo.pl?fid1=80295953;fid2=80209614;dsgid1=11211;dsgid2=11211
a11211_10	10||22058878||22064804||GSMUA_Achr10G13400_001||1||CDS||80294983||4170||92.0	22058878	22064804	b11211_6	6||10267567||10275448||GSMUA_Achr6G15410_001||-1||CDS||80201257||22119||92.0	10275448	10267567	1e-250	1378	http://genomevolution.org/CoGe/GEvo.pl?fid1=80294983;fid2=80201257;dsgid1=11211;dsgid2=11211
a11211_10	10||22088254||22093021||GSMUA_Achr10G13470_001||1||CDS||80293756||4177||87.9	22088254	22093021	b11211_6	6||10254755||10258581||GSMUA_Achr6G15390_001||-1||CDS||80206868||22117||87.9	10258581	10254755	1e-250	1428	http://genomevolution.org/CoGe/GEvo.pl?fid1=80293756;fid2=80206868;dsgid1=11211;dsgid2=11211
a11211_10	10||22118137||22119027||GSMUA_Achr10G13520_001||-1||CDS||80292671||4182||86.7	22119027	22118137	b11211_6	6||10243841||10244631||GSMUA_Achr6G15370_001||1||CDS||80209365||22115||86.7	10243841	10244631	8.1e-216	1478	http://genomevolution.org/CoGe/GEvo.pl?fid1=80292671;fid2=80209365;dsgid1=11211;dsgid2=11211
a11211_10	10||22132262||22134805||GSMUA_Achr10G13550_001||1||CDS||80299230||4185||90.4	22132262	22134805	b11211_6	6||10228239||10230830||GSMUA_Achr6G15350_001||-1||CDS||80211301||22113||90.4	10230830	10228239	1e-250	1528	http://genomevolution.org/CoGe/GEvo.pl?fid1=80299230;fid2=80211301;dsgid1=11211;dsgid2=11211
a11211_10	10||22166217||22168641||GSMUA_Achr10G13600_001||-1||CDS||80300837||4190||85.6	22168641	22166217	b11211_6	6||10199844||10203249||GSMUA_Achr6G15290_001||1||CDS||80201227||22107||85.6	10199844	10203249	1e-250	1578	http://genomevolution.org/CoGe/GEvo.pl?fid1=80300837;fid2=80201227;dsgid1=11211;dsgid2=11211
a11211_10	10||22250475||22255179||GSMUA_Achr10G13750_001||1||CDS||80300592||4205||87.6	22250475	22255179	b11211_6	6||10094825||10098893||GSMUA_Achr6G15160_001||-1||CDS||80204836||22094||87.6	10098893	10094825	1e-250	1628	http://genomevolution.org/CoGe/GEvo.pl?fid1=80300592;fid2=80204836;dsgid1=11211;dsgid2=11211
a11211_10	10||22295481||22299950||GSMUA_Achr10G13820_001||-1||CDS||80292519||4212||89.7	22299950	22295481	b11211_6	6||10012749||10016174||GSMUA_Achr6G15070_001||1||CDS||80205341||22085||89.7	10012749	10016174	1e-250	1678	http://genomevolution.org/CoGe/GEvo.pl?fid1=80292519;fid2=80205341;dsgid1=11211;dsgid2=11211
a11211_10	10||22315331||22317799||GSMUA_Achr10G13850_001||1||CDS||80295901||4215||84.1	22315331	22317799	b11211_6	6||9986608||9988663||GSMUA_Achr6G15050_001||-1||CDS||80206547||22083||84.1	9988663	9986608	1e-250	1728	http://genomevolution.org/CoGe/GEvo.pl?fid1=80295901;fid2=80206547;dsgid1=11211;dsgid2=11211
a11211_10	10||22348822||22350475||GSMUA_Achr10G13900_001||1||CDS||80293651||4220||84.9	22348822	22350475	b11211_6	6||9976443||9977948||GSMUA_Achr6G15030_001||-1||CDS||80208472||22081||84.9	9977948	9976443	1e-250	1778	http://genomevolution.org/CoGe/GEvo.pl?fid1=80293651;fid2=80208472;dsgid1=11211;dsgid2=11211
a11211_10	10||22351648||22355603||GSMUA_Achr10G13910_001||1||CDS||80298590||4221||93.0	22351648	22355603	b11211_6	6||9948266||9951436||GSMUA_Achr6G14980_001||-1||CDS||80207784||22076||93.0	9951436	9948266	1e-250	1828	http://genomevolution.org/CoGe/GEvo.pl?fid1=80298590;fid2=80207784;dsgid1=11211;dsgid2=11211
a11211_10	10||22359306||22361339||GSMUA_Achr10G13930_001||1||CDS||80295702||4223||92.3	22359306	22361339	b11211_6	6||9939161||9941273||GSMUA_Achr6G14960_001||-1||CDS||80207905||22074||92.3	9941273	9939161	5.4e-93	1878	http://genomevolution.org/CoGe/GEvo.pl?fid1=80295702;fid2=80207905;dsgid1=11211;dsgid2=11211
a11211_10	10||22378057||22378815||GSMUA_Achr10G13980_001||-1||CDS||80297296||4228||84.6	22378815	22378057	b11211_6	6||9910552||9910869||GSMUA_Achr6G14910_001||1||CDS||80207675||22069||84.6	9910552	9910869	1.1e-58	1928	http://genomevolution.org/CoGe/GEvo.pl?fid1=80297296;fid2=80207675;dsgid1=11211;dsgid2=11211
a11211_10	10||22432437||22433589||GSMUA_Achr10G14030_001||-1||CDS||80295604||4233||89.2	22433589	22432437	b11211_6	6||9832272||9833317||GSMUA_Achr6G14840_001||1||CDS||80200947||22062||89.2	9832272	9833317	2e-219	1978	http://genomevolution.org/CoGe/GEvo.pl?fid1=80295604;fid2=80200947;dsgid1=11211;dsgid2=11211
a11211_10	10||22437406||22441110||GSMUA_Achr10G14040_001||1||CDS||80299775||4234||81.1	22437406	22441110	b11211_6	6||9826464||9829214||GSMUA_Achr6G14820_001||-1||CDS||80205482||22060||81.1	9829214	9826464	1e-250	2028	http://genomevolution.org/CoGe/GEvo.pl?fid1=80299775;fid2=80205482;dsgid1=11211;dsgid2=11211
a11211_10	10||22499562||22501541||GSMUA_Achr10G14130_001||-1||CDS||80301153||4243||78.0	22501541	22499562	b11211_6	6||9790770||9791428||GSMUA_Achr6G14770_001||1||CDS||80211455||22055||78.0	9790770	9791428	2.8e-115	2078	http://genomevolution.org/CoGe/GEvo.pl?fid1=80301153;fid2=80211455;dsgid1=11211;dsgid2=11211
a11211_10	10||22509956||22518439||GSMUA_Achr10G14160_001||-1||CDS||80300102||4246||89.1	22518439	22509956	b11211_6	6||9784257||9789707||GSMUA_Achr6G14760_001||1||CDS||80209230||22054||89.1	9784257	9789707	1e-250	2128	http://genomevolution.org/CoGe/GEvo.pl?fid1=80300102;fid2=80209230;dsgid1=11211;dsgid2=11211
a11211_10	10||22545348||22554816||GSMUA_Achr10G14190_001||1||CDS||80298603||4249||89.2	22545348	22554816	b11211_6	6||9737952||9746982||GSMUA_Achr6G14700_001||-1||CDS||80209724||22048||89.2	9746982	9737952	1e-250	2178	http://genomevolution.org/CoGe/GEvo.pl?fid1=80298603;fid2=80209724;dsgid1=11211;dsgid2=11211
a11211_10	10||22646360||22647309||GSMUA_Achr10G14340_001||-1||CDS||80298380||4264||82.7	22647309	22646360	b11211_6	6||9566501||9567589||GSMUA_Achr6G14430_001||1||CDS||80209779||22021||82.7	9566501	9567589	3.8e-135	2225	http://genomevolution.org/CoGe/GEvo.pl?fid1=80298380;fid2=80209779;dsgid1=11211;dsgid2=11211
a11211_10	10||22674791||22675096||GSMUA_Achr10G14390_001||-1||CDS||80296803||4269||73.2	22675096	22674791	b11211_6	6||9513192||9513485||GSMUA_Achr6G14410_001||1||CDS||80206622||22019||73.2	9513192	9513485	7.1e-57	2275	http://genomevolution.org/CoGe/GEvo.pl?fid1=80296803;fid2=80206622;dsgid1=11211;dsgid2=11211
a11211_10	10||22725047||22726480||GSMUA_Achr10G14490_001||1||CDS||80295785||4279||85.4	22725047	22726480	b11211_6	6||9408428||9409864||GSMUA_Achr6G14270_001||-1||CDS||80207346||22005||85.4	9409864	9408428	1.3e-96	2325	http://genomevolution.org/CoGe/GEvo.pl?fid1=80295785;fid2=80207346;dsgid1=11211;dsgid2=11211
a11211_10	10||22727314||22729555||GSMUA_Achr10G14500_001||-1||CDS||80297447||4280||84.9	22729555	22727314	b11211_6	6||9403395||9407997||GSMUA_Achr6G14260_001||1||CDS||80206118||22004||84.9	9403395	9407997	1e-250	2375	http://genomevolution.org/CoGe/GEvo.pl?fid1=80297447;fid2=80206118;dsgid1=11211;dsgid2=11211
a11211_10	10||22768097||22769188||GSMUA_Achr10G14570_001||1||CDS||80298817||4287||81.1	22768097	22769188	b11211_6	6||9386191||9387180||GSMUA_Achr6G14240_001||-1||CDS||80201890||22002||81.1	9387180	9386191	1e-250	2425	http://genomevolution.org/CoGe/GEvo.pl?fid1=80298817;fid2=80201890;dsgid1=11211;dsgid2=11211
a11211_10	10||22809234||22815093||GSMUA_Achr10G14600_001||1||CDS||80295136||4290||93.0	22809234	22815093	b11211_6	6||9369108||9374858||GSMUA_Achr6G14220_001||-1||CDS||80200852||22000||93.0	9374858	9369108	1e-250	2475	http://genomevolution.org/CoGe/GEvo.pl?fid1=80295136;fid2=80200852;dsgid1=11211;dsgid2=11211
a11211_10	10||22870953||22872077||GSMUA_Achr10G14670_001||1||CDS||80298823||4297||73.2	22870953	22872077	b11211_6	6||9331388||9332527||GSMUA_Achr6G14140_001||-1||CDS||80204114||21992||73.2	9332527	9331388	1e-250	2525	http://genomevolution.org/CoGe/GEvo.pl?fid1=80298823;fid2=80204114;dsgid1=11211;dsgid2=11211
a11211_10	10||22900734||22902664||GSMUA_Achr10G14720_001||1||CDS||80298776||4302||84.8	22900734	22902664	b11211_6	6||9318550||9319613||GSMUA_Achr6G14120_001||-1||CDS||80200668||21990||84.8	9319613	9318550	1e-250	2575	http://genomevolution.org/CoGe/GEvo.pl?fid1=80298776;fid2=80200668;dsgid1=11211;dsgid2=11211
a11211_10	10||22924535||22926204||GSMUA_Achr10G14780_001||-1||CDS||80298028||4308||85.8	22926204	22924535	b11211_6	6||9306649||9308186||GSMUA_Achr6G14090_001||1||CDS||80209767||21987||85.8	9306649	9308186	1.8e-172	2625	http://genomevolution.org/CoGe/GEvo.pl?fid1=80298028;fid2=80209767;dsgid1=11211;dsgid2=11211
a11211_10	10||23030887||23034085||GSMUA_Achr10G14940_001||-1||CDS||80297244||4324||89.8	23034085	23030887	b11211_6	6||9275138||9276261||GSMUA_Achr6G14000_001||1||CDS||80204555||21978||89.8	9275138	9276261	7.9e-219	2672	http://genomevolution.org/CoGe/GEvo.pl?fid1=80297244;fid2=80204555;dsgid1=11211;dsgid2=11211
a11211_10	10||23156639||23161505||GSMUA_Achr10G15050_001||-1||CDS||80300073||4335||81.4	23161505	23156639	b11211_6	6||9233157||9236117||GSMUA_Achr6G13920_001||1||CDS||80207464||21970||81.4	9233157	9236117	1.9e-225	2722	http://genomevolution.org/CoGe/GEvo.pl?fid1=80300073;fid2=80207464;dsgid1=11211;dsgid2=11211
a11211_10	10||23198454||23203217||GSMUA_Achr10G15120_001||-1||CDS||80299742||4342||90.6	23203217	23198454	b11211_6	6||9204255||9208155||GSMUA_Achr6G13880_001||1||CDS||80203749||21966||90.6	9204255	9208155	1e-250	2772	http://genomevolution.org/CoGe/GEvo.pl?fid1=80299742;fid2=80203749;dsgid1=11211;dsgid2=11211
a11211_10	10||23226400||23227149||GSMUA_Achr10G15160_001||1||CDS||80296663||4346||74.1	23226400	23227149	b11211_6	6||9147385||9148457||GSMUA_Achr6G13750_001||-1||CDS||80210960||21953||74.1	9148457	9147385	3.4e-150	2822	http://genomevolution.org/CoGe/GEvo.pl?fid1=80296663;fid2=80210960;dsgid1=11211;dsgid2=11211
a11211_10	10||23239679||23240165||GSMUA_Achr10G15200_001||-1||CDS||80298276||4350||89.2	23240165	23239679	b11211_6	6||9134704||9141094||GSMUA_Achr6G13730_001||1||CDS||80203864||21951||89.2	9134704	9141094	9.2e-83	2872	http://genomevolution.org/CoGe/GEvo.pl?fid1=80298276;fid2=80203864;dsgid1=11211;dsgid2=11211
a11211_10	10||23247270||23248384||GSMUA_Achr10G15220_001||-1||CDS||80296893||4352||82.8	23248384	23247270	b11211_6	6||9125354||9126431||GSMUA_Achr6G13700_001||1||CDS||80201287||21948||82.8	9125354	9126431	3.2e-215	2922	http://genomevolution.org/CoGe/GEvo.pl?fid1=80296893;fid2=80201287;dsgid1=11211;dsgid2=11211
a11211_10	10||23305563||23306861||GSMUA_Achr10G15320_001||-1||CDS||80293191||4362||81.8	23306861	23305563	b11211_6	6||9040096||9041457||GSMUA_Achr6G13600_001||1||CDS||80203826||21938||81.8	9040096	9041457	1e-250	2972	http://genomevolution.org/CoGe/GEvo.pl?fid1=80293191;fid2=80203826;dsgid1=11211;dsgid2=11211
a11211_10	10||23340860||23344859||GSMUA_Achr10G15380_001||1||CDS||80295171||4368||79.6	23340860	23344859	b11211_6	6||8979145||8979603||GSMUA_Achr6G13500_001||-1||CDS||80210757||21928||79.6	8979603	8979145	1.8e-54	3022	http://genomevolution.org/CoGe/GEvo.pl?fid1=80295171;fid2=80210757;dsgid1=11211;dsgid2=11211
a11211_10	10||23348195||23349514||GSMUA_Achr10G15390_001||1||CDS||80300242||4369||92.2	23348195	23349514	b11211_6	6||8955246||8956505||GSMUA_Achr6G13450_001||-1||CDS||80211354||21923||92.2	8956505	8955246	1.5e-134	3072	http://genomevolution.org/CoGe/GEvo.pl?fid1=80300242;fid2=80211354;dsgid1=11211;dsgid2=11211
a11211_10	10||23350267||23359075||GSMUA_Achr10G15400_001||-1||CDS||80295539||4370||89.7	23359075	23350267	b11211_6	6||8938950||8946923||GSMUA_Achr6G13430_001||1||CDS||80209601||21921||89.7	8938950	8946923	1e-250	3122	http://genomevolution.org/CoGe/GEvo.pl?fid1=80295539;fid2=80209601;dsgid1=11211;dsgid2=11211
a11211_10	10||23386801||23387548||GSMUA_Achr10G15460_001||-1||CDS||80292660||4376||84.7	23387548	23386801	b11211_6	6||8920216||8920559||GSMUA_Achr6G13380_001||1||CDS||80206800||21916||84.7	8920216	8920559	8e-42	3163	http://genomevolution.org/CoGe/GEvo.pl?fid1=80292660;fid2=80206800;dsgid1=11211;dsgid2=11211
a11211_10	10||23439225||23442629||GSMUA_Achr10G15540_001||-1||CDS||80292787||4384||87.0	23442629	23439225	b11211_6	6||8891972||8896890||GSMUA_Achr6G13320_001||1||CDS||80210480||21910||87.0	8891972	8896890	1e-250	3213	http://genomevolution.org/CoGe/GEvo.pl?fid1=80292787;fid2=80210480;dsgid1=11211;dsgid2=11211
a11211_10	10||23455159||23460734||GSMUA_Achr10G15560_001||-1||CDS||80300525||4386||82.7	23460734	23455159	b11211_6	6||8884837||8889766||GSMUA_Achr6G13300_001||1||CDS||80208029||21908||82.7	8884837	8889766	1e-250	3263	http://genomevolution.org/CoGe/GEvo.pl?fid1=80300525;fid2=80208029;dsgid1=11211;dsgid2=11211
a11211_10	10||23495781||23498505||GSMUA_Achr10G15620_001||1||CDS||80297847||4392||87.8	23495781	23498505	b11211_6	6||8842057||8844871||GSMUA_Achr6G13240_001||-1||CDS||80211389||21902||87.8	8844871	8842057	2.1e-92	3313	http://genomevolution.org/CoGe/GEvo.pl?fid1=80297847;fid2=80211389;dsgid1=11211;dsgid2=11211
a11211_10	10||23503326||23505336||GSMUA_Achr10G15640_001||1||CDS||80295094||4394||83.1	23503326	23505336	b11211_6	6||8839199||8840476||GSMUA_Achr6G13230_001||-1||CDS||80209944||21901||83.1	8840476	8839199	3e-109	3363	http://genomevolution.org/CoGe/GEvo.pl?fid1=80295094;fid2=80209944;dsgid1=11211;dsgid2=11211
a11211_10	10||23556858||23557749||GSMUA_Achr10G15730_001||1||CDS||80294972||4403||83.2	23556858	23557749	b11211_6	6||8813799||8819987||GSMUA_Achr6G13170_001||-1||CDS||80209109||21895||83.2	8819987	8813799	3.2e-41	3403	http://genomevolution.org/CoGe/GEvo.pl?fid1=80294972;fid2=80209109;dsgid1=11211;dsgid2=11211
a11211_10	10||23579530||23579859||GSMUA_Achr10G15760_001||1||CDS||80294090||4406||76.8	23579530	23579859	b11211_6	6||8798895||8799767||GSMUA_Achr6G13130_001||-1||CDS||80211356||21891||76.8	8799767	8798895	1.5e-81	3453	http://genomevolution.org/CoGe/GEvo.pl?fid1=80294090;fid2=80211356;dsgid1=11211;dsgid2=11211
a11211_10	10||23649313||23650834||GSMUA_Achr10G15880_001||1||CDS||80300171||4418||76.4	23649313	23650834	b11211_6	6||8775042||8776253||GSMUA_Achr6G13080_001||1||CDS||80203418||21886||76.4	8775042	8776253	2.6e-124	3503	http://genomevolution.org/CoGe/GEvo.pl?fid1=80300171;fid2=80203418;dsgid1=11211;dsgid2=11211
###
a11211_10	10||22383012||22386092||GSMUA_Achr10G13990_001||1||CDS||80299385||4229||84.8	22383012	22386092	b11211_7	7||10992639||10995424||GSMUA_Achr7G13660_001||1||CDS||80231971||25638||84.8	10992639	10995424	2e-157	50	http://genomevolution.org/CoGe/GEvo.pl?fid1=80299385;fid2=80231971;dsgid1=11211;dsgid2=11211
a11211_10	10||22432437||22433589||GSMUA_Achr10G14030_001||-1||CDS||80295604||4233||87.5	22433589	22432437	b11211_7	7||11012737||11015816||GSMUA_Achr7G13700_001||-1||CDS||80230462||25642||87.5	11015816	11012737	1.2e-167	100	http://genomevolution.org/CoGe/GEvo.pl?fid1=80295604;fid2=80230462;dsgid1=11211;dsgid2=11211
a11211_10	10||22460109||22460762||GSMUA_Achr10G14070_001||-1||CDS||80298161||4237||86.5	22460762	22460109	b11211_7	7||11038201||11038644||GSMUA_Achr7G13740_001||-1||CDS||80232908||25646||86.5	11038644	11038201	2.8e-59	150	http://genomevolution.org/CoGe/GEvo.pl?fid1=80298161;fid2=80232908;dsgid1=11211;dsgid2=11211
a11211_10	10||22483722||22484438||GSMUA_Achr10G14110_001||-1||CDS||80296945||4241||76.6	22484438	22483722	b11211_7	7||11046754||11047500||GSMUA_Achr7G13760_001||-1||CDS||80233089||25648||76.6	11047500	11046754	6.6e-125	200	http://genomevolution.org/CoGe/GEvo.pl?fid1=80296945;fid2=80233089;dsgid1=11211;dsgid2=11211
a11211_10	10||22588529||22590757||GSMUA_Achr10G14250_001||1||CDS||80299309||4255||76.2	22588529	22590757	b11211_7	7||11131842||11133701||GSMUA_Achr7G13880_001||1||CDS||80233937||25660||76.2	11131842	11133701	2.7e-121	250	http://genomevolution.org/CoGe/GEvo.pl?fid1=80299309;fid2=80233937;dsgid1=11211;dsgid2=11211
a11211_10	10||22646360||22647309||GSMUA_Achr10G14340_001||-1||CDS||80298380||4264||72.7	22647309	22646360	b11211_7	7||11209115||11210290||GSMUA_Achr7G13980_001||-1||CDS||80235851||25670||72.7	11210290	11209115	3.5e-147	300	http://genomevolution.org/CoGe/GEvo.pl?fid1=80298380;fid2=80235851;dsgid1=11211;dsgid2=11211
a11211_10	10||22657767||22660767||GSMUA_Achr10G14350_001||1||CDS||80299206||4265||69.1	22657767	22660767	b11211_7	7||11221533||11223510||GSMUA_Achr7G14040_001||1||CDS||80230603||25676||69.1	11221533	11223510	7.5e-225	350	http://genomevolution.org/CoGe/GEvo.pl?fid1=80299206;fid2=80230603;dsgid1=11211;dsgid2=11211
a11211_10	10||22730211||22735469||GSMUA_Achr10G14510_001||-1||CDS||80300388||4281||66.7	22735469	22730211	b11211_7	7||11298984||11302659||GSMUA_Achr7G14150_001||-1||CDS||80229544||25687||66.7	11302659	11298984	6.9e-119	397	http://genomevolution.org/CoGe/GEvo.pl?fid1=80300388;fid2=80229544;dsgid1=11211;dsgid2=11211
a11211_10	10||22768097||22769188||GSMUA_Achr10G14570_001||1||CDS||80298817||4287||81.8	22768097	22769188	b11211_7	7||11348819||11349823||GSMUA_Achr7G14200_001||-1||CDS||80235987||25692||81.8	11349823	11348819	4.7e-52	447	http://genomevolution.org/CoGe/GEvo.pl?fid1=80298817;fid2=80235987;dsgid1=11211;dsgid2=11211
a11211_10	10||22867361||22869686||GSMUA_Achr10G14660_001||1||CDS||80300678||4296||69.4	22867361	22869686	b11211_7	7||11422787||11424691||GSMUA_Achr7G14250_001||1||CDS||80234205||25697||69.4	11422787	11424691	7.4e-228	497	http://genomevolution.org/CoGe/GEvo.pl?fid1=80300678;fid2=80234205;dsgid1=11211;dsgid2=11211
a11211_10	10||22895463||22896997||GSMUA_Achr10G14710_001||-1||CDS||80296400||4301||78.7	22896997	22895463	b11211_7	7||11473698||11475293||GSMUA_Achr7G14300_001||-1||CDS||80237031||25702||78.7	11475293	11473698	5.2e-96	547	http://genomevolution.org/CoGe/GEvo.pl?fid1=80296400;fid2=80237031;dsgid1=11211;dsgid2=11211
a11211_10	10||22955544||22955928||GSMUA_Achr10G14830_001||1||CDS||80295297||4313||83.5	22955544	22955928	b11211_7	7||11535327||11535737||GSMUA_Achr7G14400_001||1||CDS||80233692||25712||83.5	11535327	11535737	7.8e-104	597	http://genomevolution.org/CoGe/GEvo.pl?fid1=80295297;fid2=80233692;dsgid1=11211;dsgid2=11211
a11211_10	10||23096960||23097471||GSMUA_Achr10G15010_001||-1||CDS||80292041||4331||79.7	23097471	23096960	b11211_7	7||11688155||11689551||GSMUA_Achr7G14500_001||-1||CDS||80236879||25722||79.7	11689551	11688155	2.2e-89	644	http://genomevolution.org/CoGe/GEvo.pl?fid1=80292041;fid2=80236879;dsgid1=11211;dsgid2=11211
a11211_10	10||23217542||23220604||GSMUA_Achr10G15140_001||1||CDS||80294793||4344||78.4	23217542	23220604	b11211_7	7||11864944||11868685||GSMUA_Achr7G14740_001||1||CDS||80233299||25746||78.4	11864944	11868685	2.8e-233	691	http://genomevolution.org/CoGe/GEvo.pl?fid1=80294793;fid2=80233299;dsgid1=11211;dsgid2=11211
a11211_10	10||23229088||23230516||GSMUA_Achr10G15170_001||1||CDS||80296889||4347||84.7	23229088	23230516	b11211_7	7||11876364||11878036||GSMUA_Achr7G14780_001||1||CDS||80230542||25750||84.7	11876364	11878036	1.6e-190	741	http://genomevolution.org/CoGe/GEvo.pl?fid1=80296889;fid2=80230542;dsgid1=11211;dsgid2=11211
###
a11211_10	10||23831345||23833680||GSMUA_Achr10G16220_001||1||CDS||80297787||4452||81.2	23831345	23833680	b11211_6	6||8462214||8462784||GSMUA_Achr6G12680_001||-1||CDS||80201870||21846||81.2	8462784	8462214	2.4e-21	20	http://genomevolution.org/CoGe/GEvo.pl?fid1=80297787;fid2=80201870;dsgid1=11211;dsgid2=11211
a11211_10	10||23907375||23909000||GSMUA_Achr10G16330_001||-1||CDS||80294920||4463||83.7	23909000	23907375	b11211_6	6||8388406||8389865||GSMUA_Achr6G12570_001||1||CDS||80203872||21835||83.7	8388406	8389865	1e-250	70	http://genomevolution.org/CoGe/GEvo.pl?fid1=80294920;fid2=80203872;dsgid1=11211;dsgid2=11211
a11211_10	10||23915733||23919610||GSMUA_Achr10G16350_001||1||CDS||80298016||4465||86.3	23915733	23919610	b11211_6	6||8378309||8380730||GSMUA_Achr6G12560_001||-1||CDS||80205686||21834||86.3	8380730	8378309	1e-250	120	http://genomevolution.org/CoGe/GEvo.pl?fid1=80298016;fid2=80205686;dsgid1=11211;dsgid2=11211
a11211_10	10||23934776||23936707||GSMUA_Achr10G16370_001||-1||CDS||80295229||4467||79.1	23936707	23934776	b11211_6	6||8369630||8371018||GSMUA_Achr6G12540_001||1||CDS||80202468||21832||79.1	8369630	8371018	5.3e-211	170	http://genomevolution.org/CoGe/GEvo.pl?fid1=80295229;fid2=80202468;dsgid1=11211;dsgid2=11211
a11211_10	10||24065615||24071991||GSMUA_Achr10G16590_001||-1||CDS||80296861||4489||79.1	24071991	24065615	b11211_6	6||8283228||8288466||GSMUA_Achr6G12380_001||1||CDS||80211228||21816||79.1	8283228	8288466	1.5e-140	217	http://genomevolution.org/CoGe/GEvo.pl?fid1=80296861;fid2=80211228;dsgid1=11211;dsgid2=11211
a11211_10	10||24297790||24308644||GSMUA_Achr10G16890_001||1||CDS||80295602||4519||89.8	24297790	24308644	b11211_6	6||8136208||8147586||GSMUA_Achr6G12170_001||1||CDS||80201097||21795||89.8	8136208	8147586	1e-250	264	http://genomevolution.org/CoGe/GEvo.pl?fid1=80295602;fid2=80201097;dsgid1=11211;dsgid2=11211
a11211_10	10||24421535||24423059||GSMUA_Achr10G17080_001||-1||CDS||80294626||4538||86.6	24423059	24421535	b11211_6	6||7969807||7970764||GSMUA_Achr6G12050_001||1||CDS||80207884||21783||86.6	7969807	7970764	3e-165	311	http://genomevolution.org/CoGe/GEvo.pl?fid1=80294626;fid2=80207884;dsgid1=11211;dsgid2=11211
a11211_10	10||24443237||24445655||GSMUA_Achr10G17110_001||-1||CDS||80300736||4541||88.1	24445655	24443237	b11211_6	6||7965675||7968670||GSMUA_Achr6G12040_001||1||CDS||80200621||21782||88.1	7965675	7968670	1.8e-175	361	http://genomevolution.org/CoGe/GEvo.pl?fid1=80300736;fid2=80200621;dsgid1=11211;dsgid2=11211
a11211_10	10||24482797||24485708||GSMUA_Achr10G17160_001||-1||CDS||80300916||4546||84.0	24485708	24482797	b11211_6	6||7931318||7933646||GSMUA_Achr6G11970_001||1||CDS||80210112||21775||84.0	7931318	7933646	1e-250	411	http://genomevolution.org/CoGe/GEvo.pl?fid1=80300916;fid2=80210112;dsgid1=11211;dsgid2=11211
a11211_10	10||24536256||24537629||GSMUA_Achr10G17220_001||1||CDS||80294303||4552||77.6	24536256	24537629	b11211_6	6||7857509||7861873||GSMUA_Achr6G11880_001||-1||CDS||80206179||21766||77.6	7861873	7857509	2.6e-183	461	http://genomevolution.org/CoGe/GEvo.pl?fid1=80294303;fid2=80206179;dsgid1=11211;dsgid2=11211
a11211_10	10||24538872||24545692||GSMUA_Achr10G17230_001||-1||CDS||80297462||4553||85.5	24545692	24538872	b11211_6	6||7850752||7852361||GSMUA_Achr6G11860_001||1||CDS||80202788||21764||85.5	7850752	7852361	1e-250	511	http://genomevolution.org/CoGe/GEvo.pl?fid1=80297462;fid2=80202788;dsgid1=11211;dsgid2=11211
a11211_10	10||24561734||24562708||GSMUA_Achr10G17260_001||1||CDS||80293640||4556||91.3	24561734	24562708	b11211_6	6||7832715||7833848||GSMUA_Achr6G11830_001||-1||CDS||80203190||21761||91.3	7833848	7832715	1e-250	561	http://genomevolution.org/CoGe/GEvo.pl?fid1=80293640;fid2=80203190;dsgid1=11211;dsgid2=11211
a11211_10	10||24588776||24590938||GSMUA_Achr10G17290_001||1||CDS||80292872||4559||87.6	24588776	24590938	b11211_6	6||7807743||7809116||GSMUA_Achr6G11780_001||-1||CDS||80208104||21756||87.6	7809116	7807743	1e-250	611	http://genomevolution.org/CoGe/GEvo.pl?fid1=80292872;fid2=80208104;dsgid1=11211;dsgid2=11211
a11211_10	10||24594676||24598036||GSMUA_Achr10G17300_001||1||CDS||80295284||4560||90.4	24594676	24598036	b11211_6	6||7795017||7797279||GSMUA_Achr6G11760_001||-1||CDS||80200712||21754||90.4	7797279	7795017	1e-250	661	http://genomevolution.org/CoGe/GEvo.pl?fid1=80295284;fid2=80200712;dsgid1=11211;dsgid2=11211
a11211_10	10||24606426||24610816||GSMUA_Achr10G17330_001||-1||CDS||80299669||4563||89.3	24610816	24606426	b11211_6	6||7785360||7789109||GSMUA_Achr6G11750_001||1||CDS||80208540||21753||89.3	7785360	7789109	1e-250	711	http://genomevolution.org/CoGe/GEvo.pl?fid1=80299669;fid2=80208540;dsgid1=11211;dsgid2=11211
a11211_10	10||24617429||24618280||GSMUA_Achr10G17370_001||-1||CDS||80298190||4567||78.3	24618280	24617429	b11211_6	6||7763823||7770758||GSMUA_Achr6G11730_001||1||CDS||80209051||21751||78.3	7763823	7770758	2.2e-145	761	http://genomevolution.org/CoGe/GEvo.pl?fid1=80298190;fid2=80209051;dsgid1=11211;dsgid2=11211
a11211_10	10||24641199||24648552||GSMUA_Achr10G17410_001||1||CDS||80299660||4571||86.3	24641199	24648552	b11211_6	6||7755652||7763759||GSMUA_Achr6G11720_001||-1||CDS||80209059||21750||86.3	7763759	7755652	1e-250	811	http://genomevolution.org/CoGe/GEvo.pl?fid1=80299660;fid2=80209059;dsgid1=11211;dsgid2=11211
a11211_10	10||24687920||24694089||GSMUA_Achr10G17500_001||1||CDS||80301096||4580||91.8	24687920	24694089	b11211_6	6||7688673||7693598||GSMUA_Achr6G11610_001||-1||CDS||80208322||21739||91.8	7693598	7688673	1e-250	861	http://genomevolution.org/CoGe/GEvo.pl?fid1=80301096;fid2=80208322;dsgid1=11211;dsgid2=11211
a11211_10	10||24717510||24726007||GSMUA_Achr10G17550_001||-1||CDS||80292772||4585||84.3	24726007	24717510	b11211_6	6||7667562||7675569||GSMUA_Achr6G11580_001||1||CDS||80202591||21736||84.3	7667562	7675569	1e-250	911	http://genomevolution.org/CoGe/GEvo.pl?fid1=80292772;fid2=80202591;dsgid1=11211;dsgid2=11211
a11211_10	10||24745051||24745659||GSMUA_Achr10G17580_001||1||CDS||80299765||4588||84.6	24745051	24745659	b11211_6	6||7659128||7659763||GSMUA_Achr6G11570_001||-1||CDS||80209055||21735||84.6	7659763	7659128	2.3e-201	961	http://genomevolution.org/CoGe/GEvo.pl?fid1=80299765;fid2=80209055;dsgid1=11211;dsgid2=11211
a11211_10	10||24746093||24750922||GSMUA_Achr10G17590_001||-1||CDS||80300815||4589||78.3	24750922	24746093	b11211_6	6||7652594||7656900||GSMUA_Achr6G11550_001||1||CDS||80205857||21733||78.3	7652594	7656900	1e-250	1011	http://genomevolution.org/CoGe/GEvo.pl?fid1=80300815;fid2=80205857;dsgid1=11211;dsgid2=11211
a11211_10	10||24769136||24769462||GSMUA_Achr10G17630_001||-1||CDS||80292838||4593||89.9	24769462	24769136	b11211_6	6||7642959||7643285||GSMUA_Achr6G11510_001||-1||CDS||80210819||21729||89.9	7643285	7642959	2.2e-148	1061	http://genomevolution.org/CoGe/GEvo.pl?fid1=80292838;fid2=80210819;dsgid1=11211;dsgid2=11211
a11211_10	10||24813526||24813789||GSMUA_Achr10G17750_001||1||CDS||80292274||4605||88.7	24813526	24813789	b11211_6	6||7609297||7609796||GSMUA_Achr6G11460_001||-1||CDS||80207271||21724||88.7	7609796	7609297	1.3e-40	1100	http://genomevolution.org/CoGe/GEvo.pl?fid1=80292274;fid2=80207271;dsgid1=11211;dsgid2=11211
a11211_10	10||24814990||24819436||GSMUA_Achr10G17760_001||1||CDS||80296899||4606||87.9	24814990	24819436	b11211_6	6||7582061||7589805||GSMUA_Achr6G11420_001||-1||CDS||80205868||21720||87.9	7589805	7582061	1e-250	1150	http://genomevolution.org/CoGe/GEvo.pl?fid1=80296899;fid2=80205868;dsgid1=11211;dsgid2=11211
a11211_10	10||24900269||24902438||GSMUA_Achr10G17870_001||-1||CDS||80291928||4617||81.0	24902438	24900269	b11211_6	6||7529128||7529796||GSMUA_Achr6G11350_001||1||CDS||80205894||21713||81.0	7529128	7529796	1.1e-114	1200	http://genomevolution.org/CoGe/GEvo.pl?fid1=80291928;fid2=80205894;dsgid1=11211;dsgid2=11211
a11211_10	10||24906830||24910953||GSMUA_Achr10G17890_001||1||CDS||80295696||4619||94.2	24906830	24910953	b11211_6	6||7521704||7525490||GSMUA_Achr6G11320_001||-1||CDS||80209317||21710||94.2	7525490	7521704	1.2e-164	1250	http://genomevolution.org/CoGe/GEvo.pl?fid1=80295696;fid2=80209317;dsgid1=11211;dsgid2=11211
a11211_10	10||24916493||24917809||GSMUA_Achr10G17900_001||1||CDS||80296543||4620||79.0	24916493	24917809	b11211_6	6||7517902||7519221||GSMUA_Achr6G11310_001||-1||CDS||80207155||21709||79.0	7519221	7517902	1e-250	1300	http://genomevolution.org/CoGe/GEvo.pl?fid1=80296543;fid2=80207155;dsgid1=11211;dsgid2=11211
a11211_10	10||24928141||24932522||GSMUA_Achr10G17950_001||-1||CDS||80294632||4625||90.2	24932522	24928141	b11211_6	6||7483730||7488322||GSMUA_Achr6G11260_001||1||CDS||80207011||21704||90.2	7483730	7488322	1e-250	1350	http://genomevolution.org/CoGe/GEvo.pl?fid1=80294632;fid2=80207011;dsgid1=11211;dsgid2=11211
a11211_10	10||24954097||24958256||GSMUA_Achr10G18010_001||1||CDS||80292226||4631||81.9	24954097	24958256	b11211_6	6||7446611||7454184||GSMUA_Achr6G11210_001||-1||CDS||80203192||21699||81.9	7454184	7446611	5e-161	1400	http://genomevolution.org/CoGe/GEvo.pl?fid1=80292226;fid2=80203192;dsgid1=11211;dsgid2=11211
a11211_10	10||24970892||24971360||GSMUA_Achr10G18040_001||-1||CDS||80296977||4634||85.5	24971360	24970892	b11211_6	6||7437169||7437632||GSMUA_Achr6G11190_001||1||CDS||80202650||21697||85.5	7437169	7437632	2.1e-151	1450	http://genomevolution.org/CoGe/GEvo.pl?fid1=80296977;fid2=80202650;dsgid1=11211;dsgid2=11211
a11211_10	10||25008964||25013252||GSMUA_Achr10G18140_001||1||CDS||80300715||4644||84.5	25008964	25013252	b11211_6	6||7413703||7417368||GSMUA_Achr6G11130_001||-1||CDS||80201952||21691||84.5	7417368	7413703	1e-250	1500	http://genomevolution.org/CoGe/GEvo.pl?fid1=80300715;fid2=80201952;dsgid1=11211;dsgid2=11211
a11211_10	10||25076052||25077494||GSMUA_Achr10G18280_001||-1||CDS||80295132||4658||85.5	25077494	25076052	b11211_6	6||7382840||7384282||GSMUA_Achr6G11090_001||1||CDS||80211554||21687||85.5	7382840	7384282	1e-250	1550	http://genomevolution.org/CoGe/GEvo.pl?fid1=80295132;fid2=80211554;dsgid1=11211;dsgid2=11211
a11211_10	10||25141911||25142811||GSMUA_Achr10G18420_001||-1||CDS||80296778||4672||75.4	25142811	25141911	b11211_6	6||7335182||7336581||GSMUA_Achr6G11020_001||1||CDS||80210040||21680||75.4	7335182	7336581	1.4e-90	1600	http://genomevolution.org/CoGe/GEvo.pl?fid1=80296778;fid2=80210040;dsgid1=11211;dsgid2=11211
a11211_10	10||25154243||25155333||GSMUA_Achr10G18450_001||1||CDS||80297815||4675||78.9	25154243	25155333	b11211_6	6||7327652||7327897||GSMUA_Achr6G11000_001||-1||CDS||80205934||21678||78.9	7327897	7327652	1.7e-66	1650	http://genomevolution.org/CoGe/GEvo.pl?fid1=80297815;fid2=80205934;dsgid1=11211;dsgid2=11211
a11211_10	10||25291305||25295515||GSMUA_Achr10G18660_001||1||CDS||80299045||4696||90.5	25291305	25295515	b11211_6	6||7255332||7259503||GSMUA_Achr6G10890_001||-1||CDS||80209525||21667||90.5	7259503	7255332	1e-250	1697	http://genomevolution.org/CoGe/GEvo.pl?fid1=80299045;fid2=80209525;dsgid1=11211;dsgid2=11211
a11211_10	10||25298038||25300020||GSMUA_Achr10G18670_001||-1||CDS||80299702||4697||85.0	25300020	25298038	b11211_6	6||7250668||7252095||GSMUA_Achr6G10870_001||1||CDS||80211351||21665||85.0	7250668	7252095	8e-101	1747	http://genomevolution.org/CoGe/GEvo.pl?fid1=80299702;fid2=80211351;dsgid1=11211;dsgid2=11211
a11211_10	10||25315745||25320733||GSMUA_Achr10G18720_001||1||CDS||80293080||4702||89.4	25315745	25320733	b11211_6	6||7228458||7233683||GSMUA_Achr6G10850_001||-1||CDS||80208799||21663||89.4	7233683	7228458	1e-250	1797	http://genomevolution.org/CoGe/GEvo.pl?fid1=80293080;fid2=80208799;dsgid1=11211;dsgid2=11211
a11211_10	10||25346741||25346905||GSMUA_Achr10G18760_001||1||CDS||80296592||4706||75.2	25346741	25346905	b11211_6	6||7147217||7148218||GSMUA_Achr6G10730_001||-1||CDS||80206526||21651||75.2	7148218	7147217	5.5e-31	1827	http://genomevolution.org/CoGe/GEvo.pl?fid1=80296592;fid2=80206526;dsgid1=11211;dsgid2=11211
a11211_10	10||25416529||25419440||GSMUA_Achr10G18850_001||1||CDS||80294476||4715||76.3	25416529	25419440	b11211_6	6||7094417||7098568||GSMUA_Achr6G10670_001||-1||CDS||80211096||21645||76.3	7098568	7094417	1e-250	1877	http://genomevolution.org/CoGe/GEvo.pl?fid1=80294476;fid2=80211096;dsgid1=11211;dsgid2=11211
a11211_10	10||25451298||25454630||GSMUA_Achr10G18900_001||-1||CDS||80297230||4720||72.0	25454630	25451298	b11211_6	6||7057458||7059717||GSMUA_Achr6G10600_001||1||CDS||80203347||21638||72.0	7057458	7059717	2.8e-177	1927	http://genomevolution.org/CoGe/GEvo.pl?fid1=80297230;fid2=80203347;dsgid1=11211;dsgid2=11211
a11211_10	10||25462026||25466766||GSMUA_Achr10G18910_001||-1||CDS||80299492||4721||90.2	25466766	25462026	b11211_6	6||7046518||7051582||GSMUA_Achr6G10590_001||1||CDS||80203714||21637||90.2	7046518	7051582	1e-250	1977	http://genomevolution.org/CoGe/GEvo.pl?fid1=80299492;fid2=80203714;dsgid1=11211;dsgid2=11211
a11211_10	10||25479212||25481253||GSMUA_Achr10G18940_001||1||CDS||80294758||4724||90.4	25479212	25481253	b11211_6	6||7029380||7037184||GSMUA_Achr6G10570_001||-1||CDS||80208987||21635||90.4	7037184	7029380	5.8e-199	2027	http://genomevolution.org/CoGe/GEvo.pl?fid1=80294758;fid2=80208987;dsgid1=11211;dsgid2=11211
a11211_10	10||25570245||25571147||GSMUA_Achr10G19030_001||1||CDS||80294367||4733||85.5	25570245	25571147	b11211_6	6||6990456||6991433||GSMUA_Achr6G10440_001||-1||CDS||80211237||21623||85.5	6991433	6990456	3.8e-135	2077	http://genomevolution.org/CoGe/GEvo.pl?fid1=80294367;fid2=80211237;dsgid1=11211;dsgid2=11211
a11211_10	10||25585835||25587318||GSMUA_Achr10G19050_001||1||CDS||80300229||4735||81.4	25585835	25587318	b11211_6	6||6982707||6987167||GSMUA_Achr6G10430_001||-1||CDS||80205284||21622||81.4	6987167	6982707	7.3e-54	2127	http://genomevolution.org/CoGe/GEvo.pl?fid1=80300229;fid2=80205284;dsgid1=11211;dsgid2=11211
a11211_10	10||25643418||25646468||GSMUA_Achr10G19160_001||-1||CDS||80293228||4746||92.7	25646468	25643418	b11211_6	6||6906343||6909711||GSMUA_Achr6G10330_001||1||CDS||80204023||21612||92.7	6906343	6909711	1e-250	2177	http://genomevolution.org/CoGe/GEvo.pl?fid1=80293228;fid2=80204023;dsgid1=11211;dsgid2=11211
a11211_10	10||25668768||25669607||GSMUA_Achr10G19180_001||-1||CDS||80298076||4748||83.5	25669607	25668768	b11211_6	6||6869749||6870865||GSMUA_Achr6G10290_001||1||CDS||80205414||21608||83.5	6869749	6870865	5.1e-99	2227	http://genomevolution.org/CoGe/GEvo.pl?fid1=80298076;fid2=80205414;dsgid1=11211;dsgid2=11211
a11211_10	10||25685465||25687241||GSMUA_Achr10G19230_001||-1||CDS||80295622||4753||81.5	25687241	25685465	b11211_6	6||6851213||6853017||GSMUA_Achr6G10260_001||1||CDS||80206086||21605||81.5	6851213	6853017	1e-250	2277	http://genomevolution.org/CoGe/GEvo.pl?fid1=80295622;fid2=80206086;dsgid1=11211;dsgid2=11211
a11211_10	10||25732800||25740086||GSMUA_Achr10G19310_001||-1||CDS||80298324||4761||88.2	25740086	25732800	b11211_6	6||6809755||6814116||GSMUA_Achr6G10190_001||1||CDS||80203881||21598||88.2	6809755	6814116	1e-250	2327	http://genomevolution.org/CoGe/GEvo.pl?fid1=80298324;fid2=80203881;dsgid1=11211;dsgid2=11211
a11211_10	10||25775269||25778375||GSMUA_Achr10G19350_001||-1||CDS||80298610||4765||86.1	25778375	25775269	b11211_6	6||6764887||6768045||GSMUA_Achr6G10120_001||-1||CDS||80209852||21591||86.1	6768045	6764887	1e-250	2377	http://genomevolution.org/CoGe/GEvo.pl?fid1=80298610;fid2=80209852;dsgid1=11211;dsgid2=11211
a11211_10	10||25834941||25837160||GSMUA_Achr10G19470_001||-1||CDS||80293835||4777||86.1	25837160	25834941	b11211_6	6||6698609||6704267||GSMUA_Achr6G10010_001||1||CDS||80203768||21580||86.1	6698609	6704267	1e-250	2427	http://genomevolution.org/CoGe/GEvo.pl?fid1=80293835;fid2=80203768;dsgid1=11211;dsgid2=11211
a11211_10	10||25870455||25872780||GSMUA_Achr10G19540_001||1||CDS||80294029||4784||92.8	25870455	25872780	b11211_6	6||6691463||6692393||GSMUA_Achr6G10000_001||-1||CDS||80206089||21579||92.8	6692393	6691463	1e-250	2477	http://genomevolution.org/CoGe/GEvo.pl?fid1=80294029;fid2=80206089;dsgid1=11211;dsgid2=11211
a11211_10	10||25945151||25960910||GSMUA_Achr10G19640_001||-1||CDS||80297870||4794||89.2	25960910	25945151	b11211_6	6||6646963||6656221||GSMUA_Achr6G09920_001||1||CDS||80208628||21571||89.2	6646963	6656221	1e-250	2527	http://genomevolution.org/CoGe/GEvo.pl?fid1=80297870;fid2=80208628;dsgid1=11211;dsgid2=11211
a11211_10	10||25999322||26000338||GSMUA_Achr10G19740_001||-1||CDS||80301050||4804||84.8	26000338	25999322	b11211_6	6||6613798||6616623||GSMUA_Achr6G09850_001||1||CDS||80204535||21564||84.8	6613798	6616623	2.1e-210	2577	http://genomevolution.org/CoGe/GEvo.pl?fid1=80301050;fid2=80204535;dsgid1=11211;dsgid2=11211
a11211_10	10||26024837||26026824||GSMUA_Achr10G19780_001||1||CDS||80293188||4808||80.3	26024837	26026824	b11211_6	6||6585167||6589858||GSMUA_Achr6G09790_001||-1||CDS||80201979||21558||80.3	6589858	6585167	6.5e-243	2627	http://genomevolution.org/CoGe/GEvo.pl?fid1=80293188;fid2=80201979;dsgid1=11211;dsgid2=11211
a11211_10	10||26028410||26029489||GSMUA_Achr10G19790_001||-1||CDS||80299686||4809||81.2	26029489	26028410	b11211_6	6||6577884||6578938||GSMUA_Achr6G09770_001||-1||CDS||80211395||21556||81.2	6578938	6577884	2.8e-115	2677	http://genomevolution.org/CoGe/GEvo.pl?fid1=80299686;fid2=80211395;dsgid1=11211;dsgid2=11211
a11211_10	10||26118810||26119460||GSMUA_Achr10G19930_001||1||CDS||80292748||4823||93.1	26118810	26119460	b11211_6	6||6552224||6552969||GSMUA_Achr6G09710_001||-1||CDS||80200569||21550||93.1	6552969	6552224	4.3e-238	2727	http://genomevolution.org/CoGe/GEvo.pl?fid1=80292748;fid2=80200569;dsgid1=11211;dsgid2=11211
a11211_10	10||26121606||26122316||GSMUA_Achr10G19940_001||1||CDS||80297016||4824||80.5	26121606	26122316	b11211_6	6||6548068||6548901||GSMUA_Achr6G09700_001||-1||CDS||80207348||21549||80.5	6548901	6548068	7.1e-175	2777	http://genomevolution.org/CoGe/GEvo.pl?fid1=80297016;fid2=80207348;dsgid1=11211;dsgid2=11211
a11211_10	10||26139058||26141598||GSMUA_Achr10G19970_001||-1||CDS||80296523||4827||80.1	26141598	26139058	b11211_6	6||6502243||6503100||GSMUA_Achr6G09620_001||1||CDS||80203512||21541||80.1	6502243	6503100	3.3e-153	2827	http://genomevolution.org/CoGe/GEvo.pl?fid1=80296523;fid2=80203512;dsgid1=11211;dsgid2=11211
a11211_10	10||26209749||26213229||GSMUA_Achr10G20090_001||1||CDS||80294873||4839||84.2	26209749	26213229	b11211_6	6||6465589||6467838||GSMUA_Achr6G09580_001||-1||CDS||80205721||21537||84.2	6467838	6465589	1e-250	2877	http://genomevolution.org/CoGe/GEvo.pl?fid1=80294873;fid2=80205721;dsgid1=11211;dsgid2=11211
a11211_10	10||26280004||26282914||GSMUA_Achr10G20190_001||1||CDS||80294112||4849||85.2	26280004	26282914	b11211_6	6||6392809||6395527||GSMUA_Achr6G09460_001||1||CDS||80210721||21525||85.2	6392809	6395527	1e-250	2927	http://genomevolution.org/CoGe/GEvo.pl?fid1=80294112;fid2=80210721;dsgid1=11211;dsgid2=11211
a11211_10	10||26325499||26331981||GSMUA_Achr10G20270_001||-1||CDS||80299129||4857||89.4	26331981	26325499	b11211_6	6||6157398||6164645||GSMUA_Achr6G09200_001||1||CDS||80203942||21499||89.4	6157398	6164645	1e-250	2974	http://genomevolution.org/CoGe/GEvo.pl?fid1=80299129;fid2=80203942;dsgid1=11211;dsgid2=11211
a11211_10	10||26410530||26415486||GSMUA_Achr10G20410_001||-1||CDS||80295861||4871||91.7	26415486	26410530	b11211_6	6||6129684||6131700||GSMUA_Achr6G09150_001||1||CDS||80201586||21494||91.7	6129684	6131700	1.8e-175	3024	http://genomevolution.org/CoGe/GEvo.pl?fid1=80295861;fid2=80201586;dsgid1=11211;dsgid2=11211
a11211_10	10||26431833||26435499||GSMUA_Achr10G20460_001||-1||CDS||80298876||4876||90.6	26435499	26431833	b11211_6	6||6018976||6023071||GSMUA_Achr6G09070_001||1||CDS||80209074||21486||90.6	6018976	6023071	1.4e-146	3074	http://genomevolution.org/CoGe/GEvo.pl?fid1=80298876;fid2=80209074;dsgid1=11211;dsgid2=11211
a11211_10	10||26447117||26452005||GSMUA_Achr10G20490_001||-1||CDS||80296098||4879||90.1	26452005	26447117	b11211_6	6||6008584||6013587||GSMUA_Achr6G09060_001||1||CDS||80206293||21485||90.1	6008584	6013587	6e-196	3124	http://genomevolution.org/CoGe/GEvo.pl?fid1=80296098;fid2=80206293;dsgid1=11211;dsgid2=11211
a11211_10	10||26462542||26466208||GSMUA_Achr10G20510_001||1||CDS||80299697||4881||79.3	26462542	26466208	b11211_6	6||6001119||6002774||GSMUA_Achr6G09050_001||-1||CDS||80201494||21484||79.3	6002774	6001119	1e-241	3174	http://genomevolution.org/CoGe/GEvo.pl?fid1=80299697;fid2=80201494;dsgid1=11211;dsgid2=11211
a11211_10	10||26472847||26474065||GSMUA_Achr10G20530_001||-1||CDS||80298910||4883||90.1	26474065	26472847	b11211_6	6||5993653||5995472||GSMUA_Achr6G09030_001||1||CDS||80209362||21482||90.1	5993653	5995472	2.4e-195	3224	http://genomevolution.org/CoGe/GEvo.pl?fid1=80298910;fid2=80209362;dsgid1=11211;dsgid2=11211
a11211_10	10||26498655||26501860||GSMUA_Achr10G20580_001||-1||CDS||80298245||4888||91.6	26501860	26498655	b11211_6	6||5982134||5985790||GSMUA_Achr6G09010_001||1||CDS||80206497||21480||91.6	5982134	5985790	6.8e-63	3274	http://genomevolution.org/CoGe/GEvo.pl?fid1=80298245;fid2=80206497;dsgid1=11211;dsgid2=11211
a11211_10	10||26510804||26512443||GSMUA_Achr10G20600_001||1||CDS||80300309||4890||86.6	26510804	26512443	b11211_6	6||5974095||5975439||GSMUA_Achr6G08990_001||-1||CDS||80208439||21478||86.6	5975439	5974095	4.2e-241	3324	http://genomevolution.org/CoGe/GEvo.pl?fid1=80300309;fid2=80208439;dsgid1=11211;dsgid2=11211
a11211_10	10||26587639||26588146||GSMUA_Achr10G20730_001||1||CDS||80297368||4903||81.4	26587639	26588146	b11211_6	6||5960232||5961166||GSMUA_Achr6G08960_001||-1||CDS||80203018||21475||81.4	5961166	5960232	4.2e-64	3374	http://genomevolution.org/CoGe/GEvo.pl?fid1=80297368;fid2=80203018;dsgid1=11211;dsgid2=11211
a11211_10	10||26621069||26626994||GSMUA_Achr10G20770_001||-1||CDS||80294470||4907||82.3	26626994	26621069	b11211_6	6||5895417||5897595||GSMUA_Achr6G08900_001||1||CDS||80200726||21469||82.3	5895417	5897595	2.6e-245	3424	http://genomevolution.org/CoGe/GEvo.pl?fid1=80294470;fid2=80200726;dsgid1=11211;dsgid2=11211
a11211_10	10||26693867||26721650||GSMUA_Achr10G20830_001||1||CDS||80293322||4913||61.5	26693867	26721650	b11211_6	6||5769348||5771114||GSMUA_Achr6G08680_001||1||CDS||80202486||21447||61.5	5769348	5771114	2e-45	3465	http://genomevolution.org/CoGe/GEvo.pl?fid1=80293322;fid2=80202486;dsgid1=11211;dsgid2=11211
###
a11211_10	10||25291305||25295515||GSMUA_Achr10G18660_001||1||CDS||80299045||4696||88.1	25291305	25295515	b11211_2	2||21187146||21191211||GSMUA_Achr2G21870_001||1||CDS||80249263||10849||88.1	21187146	21191211	1e-250	50	http://genomevolution.org/CoGe/GEvo.pl?fid1=80299045;fid2=80249263;dsgid1=11211;dsgid2=11211
a11211_10	10||25298038||25300020||GSMUA_Achr10G18670_001||-1||CDS||80299702||4697||87.2	25300020	25298038	b11211_2	2||21196624||21198407||GSMUA_Achr2G21900_001||-1||CDS||80253132||10852||87.2	21198407	21196624	1.8e-57	100	http://genomevolution.org/CoGe/GEvo.pl?fid1=80299702;fid2=80253132;dsgid1=11211;dsgid2=11211
a11211_10	10||25346741||25346905||GSMUA_Achr10G18760_001||1||CDS||80296592||4706||74.1	25346741	25346905	b11211_2	2||21240298||21241219||GSMUA_Achr2G21970_001||1||CDS||80253408||10859||74.1	21240298	21241219	1.4e-28	127	http://genomevolution.org/CoGe/GEvo.pl?fid1=80296592;fid2=80253408;dsgid1=11211;dsgid2=11211
a11211_10	10||25552456||25554107||GSMUA_Achr10G19010_001||1||CDS||80296481||4731||79.8	25552456	25554107	b11211_2	2||21305523||21306080||GSMUA_Achr2G22120_001||1||CDS||80251684||10874||79.8	21305523	21306080	2.6e-124	174	http://genomevolution.org/CoGe/GEvo.pl?fid1=80296481;fid2=80251684;dsgid1=11211;dsgid2=11211
a11211_10	10||25580404||25582340||GSMUA_Achr10G19040_001||1||CDS||80294773||4734||79.5	25580404	25582340	b11211_2	2||21341265||21343177||GSMUA_Achr2G22170_001||1||CDS||80247808||10879||79.5	21341265	21343177	8.5e-210	224	http://genomevolution.org/CoGe/GEvo.pl?fid1=80294773;fid2=80247808;dsgid1=11211;dsgid2=11211
a11211_10	10||25588919||25591490||GSMUA_Achr10G19060_001||1||CDS||80292024||4736||78.2	25588919	25591490	b11211_2	2||21356261||21361070||GSMUA_Achr2G22190_001||1||CDS||80254000||10881||78.2	21356261	21361070	1e-250	274	http://genomevolution.org/CoGe/GEvo.pl?fid1=80292024;fid2=80254000;dsgid1=11211;dsgid2=11211
a11211_10	10||25647584||25650011||GSMUA_Achr10G19170_001||1||CDS||80297737||4747||79.5	25647584	25650011	b11211_2	2||21385420||21388363||GSMUA_Achr2G22240_001||-1||CDS||80252148||10886||79.5	21388363	21385420	6.1e-19	292	http://genomevolution.org/CoGe/GEvo.pl?fid1=80297737;fid2=80252148;dsgid1=11211;dsgid2=11211
a11211_10	10||25668768||25669607||GSMUA_Achr10G19180_001||-1||CDS||80298076||4748||81.7	25669607	25668768	b11211_2	2||21425310||21426277||GSMUA_Achr2G22310_001||-1||CDS||80252166||10893||81.7	21426277	21425310	2e-101	342	http://genomevolution.org/CoGe/GEvo.pl?fid1=80298076;fid2=80252166;dsgid1=11211;dsgid2=11211
a11211_10	10||25685465||25687241||GSMUA_Achr10G19230_001||-1||CDS||80295622||4753||80.0	25687241	25685465	b11211_2	2||21441871||21443665||GSMUA_Achr2G22330_001||-1||CDS||80247142||10895||80.0	21443665	21441871	1e-250	392	http://genomevolution.org/CoGe/GEvo.pl?fid1=80295622;fid2=80247142;dsgid1=11211;dsgid2=11211
a11211_10	10||25793893||25799055||GSMUA_Achr10G19380_001||-1||CDS||80292558||4768||76.2	25799055	25793893	b11211_2	2||21494981||21499991||GSMUA_Achr2G22400_001||-1||CDS||80248918||10902||76.2	21499991	21494981	9.2e-142	442	http://genomevolution.org/CoGe/GEvo.pl?fid1=80292558;fid2=80248918;dsgid1=11211;dsgid2=11211
a11211_10	10||25931925||25935897||GSMUA_Achr10G19620_001||1||CDS||80294493||4792||84.1	25931925	25935897	b11211_2	2||21544961||21546061||GSMUA_Achr2G22470_001||1||CDS||80247427||10909||84.1	21544961	21546061	9.7e-77	489	http://genomevolution.org/CoGe/GEvo.pl?fid1=80294493;fid2=80247427;dsgid1=11211;dsgid2=11211
a11211_10	10||25965835||25967622||GSMUA_Achr10G19650_001||1||CDS||80292467||4795||86.4	25965835	25967622	b11211_2	2||21572262||21573321||GSMUA_Achr2G22510_001||1||CDS||80248622||10913||86.4	21572262	21573321	7.4e-110	539	http://genomevolution.org/CoGe/GEvo.pl?fid1=80292467;fid2=80248622;dsgid1=11211;dsgid2=11211
a11211_10	10||25978780||25979751||GSMUA_Achr10G19690_001||1||CDS||80297690||4799||74.3	25978780	25979751	b11211_2	2||21606669||21616442||GSMUA_Achr2G22570_001||1||CDS||80249149||10919||74.3	21606669	21616442	5.1e-99	589	http://genomevolution.org/CoGe/GEvo.pl?fid1=80297690;fid2=80249149;dsgid1=11211;dsgid2=11211
a11211_10	10||26028410||26029489||GSMUA_Achr10G19790_001||-1||CDS||80299686||4809||73.3	26029489	26028410	b11211_2	2||21644187||21645105||GSMUA_Achr2G22620_001||-1||CDS||80253997||10924||73.3	21645105	21644187	1.5e-78	639	http://genomevolution.org/CoGe/GEvo.pl?fid1=80299686;fid2=80253997;dsgid1=11211;dsgid2=11211
a11211_10	10||26069155||26070862||GSMUA_Achr10G19850_001||1||CDS||80293848||4815||86.1	26069155	26070862	b11211_2	2||21663817||21664157||GSMUA_Achr2G22660_001||1||CDS||80250723||10928||86.1	21663817	21664157	1.1e-55	689	http://genomevolution.org/CoGe/GEvo.pl?fid1=80293848;fid2=80250723;dsgid1=11211;dsgid2=11211
a11211_10	10||26101293||26102414||GSMUA_Achr10G19880_001||1||CDS||80300711||4818||67.2	26101293	26102414	b11211_2	2||21683585||21689325||GSMUA_Achr2G22700_001||1||CDS||80250864||10932||67.2	21683585	21689325	1.2e-46	734	http://genomevolution.org/CoGe/GEvo.pl?fid1=80300711;fid2=80250864;dsgid1=11211;dsgid2=11211
a11211_10	10||26106841||26111722||GSMUA_Achr10G19890_001||-1||CDS||80299475||4819||79.0	26111722	26106841	b11211_2	2||21695991||21697848||GSMUA_Achr2G22710_001||-1||CDS||80250056||10933||79.0	21697848	21695991	1e-250	784	http://genomevolution.org/CoGe/GEvo.pl?fid1=80299475;fid2=80250056;dsgid1=11211;dsgid2=11211
a11211_10	10||26190551||26194866||GSMUA_Achr10G20060_001||-1||CDS||80298625||4836||84.0	26194866	26190551	b11211_2	2||21722769||21727189||GSMUA_Achr2G22780_001||-1||CDS||80251152||10940||84.0	21727189	21722769	1e-250	831	http://genomevolution.org/CoGe/GEvo.pl?fid1=80298625;fid2=80251152;dsgid1=11211;dsgid2=11211
a11211_10	10||26209749||26213229||GSMUA_Achr10G20090_001||1||CDS||80294873||4839||83.3	26209749	26213229	b11211_2	2||21755827||21757878||GSMUA_Achr2G22820_001||-1||CDS||80248947||10944||83.3	21757878	21755827	1e-250	881	http://genomevolution.org/CoGe/GEvo.pl?fid1=80294873;fid2=80248947;dsgid1=11211;dsgid2=11211
###
a11211_10	10||26728452||26732988||GSMUA_Achr10G20850_001||1||CDS||80297168||4915||69.4	26728452	26732988	b11211_5	5||4564057||4565511||GSMUA_Achr5G06160_001||1||CDS||80305069||18222||69.4	4564057	4565511	4.9e-46	45	http://genomevolution.org/CoGe/GEvo.pl?fid1=80297168;fid2=80305069;dsgid1=11211;dsgid2=11211
a11211_10	10||26782419||26793352||GSMUA_Achr10G20970_001||-1||CDS||80294799||4927||80.0	26793352	26782419	b11211_5	5||4586225||4592534||GSMUA_Achr5G06220_001||-1||CDS||80301804||18228||80.0	4592534	4586225	1e-250	95	http://genomevolution.org/CoGe/GEvo.pl?fid1=80294799;fid2=80301804;dsgid1=11211;dsgid2=11211
a11211_10	10||26872769||26874325||GSMUA_Achr10G21110_001||1||CDS||80293200||4941||73.8	26872769	26874325	b11211_5	5||4632694||4635440||GSMUA_Achr5G06310_001||1||CDS||80306632||18237||73.8	4632694	4635440	1.3e-152	145	http://genomevolution.org/CoGe/GEvo.pl?fid1=80293200;fid2=80306632;dsgid1=11211;dsgid2=11211
a11211_10	10||26964964||26965341||GSMUA_Achr10G21280_001||-1||CDS||80294588||4958||84.7	26965341	26964964	b11211_5	5||4731481||4731852||GSMUA_Achr5G06460_001||-1||CDS||80305780||18252||84.7	4731852	4731481	1.4e-143	192	http://genomevolution.org/CoGe/GEvo.pl?fid1=80294588;fid2=80305780;dsgid1=11211;dsgid2=11211
a11211_10	10||27064991||27066044||GSMUA_Achr10G21470_001||-1||CDS||80296795||4977||88.3	27066044	27064991	b11211_5	5||4829981||4830475||GSMUA_Achr5G06570_001||-1||CDS||80302335||18263||88.3	4830475	4829981	2.4e-195	239	http://genomevolution.org/CoGe/GEvo.pl?fid1=80296795;fid2=80302335;dsgid1=11211;dsgid2=11211
a11211_10	10||27215563||27216458||GSMUA_Achr10G21780_001||1||CDS||80293748||5008||69.8	27215563	27216458	b11211_5	5||4856092||4856954||GSMUA_Achr5G06600_001||1||CDS||80308946||18266||69.8	4856092	4856954	4.8e-108	283	http://genomevolution.org/CoGe/GEvo.pl?fid1=80293748;fid2=80308946;dsgid1=11211;dsgid2=11211
a11211_10	10||27242454||27246731||GSMUA_Achr10G21830_001||-1||CDS||80297265||5013||82.4	27246731	27242454	b11211_5	5||4912245||4918410||GSMUA_Achr5G06710_001||1||CDS||80303449||18277||82.4	4912245	4918410	2.3e-24	306	http://genomevolution.org/CoGe/GEvo.pl?fid1=80297265;fid2=80303449;dsgid1=11211;dsgid2=11211
a11211_10	10||27272629||27278798||GSMUA_Achr10G21890_001||-1||CDS||80293134||5019||83.2	27278798	27272629	b11211_5	5||4953003||4957606||GSMUA_Achr5G06790_001||-1||CDS||80307960||18285||83.2	4957606	4953003	1e-250	356	http://genomevolution.org/CoGe/GEvo.pl?fid1=80293134;fid2=80307960;dsgid1=11211;dsgid2=11211
a11211_10	10||27385120||27386980||GSMUA_Achr10G22060_001||1||CDS||80295143||5036||84.3	27385120	27386980	b11211_5	5||4986928||4989007||GSMUA_Achr5G06860_001||-1||CDS||80301892||18292||84.3	4989007	4986928	5.2e-214	403	http://genomevolution.org/CoGe/GEvo.pl?fid1=80295143;fid2=80301892;dsgid1=11211;dsgid2=11211
a11211_10	10||27391514||27395123||GSMUA_Achr10G22070_001||1||CDS||80300199||5037||85.8	27391514	27395123	b11211_5	5||4999465||5003559||GSMUA_Achr5G06880_001||1||CDS||80305891||18294||85.8	4999465	5003559	1e-250	453	http://genomevolution.org/CoGe/GEvo.pl?fid1=80300199;fid2=80305891;dsgid1=11211;dsgid2=11211
a11211_10	10||27450459||27456876||GSMUA_Achr10G22190_001||-1||CDS||80298145||5049||78.4	27456876	27450459	b11211_5	5||5028073||5028333||GSMUA_Achr5G06920_001||-1||CDS||80308786||18298||78.4	5028333	5028073	8e-42	494	http://genomevolution.org/CoGe/GEvo.pl?fid1=80298145;fid2=80308786;dsgid1=11211;dsgid2=11211
a11211_10	10||27668887||27673795||GSMUA_Achr10G22490_001||1||CDS||80295035||5079||82.9	27668887	27673795	b11211_5	5||5073443||5077727||GSMUA_Achr5G07010_001||1||CDS||80304082||18307||82.9	5073443	5077727	2.8e-174	541	http://genomevolution.org/CoGe/GEvo.pl?fid1=80295035;fid2=80304082;dsgid1=11211;dsgid2=11211
a11211_10	10||27709880||27710545||GSMUA_Achr10G22550_001||1||CDS||80292134||5085||81.9	27709880	27710545	b11211_5	5||5099910||5100686||GSMUA_Achr5G07040_001||1||CDS||80306656||18310||81.9	5099910	5100686	4.6e-55	591	http://genomevolution.org/CoGe/GEvo.pl?fid1=80292134;fid2=80306656;dsgid1=11211;dsgid2=11211
a11211_10	10||27715366||27716808||GSMUA_Achr10G22560_001||1||CDS||80299789||5086||76.5	27715366	27716808	b11211_5	5||5106367||5114169||GSMUA_Achr5G07050_001||1||CDS||80308977||18311||76.5	5106367	5114169	1e-250	641	http://genomevolution.org/CoGe/GEvo.pl?fid1=80299789;fid2=80308977;dsgid1=11211;dsgid2=11211
a11211_10	10||27816574||27818773||GSMUA_Achr10G22770_001||1||CDS||80293389||5107||88.0	27816574	27818773	b11211_5	5||5153740||5156290||GSMUA_Achr5G07130_001||1||CDS||80309200||18319||88.0	5153740	5156290	1.4e-143	688	http://genomevolution.org/CoGe/GEvo.pl?fid1=80293389;fid2=80309200;dsgid1=11211;dsgid2=11211
a11211_10	10||27839218||27843968||GSMUA_Achr10G22820_001||-1||CDS||80296252||5112||75.9	27843968	27839218	b11211_5	5||5179313||5179864||GSMUA_Achr5G07160_001||1||CDS||80307778||18322||75.9	5179313	5179864	2e-45	732	http://genomevolution.org/CoGe/GEvo.pl?fid1=80296252;fid2=80307778;dsgid1=11211;dsgid2=11211
a11211_10	10||27869586||27873522||GSMUA_Achr10G22890_001||1||CDS||80291918||5119||78.7	27869586	27873522	b11211_5	5||5194885||5198068||GSMUA_Achr5G07180_001||1||CDS||80302960||18324||78.7	5194885	5198068	1e-250	782	http://genomevolution.org/CoGe/GEvo.pl?fid1=80291918;fid2=80302960;dsgid1=11211;dsgid2=11211
a11211_10	10||27893986||27895931||GSMUA_Achr10G22940_001||1||CDS||80291764||5124||79.0	27893986	27895931	b11211_5	5||5275710||5276430||GSMUA_Achr5G07310_001||1||CDS||80303757||18337||79.0	5275710	5276430	2.7e-121	832	http://genomevolution.org/CoGe/GEvo.pl?fid1=80291764;fid2=80303757;dsgid1=11211;dsgid2=11211
###
a11211_10	10||26842426||26847339||GSMUA_Achr10G21060_001||-1||CDS||80295359||4936||82.4	26847339	26842426	b11211_7	7||10763478||10770527||GSMUA_Achr7G13350_001||-1||CDS||80231563||25607||82.4	10770527	10763478	1e-250	50	http://genomevolution.org/CoGe/GEvo.pl?fid1=80295359;fid2=80231563;dsgid1=11211;dsgid2=11211
a11211_10	10||26941892||26945873||GSMUA_Achr10G21250_001||-1||CDS||80295037||4955||83.6	26945873	26941892	b11211_7	7||10888857||10894915||GSMUA_Achr7G13480_001||-1||CDS||80229452||25620||83.6	10894915	10888857	1e-250	97	http://genomevolution.org/CoGe/GEvo.pl?fid1=80295037;fid2=80229452;dsgid1=11211;dsgid2=11211
a11211_10	10||26964964||26965341||GSMUA_Achr10G21280_001||-1||CDS||80294588||4958||86.4	26965341	26964964	b11211_7	7||10921987||10922325||GSMUA_Achr7G13560_001||-1||CDS||80235569||25628||86.4	10922325	10921987	9.4e-139	147	http://genomevolution.org/CoGe/GEvo.pl?fid1=80294588;fid2=80235569;dsgid1=11211;dsgid2=11211
a11211_10	10||27016469||27018001||GSMUA_Achr10G21380_001||-1||CDS||80296908||4968||73.3	27018001	27016469	b11211_7	7||10995977||10997358||GSMUA_Achr7G13670_001||-1||CDS||80231502||25639||73.3	10997358	10995977	1.8e-175	197	http://genomevolution.org/CoGe/GEvo.pl?fid1=80296908;fid2=80231502;dsgid1=11211;dsgid2=11211
a11211_10	10||27064991||27066044||GSMUA_Achr10G21470_001||-1||CDS||80296795||4977||82.0	27066044	27064991	b11211_7	7||11038201||11038644||GSMUA_Achr7G13740_001||-1||CDS||80232908||25646||82.0	11038644	11038201	1.6e-128	247	http://genomevolution.org/CoGe/GEvo.pl?fid1=80296795;fid2=80232908;dsgid1=11211;dsgid2=11211
a11211_10	10||27090261||27097470||GSMUA_Achr10G21490_001||-1||CDS||80292421||4979||80.2	27097470	27090261	b11211_7	7||11051163||11054159||GSMUA_Achr7G13770_001||-1||CDS||80231393||25649||80.2	11054159	11051163	1e-250	297	http://genomevolution.org/CoGe/GEvo.pl?fid1=80292421;fid2=80231393;dsgid1=11211;dsgid2=11211
a11211_10	10||27100140||27101573||GSMUA_Achr10G21500_001||-1||CDS||80297071||4980||76.6	27101573	27100140	b11211_7	7||11088513||11090414||GSMUA_Achr7G13830_001||-1||CDS||80236546||25655||76.6	11090414	11088513	5e-102	347	http://genomevolution.org/CoGe/GEvo.pl?fid1=80297071;fid2=80236546;dsgid1=11211;dsgid2=11211
a11211_10	10||27117226||27118584||GSMUA_Achr10G21540_001||-1||CDS||80292322||4984||86.4	27118584	27117226	b11211_7	7||11115588||11116952||GSMUA_Achr7G13860_001||-1||CDS||80229890||25658||86.4	11116952	11115588	1e-250	397	http://genomevolution.org/CoGe/GEvo.pl?fid1=80292322;fid2=80229890;dsgid1=11211;dsgid2=11211
a11211_10	10||27120290||27124231||GSMUA_Achr10G21550_001||1||CDS||80294654||4985||83.3	27120290	27124231	b11211_7	7||11120907||11124393||GSMUA_Achr7G13870_001||1||CDS||80232546||25659||83.3	11120907	11124393	1.9e-166	447	http://genomevolution.org/CoGe/GEvo.pl?fid1=80294654;fid2=80232546;dsgid1=11211;dsgid2=11211
a11211_10	10||27132293||27135799||GSMUA_Achr10G21570_001||-1||CDS||80293032||4987||86.8	27135799	27132293	b11211_7	7||11160934||11165429||GSMUA_Achr7G13920_001||-1||CDS||80232651||25664||86.8	11165429	11160934	1e-250	497	http://genomevolution.org/CoGe/GEvo.pl?fid1=80293032;fid2=80232651;dsgid1=11211;dsgid2=11211
a11211_10	10||27151091||27152767||GSMUA_Achr10G21600_001||-1||CDS||80297551||4990||83.8	27152767	27151091	b11211_7	7||11167366||11168849||GSMUA_Achr7G13930_001||-1||CDS||80237025||25665||83.8	11168849	11167366	1e-250	547	http://genomevolution.org/CoGe/GEvo.pl?fid1=80297551;fid2=80237025;dsgid1=11211;dsgid2=11211
a11211_10	10||27166788||27173812||GSMUA_Achr10G21620_001||-1||CDS||80297916||4992||82.9	27173812	27166788	b11211_7	7||11196258||11203912||GSMUA_Achr7G13970_001||-1||CDS||80232256||25669||82.9	11203912	11196258	1e-250	597	http://genomevolution.org/CoGe/GEvo.pl?fid1=80297916;fid2=80232256;dsgid1=11211;dsgid2=11211
a11211_10	10||27192848||27195316||GSMUA_Achr10G21710_001||-1||CDS||80298274||5001||89.0	27195316	27192848	b11211_7	7||11243244||11247438||GSMUA_Achr7G14080_001||-1||CDS||80232021||25680||89.0	11247438	11243244	1e-250	647	http://genomevolution.org/CoGe/GEvo.pl?fid1=80298274;fid2=80232021;dsgid1=11211;dsgid2=11211
a11211_10	10||27235047||27239121||GSMUA_Achr10G21810_001||1||CDS||80293106||5011||85.7	27235047	27239121	b11211_7	7||11274762||11277549||GSMUA_Achr7G14100_001||1||CDS||80232808||25682||85.7	11274762	11277549	1.5e-199	697	http://genomevolution.org/CoGe/GEvo.pl?fid1=80293106;fid2=80232808;dsgid1=11211;dsgid2=11211
a11211_10	10||27265950||27266370||GSMUA_Achr10G21870_001||-1||CDS||80298330||5017||78.8	27266370	27265950	b11211_7	7||11291585||11292048||GSMUA_Achr7G14120_001||-1||CDS||80235814||25684||78.8	11292048	11291585	1.3e-93	747	http://genomevolution.org/CoGe/GEvo.pl?fid1=80298330;fid2=80235814;dsgid1=11211;dsgid2=11211
a11211_10	10||27267770||27271611||GSMUA_Achr10G21880_001||1||CDS||80300339||5018||78.8	27267770	27271611	b11211_7	7||11295612||11296913||GSMUA_Achr7G14140_001||1||CDS||80234625||25686||78.8	11295612	11296913	7.3e-113	797	http://genomevolution.org/CoGe/GEvo.pl?fid1=80300339;fid2=80234625;dsgid1=11211;dsgid2=11211
a11211_10	10||27297892||27300228||GSMUA_Achr10G21920_001||1||CDS||80297220||5022||83.2	27297892	27300228	b11211_7	7||11331968||11343843||GSMUA_Achr7G14190_001||1||CDS||80230478||25691||83.2	11331968	11343843	3.2e-100	847	http://genomevolution.org/CoGe/GEvo.pl?fid1=80297220;fid2=80230478;dsgid1=11211;dsgid2=11211
a11211_10	10||27317765||27320850||GSMUA_Achr10G21950_001||-1||CDS||80294283||5025||87.1	27320850	27317765	b11211_7	7||11348819||11349823||GSMUA_Achr7G14200_001||-1||CDS||80235987||25692||87.1	11349823	11348819	4.9e-164	897	http://genomevolution.org/CoGe/GEvo.pl?fid1=80294283;fid2=80235987;dsgid1=11211;dsgid2=11211
a11211_10	10||27358538||27359600||GSMUA_Achr10G22020_001||-1||CDS||80298761||5032||89.9	27359600	27358538	b11211_7	7||11473698||11475293||GSMUA_Achr7G14300_001||-1||CDS||80237031||25702||89.9	11475293	11473698	2.2e-148	947	http://genomevolution.org/CoGe/GEvo.pl?fid1=80298761;fid2=80237031;dsgid1=11211;dsgid2=11211
a11211_10	10||27450459||27456876||GSMUA_Achr10G22190_001||-1||CDS||80298145||5049||81.9	27456876	27450459	b11211_7	7||11584003||11588252||GSMUA_Achr7G14450_001||-1||CDS||80233352||25717||81.9	11588252	11584003	1e-250	994	http://genomevolution.org/CoGe/GEvo.pl?fid1=80298145;fid2=80233352;dsgid1=11211;dsgid2=11211
a11211_10	10||27494045||27499976||GSMUA_Achr10G22260_001||-1||CDS||80298635||5056||90.8	27499976	27494045	b11211_7	7||11634642||11656269||GSMUA_Achr7G14480_001||-1||CDS||80232815||25720||90.8	11656269	11634642	1e-250	1044	http://genomevolution.org/CoGe/GEvo.pl?fid1=80298635;fid2=80232815;dsgid1=11211;dsgid2=11211
a11211_10	10||27588319||27594048||GSMUA_Achr10G22380_001||-1||CDS||80296842||5068||85.8	27594048	27588319	b11211_7	7||11878982||11880938||GSMUA_Achr7G14790_001||-1||CDS||80237018||25751||85.8	11880938	11878982	1.2e-111	1088	http://genomevolution.org/CoGe/GEvo.pl?fid1=80296842;fid2=80237018;dsgid1=11211;dsgid2=11211
a11211_10	10||27623375||27623884||GSMUA_Achr10G22420_001||-1||CDS||80294459||5072||85.0	27623884	27623375	b11211_7	7||11904611||11905297||GSMUA_Achr7G14820_001||-1||CDS||80232373||25754||85.0	11905297	11904611	7.6e-107	1138	http://genomevolution.org/CoGe/GEvo.pl?fid1=80294459;fid2=80232373;dsgid1=11211;dsgid2=11211
a11211_10	10||27676977||27678368||GSMUA_Achr10G22510_001||-1||CDS||80292403||5081||79.7	27678368	27676977	b11211_7	7||11996064||11997791||GSMUA_Achr7G14940_001||-1||CDS||80234317||25766||79.7	11997791	11996064	1.4e-149	1188	http://genomevolution.org/CoGe/GEvo.pl?fid1=80292403;fid2=80234317;dsgid1=11211;dsgid2=11211
a11211_10	10||27688158||27698828||GSMUA_Achr10G22520_001||1||CDS||80296677||5082||85.1	27688158	27698828	b11211_7	7||12005850||12010242||GSMUA_Achr7G14960_001||1||CDS||80233836||25768||85.1	12005850	12010242	1e-250	1238	http://genomevolution.org/CoGe/GEvo.pl?fid1=80296677;fid2=80233836;dsgid1=11211;dsgid2=11211
a11211_10	10||27715366||27716808||GSMUA_Achr10G22560_001||1||CDS||80299789||5086||82.9	27715366	27716808	b11211_7	7||12040768||12045885||GSMUA_Achr7G15020_001||1||CDS||80235859||25774||82.9	12040768	12045885	1e-250	1288	http://genomevolution.org/CoGe/GEvo.pl?fid1=80299789;fid2=80235859;dsgid1=11211;dsgid2=11211
a11211_10	10||27730055||27731234||GSMUA_Achr10G22580_001||1||CDS||80300860||5088||85.2	27730055	27731234	b11211_7	7||12064348||12065473||GSMUA_Achr7G15040_001||1||CDS||80231622||25776||85.2	12064348	12065473	1e-250	1338	http://genomevolution.org/CoGe/GEvo.pl?fid1=80300860;fid2=80231622;dsgid1=11211;dsgid2=11211
a11211_10	10||27743457||27750605||GSMUA_Achr10G22620_001||1||CDS||80298540||5092||81.1	27743457	27750605	b11211_7	7||12109267||12112934||GSMUA_Achr7G15090_001||1||CDS||80234086||25781||81.1	12109267	12112934	1e-250	1388	http://genomevolution.org/CoGe/GEvo.pl?fid1=80298540;fid2=80234086;dsgid1=11211;dsgid2=11211
a11211_10	10||27837140||27838093||GSMUA_Achr10G22800_001||-1||CDS||80298289||5110||79.2	27838093	27837140	b11211_7	7||12147580||12151003||GSMUA_Achr7G15160_001||-1||CDS||80234613||25788||79.2	12151003	12147580	4.4e-176	1435	http://genomevolution.org/CoGe/GEvo.pl?fid1=80298289;fid2=80234613;dsgid1=11211;dsgid2=11211
a11211_10	10||27851382||27851573||GSMUA_Achr10G22850_001||-1||CDS||80292580||5115||91.9	27851573	27851382	b11211_7	7||12238150||12238608||GSMUA_Achr7G15260_001||-1||CDS||80232788||25798||91.9	12238608	12238150	1.5e-22	1456	http://genomevolution.org/CoGe/GEvo.pl?fid1=80292580;fid2=80232788;dsgid1=11211;dsgid2=11211
a11211_10	10||27856085||27858451||GSMUA_Achr10G22870_001||-1||CDS||80292223||5117||80.6	27858451	27856085	b11211_7	7||12244695||12245180||GSMUA_Achr7G15280_001||1||CDS||80234697||25800||80.6	12244695	12245180	9e-145	1506	http://genomevolution.org/CoGe/GEvo.pl?fid1=80292223;fid2=80234697;dsgid1=11211;dsgid2=11211
a11211_10	10||27875678||27880468||GSMUA_Achr10G22900_001||1||CDS||80298972||5120||87.3	27875678	27880468	b11211_7	7||12321658||12324405||GSMUA_Achr7G15400_001||1||CDS||80233902||25812||87.3	12321658	12324405	1e-250	1556	http://genomevolution.org/CoGe/GEvo.pl?fid1=80298972;fid2=80233902;dsgid1=11211;dsgid2=11211
a11211_10	10||27883603||27885734||GSMUA_Achr10G22920_001||1||CDS||80294783||5122||84.8	27883603	27885734	b11211_7	7||12354061||12356867||GSMUA_Achr7G15450_001||1||CDS||80234356||25817||84.8	12354061	12356867	2.6e-68	1606	http://genomevolution.org/CoGe/GEvo.pl?fid1=80294783;fid2=80234356;dsgid1=11211;dsgid2=11211
a11211_10	10||27919216||27919971||GSMUA_Achr10G22990_001||-1||CDS||80297677||5129||88.4	27919971	27919216	b11211_7	7||12411019||12411775||GSMUA_Achr7G15520_001||-1||CDS||80229459||25824||88.4	12411775	12411019	1e-250	1656	http://genomevolution.org/CoGe/GEvo.pl?fid1=80297677;fid2=80229459;dsgid1=11211;dsgid2=11211
a11211_10	10||27938931||27945685||GSMUA_Achr10G23040_001||1||CDS||80300327||5134||91.8	27938931	27945685	b11211_7	7||12412433||12417024||GSMUA_Achr7G15530_001||1||CDS||80233031||25825||91.8	12412433	12417024	1e-250	1706	http://genomevolution.org/CoGe/GEvo.pl?fid1=80300327;fid2=80233031;dsgid1=11211;dsgid2=11211
a11211_10	10||27955774||27956991||GSMUA_Achr10G23060_001||-1||CDS||80299634||5136||87.6	27956991	27955774	b11211_7	7||12439468||12440864||GSMUA_Achr7G15550_001||-1||CDS||80233803||25827||87.6	12440864	12439468	1.1e-232	1756	http://genomevolution.org/CoGe/GEvo.pl?fid1=80299634;fid2=80233803;dsgid1=11211;dsgid2=11211
a11211_10	10||28066247||28067115||GSMUA_Achr10G23210_001||-1||CDS||80298502||5151||80.7	28067115	28066247	b11211_7	7||12604656||12605440||GSMUA_Achr7G15640_001||-1||CDS||80231590||25836||80.7	12605440	12604656	9.4e-139	1806	http://genomevolution.org/CoGe/GEvo.pl?fid1=80298502;fid2=80231590;dsgid1=11211;dsgid2=11211
a11211_10	10||28090607||28093363||GSMUA_Achr10G23260_001||-1||CDS||80298220||5156||82.6	28093363	28090607	b11211_7	7||12655237||12659494||GSMUA_Achr7G15740_001||-1||CDS||80230425||25846||82.6	12659494	12655237	1e-250	1856	http://genomevolution.org/CoGe/GEvo.pl?fid1=80298220;fid2=80230425;dsgid1=11211;dsgid2=11211
a11211_10	10||28232184||28235211||GSMUA_Achr10G23510_001||1||CDS||80295173||5181||77.3	28232184	28235211	b11211_7	7||12783573||12787784||GSMUA_Achr7G15850_001||1||CDS||80235634||25857||77.3	12783573	12787784	1e-250	1903	http://genomevolution.org/CoGe/GEvo.pl?fid1=80295173;fid2=80235634;dsgid1=11211;dsgid2=11211
a11211_10	10||28236039||28238295||GSMUA_Achr10G23520_001||1||CDS||80295020||5182||80.6	28236039	28238295	b11211_7	7||12788520||12791106||GSMUA_Achr7G15870_001||1||CDS||80233616||25859||80.6	12788520	12791106	6.4e-187	1953	http://genomevolution.org/CoGe/GEvo.pl?fid1=80295020;fid2=80233616;dsgid1=11211;dsgid2=11211
a11211_10	10||28323497||28326083||GSMUA_Achr10G23740_001||-1||CDS||80296911||5204||65.3	28326083	28323497	b11211_7	7||12979168||12985543||GSMUA_Achr7G16050_001||1||CDS||80234147||25877||65.3	12979168	12985543	9.2e-24	1973	http://genomevolution.org/CoGe/GEvo.pl?fid1=80296911;fid2=80234147;dsgid1=11211;dsgid2=11211
a11211_10	10||28490464||28497041||GSMUA_Achr10G23960_001||1||CDS||80299642||5226||78.3	28490464	28497041	b11211_7	7||13278893||13282304||GSMUA_Achr7G16190_001||-1||CDS||80231569||25891||78.3	13282304	13278893	1e-250	2020	http://genomevolution.org/CoGe/GEvo.pl?fid1=80299642;fid2=80231569;dsgid1=11211;dsgid2=11211
###
a11211_10	10||27016469||27018001||GSMUA_Achr10G21380_001||-1||CDS||80296908||4968||66.6	27018001	27016469	b11211_10	10||22390846||22392932||GSMUA_Achr10G14000_001||-1||CDS||80295992||4230||66.6	22392932	22390846	6.2e-134	50	http://genomevolution.org/CoGe/GEvo.pl?fid1=80296908;fid2=80295992;dsgid1=11211;dsgid2=11211
a11211_10	10||27064991||27066044||GSMUA_Achr10G21470_001||-1||CDS||80296795||4977||81.8	27066044	27064991	b11211_10	10||22460109||22460762||GSMUA_Achr10G14070_001||-1||CDS||80298161||4237||81.8	22460762	22460109	7.9e-160	100	http://genomevolution.org/CoGe/GEvo.pl?fid1=80296795;fid2=80298161;dsgid1=11211;dsgid2=11211
a11211_10	10||27076155||27086053||GSMUA_Achr10G21480_001||-1||CDS||80296195||4978||82.6	27086053	27076155	b11211_10	10||22509956||22518439||GSMUA_Achr10G14160_001||-1||CDS||80300102||4246||82.6	22518439	22509956	2.5e-248	150	http://genomevolution.org/CoGe/GEvo.pl?fid1=80296195;fid2=80300102;dsgid1=11211;dsgid2=11211
a11211_10	10||27132293||27135799||GSMUA_Achr10G21570_001||-1||CDS||80293032||4987||79.3	27135799	27132293	b11211_10	10||22606060||22611002||GSMUA_Achr10G14290_001||-1||CDS||80292992||4259||79.3	22611002	22606060	1e-250	200	http://genomevolution.org/CoGe/GEvo.pl?fid1=80293032;fid2=80292992;dsgid1=11211;dsgid2=11211
a11211_10	10||27205159||27205965||GSMUA_Achr10G21740_001||-1||CDS||80297679||5004||76.0	27205965	27205159	b11211_10	10||22671118||22672263||GSMUA_Achr10G14380_001||-1||CDS||80298156||4268||76.0	22672263	22671118	1.4e-87	247	http://genomevolution.org/CoGe/GEvo.pl?fid1=80297679;fid2=80298156;dsgid1=11211;dsgid2=11211
a11211_10	10||27209892||27211035||GSMUA_Achr10G21750_001||1||CDS||80300424||5005||84.5	27209892	27211035	b11211_10	10||22678416||22679606||GSMUA_Achr10G14400_001||1||CDS||80294570||4270||84.5	22678416	22679606	1.2e-170	297	http://genomevolution.org/CoGe/GEvo.pl?fid1=80300424;fid2=80294570;dsgid1=11211;dsgid2=11211
a11211_10	10||27317765||27320850||GSMUA_Achr10G21950_001||-1||CDS||80294283||5025||87.1	27320850	27317765	b11211_10	10||22768097||22769188||GSMUA_Achr10G14570_001||1||CDS||80298817||4287||87.1	22768097	22769188	6e-78	344	http://genomevolution.org/CoGe/GEvo.pl?fid1=80294283;fid2=80298817;dsgid1=11211;dsgid2=11211
a11211_10	10||27335309||27341121||GSMUA_Achr10G21980_001||-1||CDS||80296582||5028||74.0	27341121	27335309	b11211_10	10||22837475||22842312||GSMUA_Achr10G14630_001||-1||CDS||80297980||4293||74.0	22842312	22837475	1e-250	394	http://genomevolution.org/CoGe/GEvo.pl?fid1=80296582;fid2=80297980;dsgid1=11211;dsgid2=11211
a11211_10	10||27391514||27395123||GSMUA_Achr10G22070_001||1||CDS||80300199||5037||74.4	27391514	27395123	b11211_10	10||22927152||22929835||GSMUA_Achr10G14790_001||1||CDS||80291961||4309||74.4	22927152	22929835	1e-250	441	http://genomevolution.org/CoGe/GEvo.pl?fid1=80300199;fid2=80291961;dsgid1=11211;dsgid2=11211
a11211_10	10||27461969||27464625||GSMUA_Achr10G22200_001||1||CDS||80301123||5050||76.9	27461969	27464625	b11211_10	10||23052388||23056208||GSMUA_Achr10G14980_001||1||CDS||80292724||4328||76.9	23052388	23056208	1.9e-163	488	http://genomevolution.org/CoGe/GEvo.pl?fid1=80301123;fid2=80292724;dsgid1=11211;dsgid2=11211
###
a11211_10	10||28119159||28137443||GSMUA_Achr10G23310_001||-1||CDS||80297427||5161||82.8	28137443	28119159	b11211_3	3||3641788||3655937||GSMUA_Achr3G05470_001||-1||CDS||80228851||11536||82.8	3655937	3641788	1e-250	50	http://genomevolution.org/CoGe/GEvo.pl?fid1=80297427;fid2=80228851;dsgid1=11211;dsgid2=11211
a11211_10	10||28203079||28204085||GSMUA_Achr10G23460_001||-1||CDS||80300587||5176||86.6	28204085	28203079	b11211_3	3||3380531||3382021||GSMUA_Achr3G05200_001||1||CDS||80219747||11509||86.6	3380531	3382021	1e-185	97	http://genomevolution.org/CoGe/GEvo.pl?fid1=80300587;fid2=80219747;dsgid1=11211;dsgid2=11211
a11211_10	10||28240062||28240537||GSMUA_Achr10G23530_001||1||CDS||80297033||5183||76.2	28240062	28240537	b11211_3	3||3340831||3343027||GSMUA_Achr3G05110_001||-1||CDS||80227071||11500||76.2	3343027	3340831	1.8e-57	147	http://genomevolution.org/CoGe/GEvo.pl?fid1=80297033;fid2=80227071;dsgid1=11211;dsgid2=11211
a11211_10	10||28281544||28281855||GSMUA_Achr10G23620_001||-1||CDS||80296131||5192||91.4	28281855	28281544	b11211_3	3||3306388||3306699||GSMUA_Achr3G05060_001||1||CDS||80222986||11495||91.4	3306388	3306699	2.1e-95	197	http://genomevolution.org/CoGe/GEvo.pl?fid1=80296131;fid2=80222986;dsgid1=11211;dsgid2=11211
a11211_10	10||28282998||28286761||GSMUA_Achr10G23630_001||1||CDS||80293280||5193||64.8	28282998	28286761	b11211_3	3||3303199||3305395||GSMUA_Achr3G05050_001||-1||CDS||80225469||11494||64.8	3305395	3303199	1.1e-117	247	http://genomevolution.org/CoGe/GEvo.pl?fid1=80293280;fid2=80225469;dsgid1=11211;dsgid2=11211
a11211_10	10||28323497||28326083||GSMUA_Achr10G23740_001||-1||CDS||80296911||5204||81.6	28326083	28323497	b11211_3	3||3209095||3215968||GSMUA_Achr3G04950_001||1||CDS||80221925||11484||81.6	3209095	3215968	2.2e-86	297	http://genomevolution.org/CoGe/GEvo.pl?fid1=80296911;fid2=80221925;dsgid1=11211;dsgid2=11211
a11211_10	10||28380582||28381889||GSMUA_Achr10G23840_001||-1||CDS||80296152||5214||83.1	28381889	28380582	b11211_3	3||3135884||3137215||GSMUA_Achr3G04850_001||1||CDS||80225271||11474||83.1	3135884	3137215	1e-250	347	http://genomevolution.org/CoGe/GEvo.pl?fid1=80296152;fid2=80225271;dsgid1=11211;dsgid2=11211
a11211_10	10||28407040||28416399||GSMUA_Achr10G23900_001||1||CDS||80294407||5220||83.0	28407040	28416399	b11211_3	3||3125590||3130421||GSMUA_Achr3G04830_001||-1||CDS||80220701||11472||83.0	3130421	3125590	5.7e-202	397	http://genomevolution.org/CoGe/GEvo.pl?fid1=80294407;fid2=80220701;dsgid1=11211;dsgid2=11211
a11211_10	10||28490464||28497041||GSMUA_Achr10G23960_001||1||CDS||80299642||5226||73.9	28490464	28497041	b11211_3	3||3070442||3077077||GSMUA_Achr3G04750_001||-1||CDS||80224529||11464||73.9	3077077	3070442	3.7e-200	447	http://genomevolution.org/CoGe/GEvo.pl?fid1=80299642;fid2=80224529;dsgid1=11211;dsgid2=11211
a11211_10	10||28547835||28550431||GSMUA_Achr10G24090_001||-1||CDS||80296171||5239||88.3	28550431	28547835	b11211_3	3||2986870||2989899||GSMUA_Achr3G04630_001||-1||CDS||80228853||11452||88.3	2989899	2986870	6e-78	497	http://genomevolution.org/CoGe/GEvo.pl?fid1=80296171;fid2=80228853;dsgid1=11211;dsgid2=11211
a11211_10	10||28625616||28626356||GSMUA_Achr10G24180_001||-1||CDS||80299076||5248||72.7	28626356	28625616	b11211_3	3||2925439||2926167||GSMUA_Achr3G04510_001||-1||CDS||80222741||11440||72.7	2926167	2925439	7e-60	547	http://genomevolution.org/CoGe/GEvo.pl?fid1=80299076;fid2=80222741;dsgid1=11211;dsgid2=11211
a11211_10	10||28926615||28930509||GSMUA_Achr10G24490_001||-1||CDS||80294262||5279||81.0	28930509	28926615	b11211_3	3||2877723||2880873||GSMUA_Achr3G04420_001||1||CDS||80221466||11431||81.0	2877723	2880873	1e-250	591	http://genomevolution.org/CoGe/GEvo.pl?fid1=80294262;fid2=80221466;dsgid1=11211;dsgid2=11211
a11211_10	10||28960071||28963046||GSMUA_Achr10G24540_001||-1||CDS||80300570||5284||72.3	28963046	28960071	b11211_3	3||2776942||2778677||GSMUA_Achr3G04320_001||-1||CDS||80223138||11421||72.3	2778677	2776942	1.4e-149	641	http://genomevolution.org/CoGe/GEvo.pl?fid1=80300570;fid2=80223138;dsgid1=11211;dsgid2=11211
###
a11211_10	10||29416134||29420211||GSMUA_Achr10G25350_001||-1||CDS||80299373||5365||80.9	29420211	29416134	b11211_7	7||9582367||9586996||GSMUA_Achr7G12060_001||1||CDS||80231792||25478||80.9	9582367	9586996	1.2e-220	50	http://genomevolution.org/CoGe/GEvo.pl?fid1=80299373;fid2=80231792;dsgid1=11211;dsgid2=11211
a11211_10	10||29481893||29486971||GSMUA_Achr10G25500_001||-1||CDS||80291840||5380||84.5	29486971	29481893	b11211_7	7||9495173||9496741||GSMUA_Achr7G11900_001||1||CDS||80233696||25462||84.5	9495173	9496741	2.2e-207	97	http://genomevolution.org/CoGe/GEvo.pl?fid1=80291840;fid2=80233696;dsgid1=11211;dsgid2=11211
a11211_10	10||29557435||29560576||GSMUA_Achr10G25630_001||1||CDS||80293730||5393||89.4	29557435	29560576	b11211_7	7||9440247||9445403||GSMUA_Achr7G11820_001||-1||CDS||80236457||25454||89.4	9445403	9440247	1e-250	147	http://genomevolution.org/CoGe/GEvo.pl?fid1=80293730;fid2=80236457;dsgid1=11211;dsgid2=11211
a11211_10	10||29627662||29628003||GSMUA_Achr10G25770_001||-1||CDS||80292248||5407||92.0	29628003	29627662	b11211_7	7||9226606||9227006||GSMUA_Achr7G11580_001||-1||CDS||80232725||25430||92.0	9227006	9226606	1e-126	194	http://genomevolution.org/CoGe/GEvo.pl?fid1=80292248;fid2=80232725;dsgid1=11211;dsgid2=11211
a11211_10	10||29643406||29652240||GSMUA_Achr10G25810_001||1||CDS||80300159||5411||68.5	29643406	29652240	b11211_7	7||9062466||9065482||GSMUA_Achr7G11370_001||1||CDS||80235053||25409||68.5	9062466	9065482	2.1e-36	226	http://genomevolution.org/CoGe/GEvo.pl?fid1=80300159;fid2=80235053;dsgid1=11211;dsgid2=11211
a11211_10	10||29689692||29691704||GSMUA_Achr10G25880_001||-1||CDS||80300091||5418||77.2	29691704	29689692	b11211_7	7||9047103||9048742||GSMUA_Achr7G11330_001||-1||CDS||80232259||25405||77.2	9048742	9047103	3.9e-191	276	http://genomevolution.org/CoGe/GEvo.pl?fid1=80300091;fid2=80232259;dsgid1=11211;dsgid2=11211
a11211_10	10||29734053||29740021||GSMUA_Achr10G25970_001||-1||CDS||80295004||5427||91.5	29740021	29734053	b11211_7	7||8986412||8993892||GSMUA_Achr7G11260_001||1||CDS||80229722||25398||91.5	8986412	8993892	1e-250	326	http://genomevolution.org/CoGe/GEvo.pl?fid1=80295004;fid2=80229722;dsgid1=11211;dsgid2=11211
a11211_10	10||29882429||29888892||GSMUA_Achr10G26190_001||-1||CDS||80301115||5449||83.3	29888892	29882429	b11211_7	7||8851955||8854400||GSMUA_Achr7G11050_001||-1||CDS||80233994||25377||83.3	8854400	8851955	1.6e-72	373	http://genomevolution.org/CoGe/GEvo.pl?fid1=80301115;fid2=80233994;dsgid1=11211;dsgid2=11211
a11211_10	10||29997304||30001234||GSMUA_Achr10G26420_001||-1||CDS||80296968||5472||84.5	30001234	29997304	b11211_7	7||8686249||8689651||GSMUA_Achr7G10840_001||1||CDS||80232754||25356||84.5	8686249	8689651	1e-250	420	http://genomevolution.org/CoGe/GEvo.pl?fid1=80296968;fid2=80232754;dsgid1=11211;dsgid2=11211
a11211_10	10||30025112||30028541||GSMUA_Achr10G26500_001||1||CDS||80297164||5480||88.2	30025112	30028541	b11211_7	7||8674112||8676841||GSMUA_Achr7G10790_001||1||CDS||80231963||25351||88.2	8674112	8676841	1.6e-243	470	http://genomevolution.org/CoGe/GEvo.pl?fid1=80297164;fid2=80231963;dsgid1=11211;dsgid2=11211
a11211_10	10||30090981||30098965||GSMUA_Achr10G26610_001||1||CDS||80300036||5491||89.6	30090981	30098965	b11211_7	7||8469177||8482479||GSMUA_Achr7G10520_001||1||CDS||80234383||25324||89.6	8469177	8482479	1e-250	517	http://genomevolution.org/CoGe/GEvo.pl?fid1=80300036;fid2=80234383;dsgid1=11211;dsgid2=11211
a11211_10	10||30189697||30193901||GSMUA_Achr10G26840_001||1||CDS||80299818||5514||76.5	30189697	30193901	b11211_7	7||8389465||8390411||GSMUA_Achr7G10370_001||-1||CDS||80230906||25309||76.5	8390411	8389465	2.2e-145	564	http://genomevolution.org/CoGe/GEvo.pl?fid1=80299818;fid2=80230906;dsgid1=11211;dsgid2=11211
a11211_10	10||30217655||30227905||GSMUA_Achr10G26890_001||-1||CDS||80296615||5519||90.2	30227905	30217655	b11211_7	7||8362582||8385902||GSMUA_Achr7G10360_001||-1||CDS||80233221||25308||90.2	8385902	8362582	1e-250	614	http://genomevolution.org/CoGe/GEvo.pl?fid1=80296615;fid2=80233221;dsgid1=11211;dsgid2=11211
a11211_10	10||30289734||30297315||GSMUA_Achr10G27000_001||1||CDS||80297767||5530||84.0	30289734	30297315	b11211_7	7||8230198||8232992||GSMUA_Achr7G10150_001||-1||CDS||80233618||25287||84.0	8232992	8230198	5.4e-208	661	http://genomevolution.org/CoGe/GEvo.pl?fid1=80297767;fid2=80233618;dsgid1=11211;dsgid2=11211
a11211_10	10||30316967||30317651||GSMUA_Achr10G27020_001||-1||CDS||80297181||5532||81.8	30317651	30316967	b11211_7	7||8145087||8145640||GSMUA_Achr7G10090_001||1||CDS||80231424||25281||81.8	8145087	8145640	9e-145	711	http://genomevolution.org/CoGe/GEvo.pl?fid1=80297181;fid2=80231424;dsgid1=11211;dsgid2=11211
a11211_10	10||30324271||30325874||GSMUA_Achr10G27040_001||-1||CDS||80293100||5534||86.2	30325874	30324271	b11211_7	7||8108570||8111301||GSMUA_Achr7G09990_001||1||CDS||80233226||25271||86.2	8108570	8111301	5.1e-158	761	http://genomevolution.org/CoGe/GEvo.pl?fid1=80293100;fid2=80233226;dsgid1=11211;dsgid2=11211
a11211_10	10||30338182||30339700||GSMUA_Achr10G27080_001||-1||CDS||80292029||5538||84.9	30339700	30338182	b11211_7	7||8095052||8096613||GSMUA_Achr7G09970_001||1||CDS||80234932||25269||84.9	8095052	8096613	1e-250	811	http://genomevolution.org/CoGe/GEvo.pl?fid1=80292029;fid2=80234932;dsgid1=11211;dsgid2=11211
a11211_10	10||30389401||30393076||GSMUA_Achr10G27160_001||-1||CDS||80293516||5546||91.6	30393076	30389401	b11211_7	7||8076744||8079429||GSMUA_Achr7G09940_001||1||CDS||80230665||25266||91.6	8076744	8079429	1e-250	861	http://genomevolution.org/CoGe/GEvo.pl?fid1=80293516;fid2=80230665;dsgid1=11211;dsgid2=11211
a11211_10	10||30397057||30398103||GSMUA_Achr10G27170_001||1||CDS||80299152||5547||86.0	30397057	30398103	b11211_7	7||8068176||8068952||GSMUA_Achr7G09930_001||-1||CDS||80233789||25265||86.0	8068952	8068176	3.2e-218	911	http://genomevolution.org/CoGe/GEvo.pl?fid1=80299152;fid2=80233789;dsgid1=11211;dsgid2=11211
a11211_10	10||30467140||30471250||GSMUA_Achr10G27250_001||1||CDS||80299139||5555||87.1	30467140	30471250	b11211_7	7||8034744||8038414||GSMUA_Achr7G09880_001||-1||CDS||80234323||25260||87.1	8038414	8034744	1e-250	961	http://genomevolution.org/CoGe/GEvo.pl?fid1=80299139;fid2=80234323;dsgid1=11211;dsgid2=11211
a11211_10	10||30508562||30511808||GSMUA_Achr10G27300_001||1||CDS||80295674||5560||85.6	30508562	30511808	b11211_7	7||7996748||8000448||GSMUA_Achr7G09820_001||-1||CDS||80232696||25254||85.6	8000448	7996748	1e-250	1011	http://genomevolution.org/CoGe/GEvo.pl?fid1=80295674;fid2=80232696;dsgid1=11211;dsgid2=11211
a11211_10	10||30513316||30514317||GSMUA_Achr10G27310_001||-1||CDS||80298679||5561||74.5	30514317	30513316	b11211_7	7||7992004||7993714||GSMUA_Achr7G09810_001||1||CDS||80235652||25253||74.5	7992004	7993714	1.7e-119	1061	http://genomevolution.org/CoGe/GEvo.pl?fid1=80298679;fid2=80235652;dsgid1=11211;dsgid2=11211
a11211_10	10||30522024||30537160||GSMUA_Achr10G27330_001||-1||CDS||80293712||5563||89.7	30537160	30522024	b11211_7	7||7952937||7969426||GSMUA_Achr7G09770_001||1||CDS||80233721||25249||89.7	7952937	7969426	1e-250	1111	http://genomevolution.org/CoGe/GEvo.pl?fid1=80293712;fid2=80233721;dsgid1=11211;dsgid2=11211
a11211_10	10||30591374||30593465||GSMUA_Achr10G27420_001||-1||CDS||80293395||5572||78.4	30593465	30591374	b11211_7	7||7920627||7922613||GSMUA_Achr7G09730_001||1||CDS||80232564||25245||78.4	7920627	7922613	1e-250	1161	http://genomevolution.org/CoGe/GEvo.pl?fid1=80293395;fid2=80232564;dsgid1=11211;dsgid2=11211
a11211_10	10||30628842||30633612||GSMUA_Achr10G27460_001||-1||CDS||80299753||5576||88.2	30633612	30628842	b11211_7	7||7853024||7858432||GSMUA_Achr7G09660_001||1||CDS||80229833||25238||88.2	7853024	7858432	1e-250	1211	http://genomevolution.org/CoGe/GEvo.pl?fid1=80299753;fid2=80229833;dsgid1=11211;dsgid2=11211
a11211_10	10||30670311||30672227||GSMUA_Achr10G27550_001||1||CDS||80292891||5585||81.5	30670311	30672227	b11211_7	7||7844285||7846105||GSMUA_Achr7G09640_001||1||CDS||80236580||25236||81.5	7844285	7846105	1e-250	1261	http://genomevolution.org/CoGe/GEvo.pl?fid1=80292891;fid2=80236580;dsgid1=11211;dsgid2=11211
a11211_10	10||30745080||30745634||GSMUA_Achr10G27670_001||1||CDS||80298647||5597||82.7	30745080	30745634	b11211_7	7||7741331||7741909||GSMUA_Achr7G09470_001||-1||CDS||80229921||25219||82.7	7741909	7741331	3.6e-203	1308	http://genomevolution.org/CoGe/GEvo.pl?fid1=80298647;fid2=80229921;dsgid1=11211;dsgid2=11211
a11211_10	10||30748289||30748969||GSMUA_Achr10G27680_001||-1||CDS||80295747||5598||85.1	30748969	30748289	b11211_7	7||7722071||7725768||GSMUA_Achr7G09450_001||1||CDS||80235152||25217||85.1	7722071	7725768	8.1e-216	1358	http://genomevolution.org/CoGe/GEvo.pl?fid1=80295747;fid2=80235152;dsgid1=11211;dsgid2=11211
a11211_10	10||30838684||30842420||GSMUA_Achr10G27890_001||-1||CDS||80295872||5619||90.9	30842420	30838684	b11211_7	7||7670222||7673914||GSMUA_Achr7G09360_001||1||CDS||80232061||25208||90.9	7670222	7673914	1e-250	1405	http://genomevolution.org/CoGe/GEvo.pl?fid1=80295872;fid2=80232061;dsgid1=11211;dsgid2=11211
a11211_10	10||30852515||30854542||GSMUA_Achr10G27900_001||1||CDS||80296279||5620||86.1	30852515	30854542	b11211_7	7||7648041||7650099||GSMUA_Achr7G09350_001||-1||CDS||80234336||25207||86.1	7650099	7648041	3e-224	1455	http://genomevolution.org/CoGe/GEvo.pl?fid1=80296279;fid2=80234336;dsgid1=11211;dsgid2=11211
a11211_10	10||30870437||30881594||GSMUA_Achr10G27920_001||1||CDS||80296404||5622||91.8	30870437	30881594	b11211_7	7||7617875||7630317||GSMUA_Achr7G09330_001||-1||CDS||80234287||25205||91.8	7630317	7617875	1e-250	1505	http://genomevolution.org/CoGe/GEvo.pl?fid1=80296404;fid2=80234287;dsgid1=11211;dsgid2=11211
a11211_10	10||30893577||30895059||GSMUA_Achr10G27940_001||1||CDS||80298719||5624||89.2	30893577	30895059	b11211_7	7||7615214||7615774||GSMUA_Achr7G09320_001||-1||CDS||80235098||25204||89.2	7615774	7615214	3.9e-250	1555	http://genomevolution.org/CoGe/GEvo.pl?fid1=80298719;fid2=80235098;dsgid1=11211;dsgid2=11211
a11211_10	10||30906171||30913889||GSMUA_Achr10G27970_001||1||CDS||80292163||5627||87.3	30906171	30913889	b11211_7	7||7576458||7580251||GSMUA_Achr7G09270_001||-1||CDS||80233714||25199||87.3	7580251	7576458	1e-250	1605	http://genomevolution.org/CoGe/GEvo.pl?fid1=80292163;fid2=80233714;dsgid1=11211;dsgid2=11211
a11211_10	10||30928047||30930860||GSMUA_Achr10G28010_001||-1||CDS||80297272||5631||78.4	30930860	30928047	b11211_7	7||7532734||7535615||GSMUA_Achr7G09200_001||1||CDS||80230834||25192||78.4	7532734	7535615	1e-250	1655	http://genomevolution.org/CoGe/GEvo.pl?fid1=80297272;fid2=80230834;dsgid1=11211;dsgid2=11211
a11211_10	10||30962338||30968065||GSMUA_Achr10G28040_001||-1||CDS||80293231||5634||90.5	30968065	30962338	b11211_7	7||7444433||7450706||GSMUA_Achr7G09100_001||1||CDS||80233411||25182||90.5	7444433	7450706	1e-250	1705	http://genomevolution.org/CoGe/GEvo.pl?fid1=80293231;fid2=80233411;dsgid1=11211;dsgid2=11211
a11211_10	10||31101522||31109495||GSMUA_Achr10G28190_001||-1||CDS||80297344||5649||83.0	31109495	31101522	b11211_7	7||7215190||7217283||GSMUA_Achr7G08850_001||1||CDS||80231017||25157||83.0	7215190	7217283	1.5e-134	1752	http://genomevolution.org/CoGe/GEvo.pl?fid1=80297344;fid2=80231017;dsgid1=11211;dsgid2=11211
a11211_10	10||31151071||31152730||GSMUA_Achr10G28270_001||1||CDS||80293102||5657||92.1	31151071	31152730	b11211_7	7||7181610||7183194||GSMUA_Achr7G08810_001||-1||CDS||80233700||25153||92.1	7183194	7181610	1e-250	1802	http://genomevolution.org/CoGe/GEvo.pl?fid1=80293102;fid2=80233700;dsgid1=11211;dsgid2=11211
a11211_10	10||31170412||31174244||GSMUA_Achr10G28310_001||-1||CDS||80294032||5661||85.5	31174244	31170412	b11211_7	7||6384082||6390133||GSMUA_Achr7G08550_001||1||CDS||80237041||25127||85.5	6384082	6390133	1e-250	1849	http://genomevolution.org/CoGe/GEvo.pl?fid1=80294032;fid2=80237041;dsgid1=11211;dsgid2=11211
a11211_10	10||31178063||31182757||GSMUA_Achr10G28320_001||1||CDS||80296554||5662||83.2	31178063	31182757	b11211_7	7||6319126||6323534||GSMUA_Achr7G08470_001||-1||CDS||80237708||25119||83.2	6323534	6319126	1e-250	1899	http://genomevolution.org/CoGe/GEvo.pl?fid1=80296554;fid2=80237708;dsgid1=11211;dsgid2=11211
a11211_10	10||31184813||31192178||GSMUA_Achr10G28330_001||-1||CDS||80292530||5663||85.0	31192178	31184813	b11211_7	7||6301511||6309147||GSMUA_Achr7G08450_001||1||CDS||80234080||25117||85.0	6301511	6309147	1e-250	1949	http://genomevolution.org/CoGe/GEvo.pl?fid1=80292530;fid2=80234080;dsgid1=11211;dsgid2=11211
a11211_10	10||31194892||31199573||GSMUA_Achr10G28360_001||-1||CDS||80295944||5666||89.9	31199573	31194892	b11211_7	7||6290495||6295078||GSMUA_Achr7G08430_001||1||CDS||80234444||25115||89.9	6290495	6295078	1e-250	1999	http://genomevolution.org/CoGe/GEvo.pl?fid1=80295944;fid2=80234444;dsgid1=11211;dsgid2=11211
a11211_10	10||31256431||31259355||GSMUA_Achr10G28470_001||-1||CDS||80291791||5677||82.9	31259355	31256431	b11211_7	7||6261942||6264445||GSMUA_Achr7G08390_001||1||CDS||80235360||25111||82.9	6261942	6264445	1e-250	2049	http://genomevolution.org/CoGe/GEvo.pl?fid1=80291791;fid2=80235360;dsgid1=11211;dsgid2=11211
a11211_10	10||31272533||31279580||GSMUA_Achr10G28510_001||-1||CDS||80293378||5681||86.1	31279580	31272533	b11211_7	7||6242420||6245551||GSMUA_Achr7G08360_001||1||CDS||80235291||25108||86.1	6242420	6245551	1e-250	2099	http://genomevolution.org/CoGe/GEvo.pl?fid1=80293378;fid2=80235291;dsgid1=11211;dsgid2=11211
a11211_10	10||31320394||31327764||GSMUA_Achr10G28530_001||-1||CDS||80294909||5683||87.2	31327764	31320394	b11211_7	7||6169207||6181489||GSMUA_Achr7G08260_001||1||CDS||80236186||25098||87.2	6169207	6181489	1e-250	2149	http://genomevolution.org/CoGe/GEvo.pl?fid1=80294909;fid2=80236186;dsgid1=11211;dsgid2=11211
a11211_10	10||31364550||31366369||GSMUA_Achr10G28610_001||-1||CDS||80298355||5691||86.1	31366369	31364550	b11211_7	7||6136432||6138726||GSMUA_Achr7G08210_001||1||CDS||80231363||25093||86.1	6136432	6138726	4e-188	2199	http://genomevolution.org/CoGe/GEvo.pl?fid1=80298355;fid2=80231363;dsgid1=11211;dsgid2=11211
a11211_10	10||31387519||31401841||GSMUA_Achr10G28640_001||1||CDS||80293481||5694||90.0	31387519	31401841	b11211_7	7||6051737||6061646||GSMUA_Achr7G08110_001||-1||CDS||80237698||25083||90.0	6061646	6051737	1e-250	2249	http://genomevolution.org/CoGe/GEvo.pl?fid1=80293481;fid2=80237698;dsgid1=11211;dsgid2=11211
a11211_10	10||31427261||31429750||GSMUA_Achr10G28700_001||-1||CDS||80293545||5700||82.1	31429750	31427261	b11211_7	7||6017360||6022906||GSMUA_Achr7G08050_001||1||CDS||80231470||25077||82.1	6017360	6022906	7.4e-169	2299	http://genomevolution.org/CoGe/GEvo.pl?fid1=80293545;fid2=80231470;dsgid1=11211;dsgid2=11211
a11211_10	10||31466661||31475458||GSMUA_Achr10G28760_001||-1||CDS||80292795||5706||82.0	31475458	31466661	b11211_7	7||5888429||5897310||GSMUA_Achr7G07920_001||1||CDS||80237512||25064||82.0	5888429	5897310	1e-250	2349	http://genomevolution.org/CoGe/GEvo.pl?fid1=80292795;fid2=80237512;dsgid1=11211;dsgid2=11211
a11211_10	10||31491711||31495312||GSMUA_Achr10G28790_001||-1||CDS||80299236||5709||78.9	31495312	31491711	b11211_7	7||5880638||5881858||GSMUA_Achr7G07910_001||1||CDS||80230454||25063||78.9	5880638	5881858	4.1e-126	2399	http://genomevolution.org/CoGe/GEvo.pl?fid1=80299236;fid2=80230454;dsgid1=11211;dsgid2=11211
a11211_10	10||31495661||31503613||GSMUA_Achr10G28800_001||-1||CDS||80298538||5710||87.4	31503613	31495661	b11211_7	7||5872863||5875407||GSMUA_Achr7G07900_001||1||CDS||80233635||25062||87.4	5872863	5875407	4e-73	2449	http://genomevolution.org/CoGe/GEvo.pl?fid1=80298538;fid2=80233635;dsgid1=11211;dsgid2=11211
a11211_10	10||31522774||31527731||GSMUA_Achr10G28830_001||-1||CDS||80295187||5713||86.4	31527731	31522774	b11211_7	7||5836072||5838707||GSMUA_Achr7G07850_001||1||CDS||80230896||25057||86.4	5836072	5838707	1e-250	2499	http://genomevolution.org/CoGe/GEvo.pl?fid1=80295187;fid2=80230896;dsgid1=11211;dsgid2=11211
###
a11211_10	10||30029813||30042639||GSMUA_Achr10G26520_001||1||CDS||80297622||5482||83.0	30029813	30042639	b11211_2	2||17378984||17381389||GSMUA_Achr2G16550_001||-1||CDS||80251481||10317||83.0	17381389	17378984	3.2e-159	50	http://genomevolution.org/CoGe/GEvo.pl?fid1=80297622;fid2=80251481;dsgid1=11211;dsgid2=11211
a11211_10	10||30118555||30119878||GSMUA_Achr10G26650_001||-1||CDS||80298328||5495||86.4	30119878	30118555	b11211_2	2||17304849||17306680||GSMUA_Achr2G16430_001||-1||CDS||80252680||10305||86.4	17306680	17304849	4.4e-117	100	http://genomevolution.org/CoGe/GEvo.pl?fid1=80298328;fid2=80252680;dsgid1=11211;dsgid2=11211
a11211_10	10||30151198||30152062||GSMUA_Achr10G26730_001||1||CDS||80293886||5503||90.8	30151198	30152062	b11211_2	2||17204463||17205325||GSMUA_Achr2G16200_001||-1||CDS||80249019||10282||90.8	17205325	17204463	7.2e-172	147	http://genomevolution.org/CoGe/GEvo.pl?fid1=80293886;fid2=80249019;dsgid1=11211;dsgid2=11211
a11211_10	10||30158055||30159455||GSMUA_Achr10G26750_001||-1||CDS||80292778||5505||85.3	30159455	30158055	b11211_2	2||17176449||17177827||GSMUA_Achr2G16160_001||1||CDS||80253073||10278||85.3	17176449	17177827	3e-109	197	http://genomevolution.org/CoGe/GEvo.pl?fid1=80292778;fid2=80253073;dsgid1=11211;dsgid2=11211
a11211_10	10||30204537||30206924||GSMUA_Achr10G26860_001||-1||CDS||80300791||5516||89.0	30206924	30204537	b11211_2	2||17113315||17115913||GSMUA_Achr2G16070_001||1||CDS||80248921||10269||89.0	17113315	17115913	2.8e-174	247	http://genomevolution.org/CoGe/GEvo.pl?fid1=80300791;fid2=80248921;dsgid1=11211;dsgid2=11211
a11211_10	10||30217655||30227905||GSMUA_Achr10G26890_001||-1||CDS||80296615||5519||88.0	30227905	30217655	b11211_2	2||17063777||17072610||GSMUA_Achr2G15960_001||1||CDS||80249226||10258||88.0	17063777	17072610	1e-250	297	http://genomevolution.org/CoGe/GEvo.pl?fid1=80296615;fid2=80249226;dsgid1=11211;dsgid2=11211
a11211_10	10||30346445||30356571||GSMUA_Achr10G27100_001||-1||CDS||80293176||5540||79.7	30356571	30346445	b11211_2	2||17020707||17031820||GSMUA_Achr2G15900_001||1||CDS||80251666||10252||79.7	17020707	17031820	1e-250	344	http://genomevolution.org/CoGe/GEvo.pl?fid1=80293176;fid2=80251666;dsgid1=11211;dsgid2=11211
a11211_10	10||30574881||30578472||GSMUA_Achr10G27400_001||-1||CDS||80297069||5570||80.7	30578472	30574881	b11211_2	2||16958150||16961295||GSMUA_Achr2G15810_001||1||CDS||80247043||10243||80.7	16958150	16961295	1e-250	391	http://genomevolution.org/CoGe/GEvo.pl?fid1=80297069;fid2=80247043;dsgid1=11211;dsgid2=11211
a11211_10	10||30646111||30646821||GSMUA_Achr10G27510_001||1||CDS||80295893||5581||79.4	30646111	30646821	b11211_2	2||16912584||16913257||GSMUA_Achr2G15740_001||1||CDS||80247420||10236||79.4	16912584	16913257	6e-78	441	http://genomevolution.org/CoGe/GEvo.pl?fid1=80295893;fid2=80247420;dsgid1=11211;dsgid2=11211
a11211_10	10||30745080||30745634||GSMUA_Achr10G27670_001||1||CDS||80298647||5597||78.5	30745080	30745634	b11211_2	2||16848365||16848925||GSMUA_Achr2G15640_001||-1||CDS||80251709||10226||78.5	16848925	16848365	1.1e-176	488	http://genomevolution.org/CoGe/GEvo.pl?fid1=80298647;fid2=80251709;dsgid1=11211;dsgid2=11211
a11211_10	10||30748289||30748969||GSMUA_Achr10G27680_001||-1||CDS||80295747||5598||80.9	30748969	30748289	b11211_2	2||16841197||16841610||GSMUA_Achr2G15630_001||1||CDS||80248732||10225||80.9	16841197	16841610	6e-137	538	http://genomevolution.org/CoGe/GEvo.pl?fid1=80295747;fid2=80248732;dsgid1=11211;dsgid2=11211
a11211_10	10||30791163||30792852||GSMUA_Achr10G27810_001||-1||CDS||80300293||5611||80.9	30792852	30791163	b11211_2	2||16827154||16827951||GSMUA_Achr2G15590_001||-1||CDS||80249741||10221||80.9	16827951	16827154	9.9e-74	588	http://genomevolution.org/CoGe/GEvo.pl?fid1=80300293;fid2=80249741;dsgid1=11211;dsgid2=11211
###
a11211_10	10||32899574||32900692||GSMUA_Achr10G30620_001||-1||CDS||80293267||5892||71.0	32900692	32899574	b11211_7	7||22043563||22049218||GSMUA_Achr7G19220_001||1||CDS||80231176||26191||71.0	22043563	22049218	3.6e-144	50	http://genomevolution.org/CoGe/GEvo.pl?fid1=80293267;fid2=80231176;dsgid1=11211;dsgid2=11211
a11211_10	10||32957663||32961609||GSMUA_Achr10G30680_001||-1||CDS||80298558||5898||88.8	32961609	32957663	b11211_7	7||22148269||22152341||GSMUA_Achr7G19300_001||-1||CDS||80233018||26199||88.8	22152341	22148269	1e-250	100	http://genomevolution.org/CoGe/GEvo.pl?fid1=80298558;fid2=80233018;dsgid1=11211;dsgid2=11211
a11211_10	10||32996692||32997859||GSMUA_Achr10G30730_001||1||CDS||80295374||5903||78.9	32996692	32997859	b11211_7	7||22220927||22222425||GSMUA_Achr7G19380_001||1||CDS||80229434||26207||78.9	22220927	22222425	1.1e-173	150	http://genomevolution.org/CoGe/GEvo.pl?fid1=80295374;fid2=80229434;dsgid1=11211;dsgid2=11211
a11211_10	10||33096151||33100325||GSMUA_Achr10G30890_001||1||CDS||80300598||5919||86.7	33096151	33100325	b11211_7	7||22525148||22529939||GSMUA_Achr7G19570_001||1||CDS||80237051||26226||86.7	22525148	22529939	1e-250	197	http://genomevolution.org/CoGe/GEvo.pl?fid1=80300598;fid2=80237051;dsgid1=11211;dsgid2=11211
a11211_10	10||33101589||33112043||GSMUA_Achr10G30900_001||-1||CDS||80292303||5920||87.3	33112043	33101589	b11211_7	7||22557183||22561037||GSMUA_Achr7G19610_001||-1||CDS||80233826||26230||87.3	22561037	22557183	1e-250	247	http://genomevolution.org/CoGe/GEvo.pl?fid1=80292303;fid2=80233826;dsgid1=11211;dsgid2=11211
a11211_10	10||33125651||33128613||GSMUA_Achr10G30920_001||1||CDS||80291923||5922||86.3	33125651	33128613	b11211_7	7||22589452||22592066||GSMUA_Achr7G19640_001||1||CDS||80235540||26233||86.3	22589452	22592066	1e-250	297	http://genomevolution.org/CoGe/GEvo.pl?fid1=80291923;fid2=80235540;dsgid1=11211;dsgid2=11211
a11211_10	10||33213776||33217173||GSMUA_Achr10G31010_001||-1||CDS||80292651||5931||85.3	33217173	33213776	b11211_7	7||22636977||22639457||GSMUA_Achr7G19720_001||-1||CDS||80236245||26241||85.3	22639457	22636977	1e-250	347	http://genomevolution.org/CoGe/GEvo.pl?fid1=80292651;fid2=80236245;dsgid1=11211;dsgid2=11211
a11211_10	10||33242032||33259366||GSMUA_Achr10G31040_001||-1||CDS||80298397||5934||86.2	33259366	33242032	b11211_7	7||22666084||22689055||GSMUA_Achr7G19760_001||-1||CDS||80232252||26245||86.2	22689055	22666084	1e-250	397	http://genomevolution.org/CoGe/GEvo.pl?fid1=80298397;fid2=80232252;dsgid1=11211;dsgid2=11211
a11211_10	10||33274418||33276796||GSMUA_Achr10G31070_001||1||CDS||80298182||5937||89.9	33274418	33276796	b11211_7	7||22833399||22835771||GSMUA_Achr7G19780_001||1||CDS||80230156||26247||89.9	22833399	22835771	1.9e-225	447	http://genomevolution.org/CoGe/GEvo.pl?fid1=80298182;fid2=80230156;dsgid1=11211;dsgid2=11211
a11211_10	10||33304746||33305476||GSMUA_Achr10G31120_001||-1||CDS||80293312||5942||80.7	33305476	33304746	b11211_7	7||22883832||22884955||GSMUA_Achr7G19850_001||-1||CDS||80232296||26254||80.7	22884955	22883832	1.2e-46	492	http://genomevolution.org/CoGe/GEvo.pl?fid1=80293312;fid2=80232296;dsgid1=11211;dsgid2=11211
a11211_10	10||33400053||33402797||GSMUA_Achr10G31210_001||1||CDS||80298980||5951||80.7	33400053	33402797	b11211_7	7||22941644||22943503||GSMUA_Achr7G19940_001||-1||CDS||80230433||26263||80.7	22943503	22941644	1e-250	542	http://genomevolution.org/CoGe/GEvo.pl?fid1=80298980;fid2=80230433;dsgid1=11211;dsgid2=11211
a11211_10	10||33507903||33509855||GSMUA_Achr10G31340_001||-1||CDS||80299065||5964||91.1	33509855	33507903	b11211_7	7||23046749||23048701||GSMUA_Achr7G20090_001||-1||CDS||80233908||26278||91.1	23048701	23046749	1e-250	592	http://genomevolution.org/CoGe/GEvo.pl?fid1=80299065;fid2=80233908;dsgid1=11211;dsgid2=11211
a11211_10	10||33515894||33519933||GSMUA_Achr10G31350_001||-1||CDS||80294153||5965||87.7	33519933	33515894	b11211_7	7||23073031||23076404||GSMUA_Achr7G20110_001||-1||CDS||80235894||26280||87.7	23076404	23073031	1e-250	642	http://genomevolution.org/CoGe/GEvo.pl?fid1=80294153;fid2=80235894;dsgid1=11211;dsgid2=11211
a11211_10	10||33540898||33542181||GSMUA_Achr10G31400_001||1||CDS||80296458||5970||68.2	33540898	33542181	b11211_7	7||23275497||23276723||GSMUA_Achr7G20260_001||-1||CDS||80231728||26295||68.2	23276723	23275497	7.8e-104	692	http://genomevolution.org/CoGe/GEvo.pl?fid1=80296458;fid2=80231728;dsgid1=11211;dsgid2=11211
###
a11211_11	11||57731||58057||GSMUA_Achr11G00160_001||-1||CDS||80213518||6003||78.5	58057	57731	b11211_5	5||19428458||19431244||GSMUA_Achr5G18130_001||1||CDS||80305124||19418||78.5	19428458	19431244	8e-101	50	http://genomevolution.org/CoGe/GEvo.pl?fid1=80213518;fid2=80305124;dsgid1=11211;dsgid2=11211
a11211_11	11||259223||260815||GSMUA_Achr11G00430_001||1||CDS||80211677||6030||89.1	259223	260815	b11211_5	5||19855207||19860448||GSMUA_Achr5G18400_001||1||CDS||80307123||19445||89.1	19855207	19860448	1e-185	97	http://genomevolution.org/CoGe/GEvo.pl?fid1=80211677;fid2=80307123;dsgid1=11211;dsgid2=11211
a11211_11	11||267946||273358||GSMUA_Achr11G00450_001||1||CDS||80218049||6032||83.7	267946	273358	b11211_5	5||19875092||19876759||GSMUA_Achr5G18450_001||1||CDS||80301963||19450||83.7	19875092	19876759	3e-168	147	http://genomevolution.org/CoGe/GEvo.pl?fid1=80218049;fid2=80301963;dsgid1=11211;dsgid2=11211
a11211_11	11||318406||319952||GSMUA_Achr11G00540_001||-1||CDS||80215375||6041||81.9	319952	318406	b11211_5	5||19967630||19969112||GSMUA_Achr5G18500_001||-1||CDS||80305457||19455||81.9	19969112	19967630	3.4e-150	197	http://genomevolution.org/CoGe/GEvo.pl?fid1=80215375;fid2=80305457;dsgid1=11211;dsgid2=11211
a11211_11	11||465121||468022||GSMUA_Achr11G00760_001||1||CDS||80217408||6063||84.6	465121	468022	b11211_5	5||20271008||20273446||GSMUA_Achr5G18730_001||-1||CDS||80307707||19478||84.6	20273446	20271008	2.5e-189	244	http://genomevolution.org/CoGe/GEvo.pl?fid1=80217408;fid2=80307707;dsgid1=11211;dsgid2=11211
a11211_11	11||618194||618999||GSMUA_Achr11G00920_001||1||CDS||80214158||6079||84.5	618194	618999	b11211_5	5||20296621||20297274||GSMUA_Achr5G18770_001||1||CDS||80303700||19482||84.5	20296621	20297274	3.6e-85	291	http://genomevolution.org/CoGe/GEvo.pl?fid1=80214158;fid2=80303700;dsgid1=11211;dsgid2=11211
a11211_11	11||621616||629582||GSMUA_Achr11G00930_001||-1||CDS||80212281||6080||77.2	629582	621616	b11211_5	5||20304219||20305474||GSMUA_Achr5G18790_001||-1||CDS||80307314||19484||77.2	20305474	20304219	1e-250	341	http://genomevolution.org/CoGe/GEvo.pl?fid1=80212281;fid2=80307314;dsgid1=11211;dsgid2=11211
a11211_11	11||738105||739514||GSMUA_Achr11G01080_001||1||CDS||80214391||6095||90.7	738105	739514	b11211_5	5||20370099||20371576||GSMUA_Achr5G18860_001||1||CDS||80307573||19491||90.7	20370099	20371576	5e-102	391	http://genomevolution.org/CoGe/GEvo.pl?fid1=80214391;fid2=80307573;dsgid1=11211;dsgid2=11211
a11211_11	11||759385||760619||GSMUA_Achr11G01120_001||1||CDS||80215646||6099||91.4	759385	760619	b11211_5	5||20395128||20395849||GSMUA_Achr5G18890_001||1||CDS||80306597||19494||91.4	20395128	20395849	8.7e-207	441	http://genomevolution.org/CoGe/GEvo.pl?fid1=80215646;fid2=80306597;dsgid1=11211;dsgid2=11211
a11211_11	11||957431||959732||GSMUA_Achr11G01400_001||-1||CDS||80215351||6127||82.6	959732	957431	b11211_5	5||20563241||20564128||GSMUA_Achr5G19060_001||-1||CDS||80306029||19511||82.6	20564128	20563241	4.5e-173	488	http://genomevolution.org/CoGe/GEvo.pl?fid1=80215351;fid2=80306029;dsgid1=11211;dsgid2=11211
a11211_11	11||1039860||1041251||GSMUA_Achr11G01510_001||1||CDS||80217150||6138||80.6	1039860	1041251	b11211_5	5||20715209||20716447||GSMUA_Achr5G19200_001||-1||CDS||80301578||19525||80.6	20716447	20715209	4.2e-123	538	http://genomevolution.org/CoGe/GEvo.pl?fid1=80217150;fid2=80301578;dsgid1=11211;dsgid2=11211
a11211_11	11||1163610||1167032||GSMUA_Achr11G01720_001||-1||CDS||80212136||6159||79.0	1167032	1163610	b11211_5	5||20953267||20956286||GSMUA_Achr5G19350_001||-1||CDS||80305102||19540||79.0	20956286	20953267	1e-250	585	http://genomevolution.org/CoGe/GEvo.pl?fid1=80212136;fid2=80305102;dsgid1=11211;dsgid2=11211
a11211_11	11||1228672||1230353||GSMUA_Achr11G01820_001||1||CDS||80217557||6169||89.0	1228672	1230353	b11211_5	5||21055723||21060740||GSMUA_Achr5G19410_001||1||CDS||80309558||19546||89.0	21055723	21060740	8.8e-30	614	http://genomevolution.org/CoGe/GEvo.pl?fid1=80217557;fid2=80309558;dsgid1=11211;dsgid2=11211
###
a11211_11	11||738105||739514||GSMUA_Achr11G01080_001||1||CDS||80214391||6095||62.8	738105	739514	b11211_8	8||9725790||9726518||GSMUA_Achr8G12940_001||1||CDS||80259195||28326||62.8	9725790	9726518	5.5e-31	30	http://genomevolution.org/CoGe/GEvo.pl?fid1=80214391;fid2=80259195;dsgid1=11211;dsgid2=11211
a11211_11	11||778650||781806||GSMUA_Achr11G01150_001||1||CDS||80217614||6102||86.8	778650	781806	b11211_8	8||9864814||9886454||GSMUA_Achr8G13110_001||1||CDS||80261685||28343||86.8	9864814	9886454	1e-250	77	http://genomevolution.org/CoGe/GEvo.pl?fid1=80217614;fid2=80261685;dsgid1=11211;dsgid2=11211
a11211_11	11||800682||801182||GSMUA_Achr11G01180_001||1||CDS||80214179||6105||88.7	800682	801182	b11211_8	8||9916711||9918447||GSMUA_Achr8G13150_001||1||CDS||80263223||28347||88.7	9916711	9918447	2.1e-36	112	http://genomevolution.org/CoGe/GEvo.pl?fid1=80214179;fid2=80263223;dsgid1=11211;dsgid2=11211
a11211_11	11||871271||871357||GSMUA_Achr11G01290_001||1||CDS||80213219||6116||74.7	871271	871357	b11211_8	8||10022634||10025181||GSMUA_Achr8G13230_001||1||CDS||80263071||28355||74.7	10022634	10025181	6.2e-16	127	http://genomevolution.org/CoGe/GEvo.pl?fid1=80213219;fid2=80263071;dsgid1=11211;dsgid2=11211
a11211_11	11||896606||903366||GSMUA_Achr11G01330_001||1||CDS||80215266||6120||86.1	896606	903366	b11211_8	8||10040989||10047740||GSMUA_Achr8G13260_001||1||CDS||80260766||28358||86.1	10040989	10047740	1e-250	177	http://genomevolution.org/CoGe/GEvo.pl?fid1=80215266;fid2=80260766;dsgid1=11211;dsgid2=11211
a11211_11	11||907834||921290||GSMUA_Achr11G01350_001||-1||CDS||80218144||6122||81.4	921290	907834	b11211_8	8||10090027||10092682||GSMUA_Achr8G13320_001||-1||CDS||80256249||28364||81.4	10092682	10090027	1e-250	227	http://genomevolution.org/CoGe/GEvo.pl?fid1=80218144;fid2=80256249;dsgid1=11211;dsgid2=11211
a11211_11	11||923054||929741||GSMUA_Achr11G01360_001||-1||CDS||80215389||6123||82.2	929741	923054	b11211_8	8||10124024||10127102||GSMUA_Achr8G13380_001||-1||CDS||80262448||28370||82.2	10127102	10124024	1e-67	277	http://genomevolution.org/CoGe/GEvo.pl?fid1=80215389;fid2=80262448;dsgid1=11211;dsgid2=11211
a11211_11	11||940247||941083||GSMUA_Achr11G01380_001||-1||CDS||80214961||6125||91.2	941083	940247	b11211_8	8||10140826||10141662||GSMUA_Achr8G13400_001||-1||CDS||80256121||28372||91.2	10141662	10140826	1e-250	327	http://genomevolution.org/CoGe/GEvo.pl?fid1=80214961;fid2=80256121;dsgid1=11211;dsgid2=11211
a11211_11	11||957431||959732||GSMUA_Achr11G01400_001||-1||CDS||80215351||6127||89.8	959732	957431	b11211_8	8||10176651||10179567||GSMUA_Achr8G13430_001||-1||CDS||80256496||28375||89.8	10179567	10176651	6e-137	377	http://genomevolution.org/CoGe/GEvo.pl?fid1=80215351;fid2=80256496;dsgid1=11211;dsgid2=11211
a11211_11	11||967380||969150||GSMUA_Achr11G01420_001||-1||CDS||80218647||6129||80.2	969150	967380	b11211_8	8||10184261||10186083||GSMUA_Achr8G13440_001||-1||CDS||80263383||28376||80.2	10186083	10184261	3.7e-82	427	http://genomevolution.org/CoGe/GEvo.pl?fid1=80218647;fid2=80263383;dsgid1=11211;dsgid2=11211
a11211_11	11||974556||976376||GSMUA_Achr11G01430_001||1||CDS||80216120||6130||86.6	974556	976376	b11211_8	8||10197333||10199241||GSMUA_Achr8G13460_001||1||CDS||80257095||28378||86.6	10197333	10199241	1e-250	477	http://genomevolution.org/CoGe/GEvo.pl?fid1=80216120;fid2=80257095;dsgid1=11211;dsgid2=11211
a11211_11	11||1092457||1100183||GSMUA_Achr11G01610_001||-1||CDS||80214976||6148||89.1	1100183	1092457	b11211_8	8||10379740||10383038||GSMUA_Achr8G13620_001||-1||CDS||80262925||28394||89.1	10383038	10379740	1e-250	524	http://genomevolution.org/CoGe/GEvo.pl?fid1=80214976;fid2=80262925;dsgid1=11211;dsgid2=11211
a11211_11	11||1124949||1126595||GSMUA_Achr11G01660_001||-1||CDS||80211755||6153||86.0	1126595	1124949	b11211_8	8||10400849||10407984||GSMUA_Achr8G13660_001||-1||CDS||80256356||28398||86.0	10407984	10400849	1e-250	574	http://genomevolution.org/CoGe/GEvo.pl?fid1=80211755;fid2=80256356;dsgid1=11211;dsgid2=11211
a11211_11	11||1147844||1154668||GSMUA_Achr11G01700_001||-1||CDS||80213190||6157||79.7	1154668	1147844	b11211_8	8||10461966||10469543||GSMUA_Achr8G13710_001||-1||CDS||80258867||28402||79.7	10469543	10461966	1e-250	624	http://genomevolution.org/CoGe/GEvo.pl?fid1=80213190;fid2=80258867;dsgid1=11211;dsgid2=11211
a11211_11	11||1228672||1230353||GSMUA_Achr11G01820_001||1||CDS||80217557||6169||89.5	1228672	1230353	b11211_8	8||10620956||10623090||GSMUA_Achr8G13910_001||-1||CDS||80260517||28422||89.5	10623090	10620956	3.4e-32	652	http://genomevolution.org/CoGe/GEvo.pl?fid1=80217557;fid2=80260517;dsgid1=11211;dsgid2=11211
a11211_11	11||1303505||1321786||GSMUA_Achr11G01910_001||-1||CDS||80217915||6178||86.6	1321786	1303505	b11211_8	8||10712051||10726404||GSMUA_Achr8G14120_001||-1||CDS||80254991||28443||86.6	10726404	10712051	1e-250	699	http://genomevolution.org/CoGe/GEvo.pl?fid1=80217915;fid2=80254991;dsgid1=11211;dsgid2=11211
a11211_11	11||1332188||1333469||GSMUA_Achr11G01930_001||-1||CDS||80219160||6180||85.5	1333469	1332188	b11211_8	8||10752664||10753754||GSMUA_Achr8G14160_001||-1||CDS||80259533||28447||85.5	10753754	10752664	1e-250	749	http://genomevolution.org/CoGe/GEvo.pl?fid1=80219160;fid2=80259533;dsgid1=11211;dsgid2=11211
a11211_11	11||1354358||1356066||GSMUA_Achr11G01970_001||-1||CDS||80212614||6184||90.9	1356066	1354358	b11211_8	8||10801825||10803506||GSMUA_Achr8G14230_001||-1||CDS||80255072||28454||90.9	10803506	10801825	1e-250	799	http://genomevolution.org/CoGe/GEvo.pl?fid1=80212614;fid2=80255072;dsgid1=11211;dsgid2=11211
a11211_11	11||1361004||1379108||GSMUA_Achr11G01990_001||1||CDS||80219640||6186||87.5	1361004	1379108	b11211_8	8||10819015||10836835||GSMUA_Achr8G14250_001||1||CDS||80260036||28456||87.5	10819015	10836835	1e-250	849	http://genomevolution.org/CoGe/GEvo.pl?fid1=80219640;fid2=80260036;dsgid1=11211;dsgid2=11211
a11211_11	11||1465148||1468567||GSMUA_Achr11G02140_001||-1||CDS||80212038||6201||86.6	1468567	1465148	b11211_8	8||11050858||11054339||GSMUA_Achr8G14350_001||-1||CDS||80255195||28466||86.6	11054339	11050858	1e-250	899	http://genomevolution.org/CoGe/GEvo.pl?fid1=80212038;fid2=80255195;dsgid1=11211;dsgid2=11211
###
a11211_11	11||1560338||1563825||GSMUA_Achr11G02260_001||1||CDS||80215960||6213||79.1	1560338	1563825	b11211_8	8||9666862||9670455||GSMUA_Achr8G12890_001||-1||CDS||80254597||28321||79.1	9670455	9666862	1.7e-237	50	http://genomevolution.org/CoGe/GEvo.pl?fid1=80215960;fid2=80254597;dsgid1=11211;dsgid2=11211
a11211_11	11||1585225||1587474||GSMUA_Achr11G02300_001||1||CDS||80212665||6217||88.8	1585225	1587474	b11211_8	8||9648198||9650615||GSMUA_Achr8G12860_001||-1||CDS||80261342||28318||88.8	9650615	9648198	1e-250	100	http://genomevolution.org/CoGe/GEvo.pl?fid1=80212665;fid2=80261342;dsgid1=11211;dsgid2=11211
a11211_11	11||1638057||1642820||GSMUA_Achr11G02370_001||-1||CDS||80219072||6224||80.5	1642820	1638057	b11211_8	8||9561419||9565123||GSMUA_Achr8G12790_001||1||CDS||80255197||28311||80.5	9561419	9565123	1e-250	150	http://genomevolution.org/CoGe/GEvo.pl?fid1=80219072;fid2=80255197;dsgid1=11211;dsgid2=11211
a11211_11	11||1675487||1675869||GSMUA_Achr11G02400_001||-1||CDS||80212500||6227||88.2	1675869	1675487	b11211_8	8||9477555||9478344||GSMUA_Achr8G12720_001||1||CDS||80259062||28304||88.2	9477555	9478344	1.9e-107	200	http://genomevolution.org/CoGe/GEvo.pl?fid1=80212500;fid2=80259062;dsgid1=11211;dsgid2=11211
a11211_11	11||1711903||1713299||GSMUA_Achr11G02450_001||-1||CDS||80213543||6232||82.0	1713299	1711903	b11211_8	8||9453019||9460309||GSMUA_Achr8G12680_001||1||CDS||80256535||28300||82.0	9453019	9460309	9e-86	250	http://genomevolution.org/CoGe/GEvo.pl?fid1=80213543;fid2=80256535;dsgid1=11211;dsgid2=11211
a11211_11	11||1717325||1717727||GSMUA_Achr11G02460_001||-1||CDS||80218303||6233||79.3	1717727	1717325	b11211_8	8||9438194||9450832||GSMUA_Achr8G12670_001||1||CDS||80258912||28299||79.3	9438194	9450832	8.2e-39	288	http://genomevolution.org/CoGe/GEvo.pl?fid1=80218303;fid2=80258912;dsgid1=11211;dsgid2=11211
a11211_11	11||1727116||1728551||GSMUA_Achr11G02500_001||1||CDS||80217671||6237||86.8	1727116	1728551	b11211_8	8||9426389||9427654||GSMUA_Achr8G12640_001||-1||CDS||80255438||28296||86.8	9427654	9426389	1e-250	338	http://genomevolution.org/CoGe/GEvo.pl?fid1=80217671;fid2=80255438;dsgid1=11211;dsgid2=11211
a11211_11	11||1736352||1752367||GSMUA_Achr11G02530_001||-1||CDS||80211772||6240||90.0	1752367	1736352	b11211_8	8||9406796||9418753||GSMUA_Achr8G12630_001||1||CDS||80257756||28295||90.0	9406796	9418753	1e-250	388	http://genomevolution.org/CoGe/GEvo.pl?fid1=80211772;fid2=80257756;dsgid1=11211;dsgid2=11211
a11211_11	11||1755303||1756519||GSMUA_Achr11G02540_001||1||CDS||80215974||6241||84.1	1755303	1756519	b11211_8	8||9396377||9399090||GSMUA_Achr8G12620_001||-1||CDS||80260670||28294||84.1	9399090	9396377	2.2e-145	438	http://genomevolution.org/CoGe/GEvo.pl?fid1=80215974;fid2=80260670;dsgid1=11211;dsgid2=11211
a11211_11	11||1785176||1786578||GSMUA_Achr11G02580_001||1||CDS||80211658||6245||78.6	1785176	1786578	b11211_8	8||9374708||9376392||GSMUA_Achr8G12570_001||-1||CDS||80263516||28289||78.6	9376392	9374708	4e-70	488	http://genomevolution.org/CoGe/GEvo.pl?fid1=80211658;fid2=80263516;dsgid1=11211;dsgid2=11211
a11211_11	11||1813291||1822735||GSMUA_Achr11G02620_001||-1||CDS||80218420||6249||87.5	1822735	1813291	b11211_8	8||9330460||9337696||GSMUA_Achr8G12530_001||1||CDS||80254093||28285||87.5	9330460	9337696	1e-250	538	http://genomevolution.org/CoGe/GEvo.pl?fid1=80218420;fid2=80254093;dsgid1=11211;dsgid2=11211
a11211_11	11||1835740||1838513||GSMUA_Achr11G02640_001||-1||CDS||80217813||6251||77.0	1838513	1835740	b11211_8	8||9224110||9229853||GSMUA_Achr8G12470_001||1||CDS||80256698||28279||77.0	9224110	9229853	7e-234	588	http://genomevolution.org/CoGe/GEvo.pl?fid1=80217813;fid2=80256698;dsgid1=11211;dsgid2=11211
a11211_11	11||1852049||1852633||GSMUA_Achr11G02660_001||1||CDS||80214916||6253||84.1	1852049	1852633	b11211_8	8||9214972||9215556||GSMUA_Achr8G12460_001||-1||CDS||80263356||28278||84.1	9215556	9214972	7.4e-110	638	http://genomevolution.org/CoGe/GEvo.pl?fid1=80214916;fid2=80263356;dsgid1=11211;dsgid2=11211
a11211_11	11||1872889||1877029||GSMUA_Achr11G02690_001||-1||CDS||80215083||6256||85.6	1877029	1872889	b11211_8	8||9194273||9197289||GSMUA_Achr8G12420_001||1||CDS||80263352||28274||85.6	9194273	9197289	1e-250	688	http://genomevolution.org/CoGe/GEvo.pl?fid1=80215083;fid2=80263352;dsgid1=11211;dsgid2=11211
a11211_11	11||1883498||1883923||GSMUA_Achr11G02700_001||-1||CDS||80214450||6257||90.2	1883923	1883498	b11211_8	8||9187891||9188319||GSMUA_Achr8G12400_001||1||CDS||80261238||28272||90.2	9187891	9188319	9.6e-195	738	http://genomevolution.org/CoGe/GEvo.pl?fid1=80214450;fid2=80261238;dsgid1=11211;dsgid2=11211
a11211_11	11||2147424||2150414||GSMUA_Achr11G02970_001||-1||CDS||80214959||6284||88.1	2150414	2147424	b11211_8	8||8959769||8962913||GSMUA_Achr8G12210_001||1||CDS||80259140||28253||88.1	8959769	8962913	1e-250	785	http://genomevolution.org/CoGe/GEvo.pl?fid1=80214959;fid2=80259140;dsgid1=11211;dsgid2=11211
a11211_11	11||2174756||2179685||GSMUA_Achr11G03000_001||-1||CDS||80216404||6287||89.9	2179685	2174756	b11211_8	8||8847554||8851751||GSMUA_Achr8G12130_001||1||CDS||80263667||28245||89.9	8847554	8851751	1e-250	835	http://genomevolution.org/CoGe/GEvo.pl?fid1=80216404;fid2=80263667;dsgid1=11211;dsgid2=11211
a11211_11	11||2188894||2192385||GSMUA_Achr11G03020_001||-1||CDS||80212696||6289||89.7	2192385	2188894	b11211_8	8||8838118||8841627||GSMUA_Achr8G12120_001||1||CDS||80254746||28244||89.7	8838118	8841627	1.4e-149	885	http://genomevolution.org/CoGe/GEvo.pl?fid1=80212696;fid2=80254746;dsgid1=11211;dsgid2=11211
a11211_11	11||2201838||2203308||GSMUA_Achr11G03040_001||-1||CDS||80213560||6291||93.8	2203308	2201838	b11211_8	8||8830351||8831907||GSMUA_Achr8G12100_001||1||CDS||80254776||28242||93.8	8830351	8831907	1.5e-196	935	http://genomevolution.org/CoGe/GEvo.pl?fid1=80213560;fid2=80254776;dsgid1=11211;dsgid2=11211
a11211_11	11||2238322||2239842||GSMUA_Achr11G03100_001||1||CDS||80216537||6297||79.8	2238322	2239842	b11211_8	8||8784836||8786305||GSMUA_Achr8G12050_001||-1||CDS||80256168||28237||79.8	8786305	8784836	1e-250	985	http://genomevolution.org/CoGe/GEvo.pl?fid1=80216537;fid2=80256168;dsgid1=11211;dsgid2=11211
a11211_11	11||2294610||2298895||GSMUA_Achr11G03170_001||1||CDS||80214918||6304||87.4	2294610	2298895	b11211_8	8||8694476||8699309||GSMUA_Achr8G11990_001||-1||CDS||80260038||28231||87.4	8699309	8694476	1e-250	1035	http://genomevolution.org/CoGe/GEvo.pl?fid1=80214918;fid2=80260038;dsgid1=11211;dsgid2=11211
a11211_11	11||2310974||2311624||GSMUA_Achr11G03200_001||-1||CDS||80212143||6307||85.3	2311624	2310974	b11211_8	8||8692625||8693260||GSMUA_Achr8G11980_001||1||CDS||80255153||28230||85.3	8692625	8693260	9.9e-74	1085	http://genomevolution.org/CoGe/GEvo.pl?fid1=80212143;fid2=80255153;dsgid1=11211;dsgid2=11211
a11211_11	11||2335261||2344372||GSMUA_Achr11G03240_001||1||CDS||80213847||6311||88.4	2335261	2344372	b11211_8	8||8646365||8652726||GSMUA_Achr8G11930_001||-1||CDS||80261609||28225||88.4	8652726	8646365	1e-250	1135	http://genomevolution.org/CoGe/GEvo.pl?fid1=80213847;fid2=80261609;dsgid1=11211;dsgid2=11211
a11211_11	11||2406883||2413741||GSMUA_Achr11G03320_001||-1||CDS||80212630||6319||83.5	2413741	2406883	b11211_8	8||8619774||8626459||GSMUA_Achr8G11890_001||1||CDS||80259823||28221||83.5	8619774	8626459	1e-250	1185	http://genomevolution.org/CoGe/GEvo.pl?fid1=80212630;fid2=80259823;dsgid1=11211;dsgid2=11211
a11211_11	11||2430165||2433179||GSMUA_Achr11G03350_001||-1||CDS||80212882||6322||81.8	2433179	2430165	b11211_8	8||8606151||8610019||GSMUA_Achr8G11860_001||1||CDS||80258166||28218||81.8	8606151	8610019	1.3e-155	1235	http://genomevolution.org/CoGe/GEvo.pl?fid1=80212882;fid2=80258166;dsgid1=11211;dsgid2=11211
a11211_11	11||2468732||2475516||GSMUA_Achr11G03390_001||1||CDS||80217898||6326||90.0	2468732	2475516	b11211_8	8||8573735||8582418||GSMUA_Achr8G11830_001||-1||CDS||80263452||28215||90.0	8582418	8573735	1e-250	1285	http://genomevolution.org/CoGe/GEvo.pl?fid1=80217898;fid2=80263452;dsgid1=11211;dsgid2=11211
a11211_11	11||2484351||2485904||GSMUA_Achr11G03420_001||1||CDS||80212276||6329||89.2	2484351	2485904	b11211_8	8||8570124||8571620||GSMUA_Achr8G11820_001||-1||CDS||80263932||28214||89.2	8571620	8570124	1e-250	1335	http://genomevolution.org/CoGe/GEvo.pl?fid1=80212276;fid2=80263932;dsgid1=11211;dsgid2=11211
a11211_11	11||2588590||2603746||GSMUA_Achr11G03600_001||1||CDS||80218471||6347||91.7	2588590	2603746	b11211_8	8||8459493||8483628||GSMUA_Achr8G11730_001||-1||CDS||80260463||28205||91.7	8483628	8459493	1e-250	1382	http://genomevolution.org/CoGe/GEvo.pl?fid1=80218471;fid2=80260463;dsgid1=11211;dsgid2=11211
a11211_11	11||2673300||2678110||GSMUA_Achr11G03720_001||-1||CDS||80216447||6359||90.1	2678110	2673300	b11211_8	8||8393523||8398664||GSMUA_Achr8G11650_001||1||CDS||80262828||28197||90.1	8393523	8398664	1e-250	1432	http://genomevolution.org/CoGe/GEvo.pl?fid1=80216447;fid2=80262828;dsgid1=11211;dsgid2=11211
a11211_11	11||2715461||2719884||GSMUA_Achr11G03760_001||1||CDS||80216836||6363||87.2	2715461	2719884	b11211_8	8||8373949||8376948||GSMUA_Achr8G11600_001||-1||CDS||80258126||28192||87.2	8376948	8373949	3.5e-88	1482	http://genomevolution.org/CoGe/GEvo.pl?fid1=80216836;fid2=80258126;dsgid1=11211;dsgid2=11211
a11211_11	11||2802035||2808983||GSMUA_Achr11G03920_001||-1||CDS||80219303||6379||76.7	2808983	2802035	b11211_8	8||8292519||8295660||GSMUA_Achr8G11490_001||-1||CDS||80258623||28181||76.7	8295660	8292519	1e-250	1529	http://genomevolution.org/CoGe/GEvo.pl?fid1=80219303;fid2=80258623;dsgid1=11211;dsgid2=11211
a11211_11	11||2910023||2913655||GSMUA_Achr11G04000_001||1||CDS||80217822||6387||83.0	2910023	2913655	b11211_8	8||8216206||8219654||GSMUA_Achr8G11400_001||-1||CDS||80258634||28172||83.0	8219654	8216206	1.3e-217	1579	http://genomevolution.org/CoGe/GEvo.pl?fid1=80217822;fid2=80258634;dsgid1=11211;dsgid2=11211
a11211_11	11||3005018||3008811||GSMUA_Achr11G04100_001||1||CDS||80216367||6397||85.7	3005018	3008811	b11211_8	8||8180375||8184536||GSMUA_Achr8G11330_001||-1||CDS||80263910||28165||85.7	8184536	8180375	1e-250	1629	http://genomevolution.org/CoGe/GEvo.pl?fid1=80216367;fid2=80263910;dsgid1=11211;dsgid2=11211
a11211_11	11||3050008||3054916||GSMUA_Achr11G04170_001||-1||CDS||80213456||6404||84.2	3054916	3050008	b11211_8	8||8127725||8131070||GSMUA_Achr8G11240_001||1||CDS||80261554||28156||84.2	8127725	8131070	1e-250	1679	http://genomevolution.org/CoGe/GEvo.pl?fid1=80213456;fid2=80261554;dsgid1=11211;dsgid2=11211
a11211_11	11||3145821||3151431||GSMUA_Achr11G04290_001||1||CDS||80215766||6416||90.8	3145821	3151431	b11211_8	8||8093600||8098274||GSMUA_Achr8G11200_001||-1||CDS||80259934||28152||90.8	8098274	8093600	1e-250	1729	http://genomevolution.org/CoGe/GEvo.pl?fid1=80215766;fid2=80259934;dsgid1=11211;dsgid2=11211
a11211_11	11||3186528||3194499||GSMUA_Achr11G04330_001||-1||CDS||80212804||6420||85.8	3194499	3186528	b11211_8	8||8090422||8093080||GSMUA_Achr8G11190_001||1||CDS||80257236||28151||85.8	8090422	8093080	1e-250	1779	http://genomevolution.org/CoGe/GEvo.pl?fid1=80212804;fid2=80257236;dsgid1=11211;dsgid2=11211
a11211_11	11||3213035||3216372||GSMUA_Achr11G04350_001||-1||CDS||80218337||6422||85.9	3216372	3213035	b11211_8	8||8073774||8076954||GSMUA_Achr8G11170_001||1||CDS||80263497||28149||85.9	8073774	8076954	3.3e-153	1829	http://genomevolution.org/CoGe/GEvo.pl?fid1=80218337;fid2=80263497;dsgid1=11211;dsgid2=11211
a11211_11	11||3248347||3255527||GSMUA_Achr11G04400_001||-1||CDS||80213811||6427||87.4	3255527	3248347	b11211_8	8||8031194||8038372||GSMUA_Achr8G11120_001||1||CDS||80257447||28144||87.4	8031194	8038372	1e-250	1879	http://genomevolution.org/CoGe/GEvo.pl?fid1=80213811;fid2=80257447;dsgid1=11211;dsgid2=11211
a11211_11	11||3460150||3461759||GSMUA_Achr11G04580_001||1||CDS||80218900||6445||81.1	3460150	3461759	b11211_8	8||7917442||7918936||GSMUA_Achr8G11040_001||-1||CDS||80261205||28136||81.1	7918936	7917442	1e-250	1926	http://genomevolution.org/CoGe/GEvo.pl?fid1=80218900;fid2=80261205;dsgid1=11211;dsgid2=11211
a11211_11	11||3478237||3484484||GSMUA_Achr11G04610_001||-1||CDS||80214994||6448||90.5	3484484	3478237	b11211_8	8||7905066||7908469||GSMUA_Achr8G11020_001||1||CDS||80256935||28134||90.5	7905066	7908469	1e-250	1976	http://genomevolution.org/CoGe/GEvo.pl?fid1=80214994;fid2=80256935;dsgid1=11211;dsgid2=11211
a11211_11	11||3575934||3580151||GSMUA_Achr11G04740_001||1||CDS||80217743||6461||79.8	3575934	3580151	b11211_8	8||7825200||7828356||GSMUA_Achr8G10920_001||-1||CDS||80259121||28124||79.8	7828356	7825200	1e-250	2026	http://genomevolution.org/CoGe/GEvo.pl?fid1=80217743;fid2=80259121;dsgid1=11211;dsgid2=11211
a11211_11	11||3582132||3587258||GSMUA_Achr11G04750_001||-1||CDS||80215382||6462||80.9	3587258	3582132	b11211_8	8||7818719||7822412||GSMUA_Achr8G10910_001||1||CDS||80254831||28123||80.9	7818719	7822412	1e-250	2076	http://genomevolution.org/CoGe/GEvo.pl?fid1=80215382;fid2=80254831;dsgid1=11211;dsgid2=11211
a11211_11	11||3588690||3594964||GSMUA_Achr11G04760_001||-1||CDS||80215678||6463||89.0	3594964	3588690	b11211_8	8||7810680||7816095||GSMUA_Achr8G10900_001||1||CDS||80261527||28122||89.0	7810680	7816095	1e-250	2126	http://genomevolution.org/CoGe/GEvo.pl?fid1=80215678;fid2=80261527;dsgid1=11211;dsgid2=11211
a11211_11	11||3604797||3608300||GSMUA_Achr11G04770_001||1||CDS||80219040||6464||83.0	3604797	3608300	b11211_8	8||7806774||7808899||GSMUA_Achr8G10890_001||-1||CDS||80254119||28121||83.0	7808899	7806774	1e-250	2176	http://genomevolution.org/CoGe/GEvo.pl?fid1=80219040;fid2=80254119;dsgid1=11211;dsgid2=11211
a11211_11	11||3677949||3682595||GSMUA_Achr11G04880_001||-1||CDS||80216365||6475||87.7	3682595	3677949	b11211_8	8||7755018||7756895||GSMUA_Achr8G10820_001||1||CDS||80263199||28114||87.7	7755018	7756895	1e-250	2226	http://genomevolution.org/CoGe/GEvo.pl?fid1=80216365;fid2=80263199;dsgid1=11211;dsgid2=11211
a11211_11	11||3720588||3723600||GSMUA_Achr11G04960_001||-1||CDS||80217909||6483||77.5	3723600	3720588	b11211_8	8||7693601||7696305||GSMUA_Achr8G10760_001||1||CDS||80260891||28108||77.5	7693601	7696305	1.6e-72	2276	http://genomevolution.org/CoGe/GEvo.pl?fid1=80217909;fid2=80260891;dsgid1=11211;dsgid2=11211
a11211_11	11||3735519||3739048||GSMUA_Achr11G05010_001||-1||CDS||80218513||6488||89.0	3739048	3735519	b11211_8	8||7640269||7646793||GSMUA_Achr8G10700_001||1||CDS||80262686||28102||89.0	7640269	7646793	1e-250	2326	http://genomevolution.org/CoGe/GEvo.pl?fid1=80218513;fid2=80262686;dsgid1=11211;dsgid2=11211
a11211_11	11||3740019||3740840||GSMUA_Achr11G05020_001||1||CDS||80218740||6489||74.5	3740019	3740840	b11211_8	8||7602128||7603978||GSMUA_Achr8G10630_001||-1||CDS||80255797||28095||74.5	7603978	7602128	2.4e-136	2376	http://genomevolution.org/CoGe/GEvo.pl?fid1=80218740;fid2=80255797;dsgid1=11211;dsgid2=11211
a11211_11	11||3819533||3822324||GSMUA_Achr11G05090_001||-1||CDS||80212894||6496||86.4	3822324	3819533	b11211_8	8||7556308||7558564||GSMUA_Achr8G10580_001||1||CDS||80262020||28090||86.4	7556308	7558564	1e-250	2426	http://genomevolution.org/CoGe/GEvo.pl?fid1=80212894;fid2=80262020;dsgid1=11211;dsgid2=11211
a11211_11	11||3835985||3841979||GSMUA_Achr11G05110_001||1||CDS||80215661||6498||87.3	3835985	3841979	b11211_8	8||7541063||7546079||GSMUA_Achr8G10550_001||-1||CDS||80260945||28087||87.3	7546079	7541063	1.6e-184	2476	http://genomevolution.org/CoGe/GEvo.pl?fid1=80215661;fid2=80260945;dsgid1=11211;dsgid2=11211
a11211_11	11||3878424||3878901||GSMUA_Achr11G05180_001||-1||CDS||80213369||6505||92.1	3878901	3878424	b11211_8	8||7519950||7520404||GSMUA_Achr8G10510_001||1||CDS||80262208||28083||92.1	7519950	7520404	5.6e-87	2526	http://genomevolution.org/CoGe/GEvo.pl?fid1=80213369;fid2=80262208;dsgid1=11211;dsgid2=11211
a11211_11	11||3879574||3882654||GSMUA_Achr11G05190_001||1||CDS||80212213||6506||91.4	3879574	3882654	b11211_8	8||7516067||7518726||GSMUA_Achr8G10500_001||-1||CDS||80263284||28082||91.4	7518726	7516067	1e-250	2576	http://genomevolution.org/CoGe/GEvo.pl?fid1=80212213;fid2=80263284;dsgid1=11211;dsgid2=11211
a11211_11	11||3928868||3929308||GSMUA_Achr11G05290_001||-1||CDS||80213666||6516||82.9	3929308	3928868	b11211_8	8||7449378||7449767||GSMUA_Achr8G10460_001||1||CDS||80262698||28078||82.9	7449378	7449767	6.2e-75	2626	http://genomevolution.org/CoGe/GEvo.pl?fid1=80213666;fid2=80262698;dsgid1=11211;dsgid2=11211
a11211_11	11||3955369||3957674||GSMUA_Achr11G05330_001||-1||CDS||80217172||6520||87.1	3957674	3955369	b11211_8	8||7412720||7415808||GSMUA_Achr8G10410_001||1||CDS||80258689||28073||87.1	7412720	7415808	8.5e-151	2676	http://genomevolution.org/CoGe/GEvo.pl?fid1=80217172;fid2=80258689;dsgid1=11211;dsgid2=11211
a11211_11	11||3973924||3975033||GSMUA_Achr11G05350_001||1||CDS||80213387||6522||82.7	3973924	3975033	b11211_8	8||7399859||7400992||GSMUA_Achr8G10380_001||1||CDS||80259362||28070||82.7	7399859	7400992	2e-160	2726	http://genomevolution.org/CoGe/GEvo.pl?fid1=80213387;fid2=80259362;dsgid1=11211;dsgid2=11211
a11211_11	11||3987637||3989404||GSMUA_Achr11G05360_001||1||CDS||80213600||6523||78.0	3987637	3989404	b11211_8	8||7368128||7371656||GSMUA_Achr8G10340_001||-1||CDS||80263875||28066||78.0	7371656	7368128	1.9e-110	2776	http://genomevolution.org/CoGe/GEvo.pl?fid1=80213600;fid2=80263875;dsgid1=11211;dsgid2=11211
a11211_11	11||4087011||4091433||GSMUA_Achr11G05500_001||1||CDS||80213156||6537||80.8	4087011	4091433	b11211_8	8||7311167||7314053||GSMUA_Achr8G10260_001||-1||CDS||80261507||28058||80.8	7314053	7311167	1.7e-237	2826	http://genomevolution.org/CoGe/GEvo.pl?fid1=80213156;fid2=80261507;dsgid1=11211;dsgid2=11211
a11211_11	11||4112070||4115298||GSMUA_Achr11G05530_001||-1||CDS||80212211||6540||91.4	4115298	4112070	b11211_8	8||7290674||7292555||GSMUA_Achr8G10230_001||1||CDS||80257615||28055||91.4	7290674	7292555	1e-250	2876	http://genomevolution.org/CoGe/GEvo.pl?fid1=80212211;fid2=80257615;dsgid1=11211;dsgid2=11211
a11211_11	11||4139845||4140876||GSMUA_Achr11G05570_001||1||CDS||80213470||6544||86.8	4139845	4140876	b11211_8	8||7242694||7243935||GSMUA_Achr8G10140_001||-1||CDS||80255414||28046||86.8	7243935	7242694	1e-250	2926	http://genomevolution.org/CoGe/GEvo.pl?fid1=80213470;fid2=80255414;dsgid1=11211;dsgid2=11211
a11211_11	11||4229549||4230987||GSMUA_Achr11G05680_001||-1||CDS||80212663||6555||78.7	4230987	4229549	b11211_8	8||7187158||7189946||GSMUA_Achr8G10080_001||1||CDS||80261598||28040||78.7	7187158	7189946	1.3e-96	2976	http://genomevolution.org/CoGe/GEvo.pl?fid1=80212663;fid2=80261598;dsgid1=11211;dsgid2=11211
a11211_11	11||4282030||4287356||GSMUA_Achr11G05770_001||-1||CDS||80212865||6564||85.9	4287356	4282030	b11211_8	8||7085601||7091559||GSMUA_Achr8G09980_001||1||CDS||80262682||28030||85.9	7085601	7091559	1e-250	3026	http://genomevolution.org/CoGe/GEvo.pl?fid1=80212865;fid2=80262682;dsgid1=11211;dsgid2=11211
a11211_11	11||4327958||4329302||GSMUA_Achr11G05810_001||-1||CDS||80214412||6568||82.6	4329302	4327958	b11211_8	8||7020032||7023623||GSMUA_Achr8G09890_001||1||CDS||80259277||28021||82.6	7020032	7023623	7.3e-113	3076	http://genomevolution.org/CoGe/GEvo.pl?fid1=80214412;fid2=80259277;dsgid1=11211;dsgid2=11211
a11211_11	11||4488134||4497082||GSMUA_Achr11G06000_001||-1||CDS||80218837||6587||80.4	4497082	4488134	b11211_8	8||6897941||6917902||GSMUA_Achr8G09780_001||-1||CDS||80255378||28010||80.4	6917902	6897941	4.2e-241	3123	http://genomevolution.org/CoGe/GEvo.pl?fid1=80218837;fid2=80255378;dsgid1=11211;dsgid2=11211
a11211_11	11||4544578||4546279||GSMUA_Achr11G06040_001||1||CDS||80212098||6591||92.3	4544578	4546279	b11211_8	8||6779410||6780499||GSMUA_Achr8G09640_001||-1||CDS||80260393||27996||92.3	6780499	6779410	1.3e-37	3159	http://genomevolution.org/CoGe/GEvo.pl?fid1=80212098;fid2=80260393;dsgid1=11211;dsgid2=11211
a11211_11	11||4655334||4669978||GSMUA_Achr11G06090_001||1||CDS||80212981||6596||91.5	4655334	4669978	b11211_8	8||6712093||6717221||GSMUA_Achr8G09560_001||-1||CDS||80254243||27988||91.5	6717221	6712093	1e-250	3209	http://genomevolution.org/CoGe/GEvo.pl?fid1=80212981;fid2=80254243;dsgid1=11211;dsgid2=11211
###
a11211_11	11||1603600||1605236||GSMUA_Achr11G02320_001||1||CDS||80217841||6219||85.3	1603600	1605236	b11211_5	5||22338076||22339637||GSMUA_Achr5G20550_001||-1||CDS||80305073||19660||85.3	22339637	22338076	1e-250	50	http://genomevolution.org/CoGe/GEvo.pl?fid1=80217841;fid2=80305073;dsgid1=11211;dsgid2=11211
a11211_11	11||1731065||1735613||GSMUA_Achr11G02510_001||1||CDS||80212806||6238||78.6	1731065	1735613	b11211_5	5||22216462||22222454||GSMUA_Achr5G20460_001||-1||CDS||80304642||19651||78.6	22222454	22216462	1e-250	97	http://genomevolution.org/CoGe/GEvo.pl?fid1=80212806;fid2=80304642;dsgid1=11211;dsgid2=11211
a11211_11	11||1929668||1933014||GSMUA_Achr11G02730_001||-1||CDS||80217274||6260||70.2	1933014	1929668	b11211_5	5||22073474||22074635||GSMUA_Achr5G20330_001||1||CDS||80301385||19638||70.2	22073474	22074635	4.5e-173	144	http://genomevolution.org/CoGe/GEvo.pl?fid1=80217274;fid2=80301385;dsgid1=11211;dsgid2=11211
a11211_11	11||2154161||2154826||GSMUA_Achr11G02980_001||-1||CDS||80212789||6285||79.8	2154826	2154161	b11211_5	5||21988055||21988678||GSMUA_Achr5G20250_001||1||CDS||80301289||19630||79.8	21988055	21988678	6.5e-69	191	http://genomevolution.org/CoGe/GEvo.pl?fid1=80212789;fid2=80301289;dsgid1=11211;dsgid2=11211
a11211_11	11||2174756||2179685||GSMUA_Achr11G03000_001||-1||CDS||80216404||6287||88.2	2179685	2174756	b11211_5	5||21938835||21944462||GSMUA_Achr5G20220_001||1||CDS||80302366||19627||88.2	21938835	21944462	1e-250	241	http://genomevolution.org/CoGe/GEvo.pl?fid1=80216404;fid2=80302366;dsgid1=11211;dsgid2=11211
a11211_11	11||2247502||2249700||GSMUA_Achr11G03110_001||1||CDS||80214218||6298||64.7	2247502	2249700	b11211_5	5||21895895||21898243||GSMUA_Achr5G20160_001||-1||CDS||80310074||19621||64.7	21898243	21895895	2.4e-18	258	http://genomevolution.org/CoGe/GEvo.pl?fid1=80214218;fid2=80310074;dsgid1=11211;dsgid2=11211
a11211_11	11||2345963||2348302||GSMUA_Achr11G03260_001||1||CDS||80214563||6313||71.5	2345963	2348302	b11211_5	5||21727583||21728509||GSMUA_Achr5G20100_001||-1||CDS||80307033||19615||71.5	21728509	21727583	5.2e-155	308	http://genomevolution.org/CoGe/GEvo.pl?fid1=80214563;fid2=80307033;dsgid1=11211;dsgid2=11211
a11211_11	11||2353681||2358279||GSMUA_Achr11G03280_001||1||CDS||80215117||6315||84.2	2353681	2358279	b11211_5	5||21704399||21708574||GSMUA_Achr5G20080_001||-1||CDS||80307241||19613||84.2	21708574	21704399	1e-250	358	http://genomevolution.org/CoGe/GEvo.pl?fid1=80215117;fid2=80307241;dsgid1=11211;dsgid2=11211
a11211_11	11||2365748||2369916||GSMUA_Achr11G03290_001||1||CDS||80218832||6316||88.4	2365748	2369916	b11211_5	5||21687311||21691188||GSMUA_Achr5G20050_001||-1||CDS||80304737||19610||88.4	21691188	21687311	1e-250	408	http://genomevolution.org/CoGe/GEvo.pl?fid1=80218832;fid2=80304737;dsgid1=11211;dsgid2=11211
a11211_11	11||2406883||2413741||GSMUA_Achr11G03320_001||-1||CDS||80212630||6319||78.1	2413741	2406883	b11211_5	5||21669763||21672082||GSMUA_Achr5G20020_001||1||CDS||80308630||19607||78.1	21669763	21672082	1.5e-19	426	http://genomevolution.org/CoGe/GEvo.pl?fid1=80212630;fid2=80308630;dsgid1=11211;dsgid2=11211
a11211_11	11||2430165||2433179||GSMUA_Achr11G03350_001||-1||CDS||80212882||6322||78.7	2433179	2430165	b11211_5	5||21661003||21665321||GSMUA_Achr5G20000_001||1||CDS||80307130||19605||78.7	21661003	21665321	1.5e-196	476	http://genomevolution.org/CoGe/GEvo.pl?fid1=80212882;fid2=80307130;dsgid1=11211;dsgid2=11211
a11211_11	11||2626004||2626588||GSMUA_Achr11G03650_001||1||CDS||80211987||6352||81.5	2626004	2626588	b11211_5	5||21539550||21540122||GSMUA_Achr5G19910_001||-1||CDS||80302419||19596||81.5	21540122	21539550	2.2e-204	523	http://genomevolution.org/CoGe/GEvo.pl?fid1=80211987;fid2=80302419;dsgid1=11211;dsgid2=11211
a11211_11	11||2757701||2760294||GSMUA_Achr11G03830_001||-1||CDS||80211860||6370||85.1	2760294	2757701	b11211_5	5||21503494||21507022||GSMUA_Achr5G19890_001||1||CDS||80309633||19594||85.1	21503494	21507022	1e-250	570	http://genomevolution.org/CoGe/GEvo.pl?fid1=80211860;fid2=80309633;dsgid1=11211;dsgid2=11211
###
a11211_11	11||2832025||2834908||GSMUA_Achr11G03960_001||1||CDS||80213809||6383||76.9	2832025	2834908	b11211_11	11||21956399||21961478||GSMUA_Achr11G21270_001||-1||CDS||80212059||8112||76.9	21961478	21956399	1.2e-226	50	http://genomevolution.org/CoGe/GEvo.pl?fid1=80213809;fid2=80212059;dsgid1=11211;dsgid2=11211
a11211_11	11||2910023||2913655||GSMUA_Achr11G04000_001||1||CDS||80217822||6387||84.7	2910023	2913655	b11211_11	11||21949712||21954148||GSMUA_Achr11G21260_001||-1||CDS||80214033||8111||84.7	21954148	21949712	2.8e-233	100	http://genomevolution.org/CoGe/GEvo.pl?fid1=80217822;fid2=80214033;dsgid1=11211;dsgid2=11211
a11211_11	11||2970591||2974062||GSMUA_Achr11G04060_001||1||CDS||80217600||6393||88.2	2970591	2974062	b11211_11	11||21936528||21940027||GSMUA_Achr11G21230_001||-1||CDS||80216424||8108||88.2	21940027	21936528	1e-250	150	http://genomevolution.org/CoGe/GEvo.pl?fid1=80217600;fid2=80216424;dsgid1=11211;dsgid2=11211
a11211_11	11||3010113||3012983||GSMUA_Achr11G04110_001||1||CDS||80219271||6398||80.1	3010113	3012983	b11211_11	11||21911261||21914278||GSMUA_Achr11G21180_001||-1||CDS||80217002||8103||80.1	21914278	21911261	1.7e-181	200	http://genomevolution.org/CoGe/GEvo.pl?fid1=80219271;fid2=80217002;dsgid1=11211;dsgid2=11211
a11211_11	11||3162227||3176115||GSMUA_Achr11G04300_001||1||CDS||80219237||6417||86.8	3162227	3176115	b11211_11	11||21852831||21865282||GSMUA_Achr11G21100_001||-1||CDS||80211787||8095||86.8	21865282	21852831	1e-250	247	http://genomevolution.org/CoGe/GEvo.pl?fid1=80219237;fid2=80211787;dsgid1=11211;dsgid2=11211
a11211_11	11||3457855||3458765||GSMUA_Achr11G04570_001||1||CDS||80217539||6444||90.8	3457855	3458765	b11211_11	11||21805768||21806697||GSMUA_Achr11G21010_001||-1||CDS||80212941||8086||90.8	21806697	21805768	1e-250	294	http://genomevolution.org/CoGe/GEvo.pl?fid1=80217539;fid2=80212941;dsgid1=11211;dsgid2=11211
a11211_11	11||3588690||3594964||GSMUA_Achr11G04760_001||-1||CDS||80215678||6463||88.3	3594964	3588690	b11211_11	11||21748871||21752358||GSMUA_Achr11G20910_001||1||CDS||80212759||8076||88.3	21748871	21752358	1e-250	341	http://genomevolution.org/CoGe/GEvo.pl?fid1=80215678;fid2=80212759;dsgid1=11211;dsgid2=11211
a11211_11	11||3667283||3670264||GSMUA_Achr11G04860_001||1||CDS||80212021||6473||90.8	3667283	3670264	b11211_11	11||21723792||21726619||GSMUA_Achr11G20870_001||-1||CDS||80215621||8072||90.8	21726619	21723792	1e-250	391	http://genomevolution.org/CoGe/GEvo.pl?fid1=80212021;fid2=80215621;dsgid1=11211;dsgid2=11211
a11211_11	11||3677949||3682595||GSMUA_Achr11G04880_001||-1||CDS||80216365||6475||84.3	3682595	3677949	b11211_11	11||21718441||21722294||GSMUA_Achr11G20860_001||1||CDS||80217070||8071||84.3	21718441	21722294	3.2e-218	441	http://genomevolution.org/CoGe/GEvo.pl?fid1=80216365;fid2=80217070;dsgid1=11211;dsgid2=11211
a11211_11	11||3729288||3729866||GSMUA_Achr11G05000_001||-1||CDS||80217052||6487||79.6	3729866	3729288	b11211_11	11||21688241||21688837||GSMUA_Achr11G20800_001||1||CDS||80217441||8065||79.6	21688241	21688837	5.2e-96	491	http://genomevolution.org/CoGe/GEvo.pl?fid1=80217052;fid2=80217441;dsgid1=11211;dsgid2=11211
a11211_11	11||3878424||3878901||GSMUA_Achr11G05180_001||-1||CDS||80213369||6505||92.0	3878901	3878424	b11211_11	11||21542493||21543012||GSMUA_Achr11G20680_001||1||CDS||80214457||8053||92.0	21542493	21543012	2.2e-86	538	http://genomevolution.org/CoGe/GEvo.pl?fid1=80213369;fid2=80214457;dsgid1=11211;dsgid2=11211
###
a11211_11	11||5397846||5405439||GSMUA_Achr11G06850_001||1||CDS||80214248||6672||86.2	5397846	5405439	b11211_10	10||17979405||17987862||GSMUA_Achr10G07930_001||1||CDS||80291857||3624||86.2	17979405	17987862	1e-250	50	http://genomevolution.org/CoGe/GEvo.pl?fid1=80214248;fid2=80291857;dsgid1=11211;dsgid2=11211
a11211_11	11||5447377||5447745||GSMUA_Achr11G06950_001||-1||CDS||80215764||6682||88.9	5447745	5447377	b11211_10	10||17913550||17914407||GSMUA_Achr10G07810_001||1||CDS||80297764||3612||88.9	17913550	17914407	2.5e-130	100	http://genomevolution.org/CoGe/GEvo.pl?fid1=80215764;fid2=80297764;dsgid1=11211;dsgid2=11211
a11211_11	11||5573608||5577924||GSMUA_Achr11G07130_001||-1||CDS||80218553||6700||84.5	5577924	5573608	b11211_10	10||17738849||17739726||GSMUA_Achr10G07540_001||1||CDS||80300649||3585||84.5	17738849	17739726	1.6e-184	147	http://genomevolution.org/CoGe/GEvo.pl?fid1=80218553;fid2=80300649;dsgid1=11211;dsgid2=11211
a11211_11	11||5680775||5689862||GSMUA_Achr11G07280_001||1||CDS||80211936||6715||91.1	5680775	5689862	b11211_10	10||17552836||17553536||GSMUA_Achr10G07280_001||-1||CDS||80294845||3559||91.1	17553536	17552836	5.1e-158	194	http://genomevolution.org/CoGe/GEvo.pl?fid1=80211936;fid2=80294845;dsgid1=11211;dsgid2=11211
a11211_11	11||5716694||5717699||GSMUA_Achr11G07320_001||1||CDS||80217633||6719||86.2	5716694	5717699	b11211_10	10||17547207||17548221||GSMUA_Achr10G07270_001||-1||CDS||80296634||3558||86.2	17548221	17547207	6.3e-190	244	http://genomevolution.org/CoGe/GEvo.pl?fid1=80217633;fid2=80296634;dsgid1=11211;dsgid2=11211
a11211_11	11||5767590||5768540||GSMUA_Achr11G07370_001||1||CDS||80217013||6724||81.6	5767590	5768540	b11211_10	10||17525924||17527212||GSMUA_Achr10G07240_001||-1||CDS||80295903||3555||81.6	17527212	17525924	7.9e-160	294	http://genomevolution.org/CoGe/GEvo.pl?fid1=80217013;fid2=80295903;dsgid1=11211;dsgid2=11211
a11211_11	11||5797600||5797911||GSMUA_Achr11G07400_001||1||CDS||80217412||6727||91.6	5797600	5797911	b11211_10	10||17519409||17519720||GSMUA_Achr10G07220_001||-1||CDS||80294463||3553||91.6	17519720	17519409	1.4e-146	344	http://genomevolution.org/CoGe/GEvo.pl?fid1=80217412;fid2=80294463;dsgid1=11211;dsgid2=11211
a11211_11	11||5823624||5826892||GSMUA_Achr11G07440_001||-1||CDS||80211983||6731||71.8	5826892	5823624	b11211_10	10||17363937||17368426||GSMUA_Achr10G07130_001||1||CDS||80296760||3544||71.8	17363937	17368426	8.5e-151	394	http://genomevolution.org/CoGe/GEvo.pl?fid1=80211983;fid2=80296760;dsgid1=11211;dsgid2=11211
a11211_11	11||5863607||5870944||GSMUA_Achr11G07500_001||-1||CDS||80217195||6737||84.0	5870944	5863607	b11211_10	10||17135679||17139556||GSMUA_Achr10G06830_001||1||CDS||80292299||3514||84.0	17135679	17139556	3e-224	441	http://genomevolution.org/CoGe/GEvo.pl?fid1=80217195;fid2=80292299;dsgid1=11211;dsgid2=11211
a11211_11	11||5924566||5925378||GSMUA_Achr11G07600_001||-1||CDS||80219168||6747||91.0	5925378	5924566	b11211_10	10||17003935||17004759||GSMUA_Achr10G06710_001||1||CDS||80300922||3502||91.0	17003935	17004759	6.8e-63	491	http://genomevolution.org/CoGe/GEvo.pl?fid1=80219168;fid2=80300922;dsgid1=11211;dsgid2=11211
a11211_11	11||5930054||5931886||GSMUA_Achr11G07630_001||-1||CDS||80215274||6750||79.0	5931886	5930054	b11211_10	10||16979785||16991173||GSMUA_Achr10G06670_001||1||CDS||80294528||3498||79.0	16979785	16991173	1e-250	541	http://genomevolution.org/CoGe/GEvo.pl?fid1=80215274;fid2=80294528;dsgid1=11211;dsgid2=11211
a11211_11	11||5945541||5947029||GSMUA_Achr11G07680_001||1||CDS||80218507||6755||73.9	5945541	5947029	b11211_10	10||16931734||16934287||GSMUA_Achr10G06630_001||-1||CDS||80293805||3494||73.9	16934287	16931734	6.5e-69	591	http://genomevolution.org/CoGe/GEvo.pl?fid1=80218507;fid2=80293805;dsgid1=11211;dsgid2=11211
a11211_11	11||6036045||6042114||GSMUA_Achr11G07760_001||-1||CDS||80217190||6763||83.4	6042114	6036045	b11211_10	10||16912088||16916983||GSMUA_Achr10G06580_001||-1||CDS||80298085||3489||83.4	16916983	16912088	8.5e-210	641	http://genomevolution.org/CoGe/GEvo.pl?fid1=80217190;fid2=80298085;dsgid1=11211;dsgid2=11211
a11211_11	11||6059372||6059899||GSMUA_Achr11G07780_001||1||CDS||80218961||6765||85.1	6059372	6059899	b11211_10	10||16907792||16908292||GSMUA_Achr10G06570_001||1||CDS||80295521||3488||85.1	16907792	16908292	3e-165	691	http://genomevolution.org/CoGe/GEvo.pl?fid1=80218961;fid2=80295521;dsgid1=11211;dsgid2=11211
###
a11211_11	11||6714673||6718198||GSMUA_Achr11G08690_001||-1||CDS||80216977||6856||90.2	6718198	6714673	b11211_10	10||13420478||13424002||GSMUA_Achr10G03900_001||-1||CDS||80294708||3221||90.2	13424002	13420478	1e-250	50	http://genomevolution.org/CoGe/GEvo.pl?fid1=80216977;fid2=80294708;dsgid1=11211;dsgid2=11211
a11211_11	11||6732388||6737374||GSMUA_Achr11G08710_001||-1||CDS||80218774||6858||88.4	6737374	6732388	b11211_10	10||13425824||13431219||GSMUA_Achr10G03910_001||-1||CDS||80294180||3222||88.4	13431219	13425824	1e-250	100	http://genomevolution.org/CoGe/GEvo.pl?fid1=80218774;fid2=80294180;dsgid1=11211;dsgid2=11211
a11211_11	11||6745619||6746876||GSMUA_Achr11G08730_001||1||CDS||80211977||6860||88.0	6745619	6746876	b11211_10	10||13434323||13435538||GSMUA_Achr10G03920_001||1||CDS||80294584||3223||88.0	13434323	13435538	1e-250	150	http://genomevolution.org/CoGe/GEvo.pl?fid1=80211977;fid2=80294584;dsgid1=11211;dsgid2=11211
a11211_11	11||6749898||6754805||GSMUA_Achr11G08740_001||1||CDS||80214092||6861||84.9	6749898	6754805	b11211_10	10||13471490||13473085||GSMUA_Achr10G03950_001||1||CDS||80299734||3226||84.9	13471490	13473085	1.2e-52	200	http://genomevolution.org/CoGe/GEvo.pl?fid1=80214092;fid2=80299734;dsgid1=11211;dsgid2=11211
a11211_11	11||6771448||6785169||GSMUA_Achr11G08770_001||1||CDS||80217313||6864||85.7	6771448	6785169	b11211_10	10||13520456||13535919||GSMUA_Achr10G03980_001||1||CDS||80300202||3229||85.7	13520456	13535919	1e-250	250	http://genomevolution.org/CoGe/GEvo.pl?fid1=80217313;fid2=80300202;dsgid1=11211;dsgid2=11211
a11211_11	11||6886679||6887663||GSMUA_Achr11G08900_001||1||CDS||80215792||6877||89.2	6886679	6887663	b11211_10	10||13775040||13779828||GSMUA_Achr10G04230_001||-1||CDS||80294017||3254||89.2	13779828	13775040	6.6e-66	297	http://genomevolution.org/CoGe/GEvo.pl?fid1=80215792;fid2=80294017;dsgid1=11211;dsgid2=11211
a11211_11	11||6929001||6936847||GSMUA_Achr11G09000_001||1||CDS||80217281||6887||83.5	6929001	6936847	b11211_10	10||13989617||13991213||GSMUA_Achr10G04320_001||-1||CDS||80299341||3263||83.5	13991213	13989617	1.9e-222	347	http://genomevolution.org/CoGe/GEvo.pl?fid1=80217281;fid2=80299341;dsgid1=11211;dsgid2=11211
a11211_11	11||6937968||6939815||GSMUA_Achr11G09010_001||1||CDS||80213924||6888||90.7	6937968	6939815	b11211_10	10||14180469||14182385||GSMUA_Achr10G04550_001||1||CDS||80299085||3286||90.7	14180469	14182385	2.6e-245	394	http://genomevolution.org/CoGe/GEvo.pl?fid1=80213924;fid2=80299085;dsgid1=11211;dsgid2=11211
a11211_11	11||6989086||6991914||GSMUA_Achr11G09060_001||1||CDS||80212687||6893||81.7	6989086	6991914	b11211_10	10||14312751||14315625||GSMUA_Achr10G04660_001||1||CDS||80295740||3297||81.7	14312751	14315625	1e-250	444	http://genomevolution.org/CoGe/GEvo.pl?fid1=80212687;fid2=80295740;dsgid1=11211;dsgid2=11211
a11211_11	11||7032814||7037838||GSMUA_Achr11G09100_001||-1||CDS||80218845||6897||91.5	7037838	7032814	b11211_10	10||14336901||14341655||GSMUA_Achr10G04710_001||-1||CDS||80300287||3302||91.5	14341655	14336901	1e-250	494	http://genomevolution.org/CoGe/GEvo.pl?fid1=80218845;fid2=80300287;dsgid1=11211;dsgid2=11211
###
a11211_11	11||14765298||14768556||GSMUA_Achr11G13730_001||1||CDS||80212090||7358||80.7	14765298	14768556	b11211_2	2||8303239||8305312||GSMUA_Achr2G02470_001||-1||CDS||80251502||8909||80.7	8305312	8303239	7.7e-222	50	http://genomevolution.org/CoGe/GEvo.pl?fid1=80212090;fid2=80251502;dsgid1=11211;dsgid2=11211
a11211_11	11||14792689||14798650||GSMUA_Achr11G13750_001||1||CDS||80212176||7360||86.5	14792689	14798650	b11211_2	2||8292205||8296772||GSMUA_Achr2G02450_001||-1||CDS||80253728||8907||86.5	8296772	8292205	1e-250	100	http://genomevolution.org/CoGe/GEvo.pl?fid1=80212176;fid2=80253728;dsgid1=11211;dsgid2=11211
a11211_11	11||14944876||14953032||GSMUA_Achr11G13900_001||1||CDS||80215128||7375||89.0	14944876	14953032	b11211_2	2||8113978||8116738||GSMUA_Achr2G02240_001||-1||CDS||80250182||8886||89.0	8116738	8113978	1e-250	147	http://genomevolution.org/CoGe/GEvo.pl?fid1=80215128;fid2=80250182;dsgid1=11211;dsgid2=11211
a11211_11	11||14954257||14963624||GSMUA_Achr11G13910_001||1||CDS||80217956||7376||87.7	14954257	14963624	b11211_2	2||8085060||8098729||GSMUA_Achr2G02230_001||-1||CDS||80251914||8885||87.7	8098729	8085060	1e-250	197	http://genomevolution.org/CoGe/GEvo.pl?fid1=80217956;fid2=80251914;dsgid1=11211;dsgid2=11211
a11211_11	11||15114062||15120588||GSMUA_Achr11G14040_001||1||CDS||80218218||7389||88.6	15114062	15120588	b11211_2	2||7947369||7951605||GSMUA_Achr2G02070_001||-1||CDS||80250031||8869||88.6	7951605	7947369	1e-250	244	http://genomevolution.org/CoGe/GEvo.pl?fid1=80218218;fid2=80250031;dsgid1=11211;dsgid2=11211
a11211_11	11||15133256||15136831||GSMUA_Achr11G14060_001||1||CDS||80214984||7391||84.8	15133256	15136831	b11211_2	2||7867928||7871679||GSMUA_Achr2G02030_001||-1||CDS||80252994||8865||84.8	7871679	7867928	1.6e-249	294	http://genomevolution.org/CoGe/GEvo.pl?fid1=80214984;fid2=80252994;dsgid1=11211;dsgid2=11211
a11211_11	11||15230512||15231423||GSMUA_Achr11G14170_001||1||CDS||80211784||7402||84.5	15230512	15231423	b11211_2	2||7790045||7790917||GSMUA_Achr2G01920_001||-1||CDS||80248932||8854||84.5	7790917	7790045	1e-250	344	http://genomevolution.org/CoGe/GEvo.pl?fid1=80211784;fid2=80248932;dsgid1=11211;dsgid2=11211
a11211_11	11||15307869||15314568||GSMUA_Achr11G14250_001||-1||CDS||80214911||7410||86.9	15314568	15307869	b11211_2	2||7581384||7583681||GSMUA_Achr2G01760_001||-1||CDS||80247513||8838||86.9	7583681	7581384	3.9e-250	391	http://genomevolution.org/CoGe/GEvo.pl?fid1=80214911;fid2=80247513;dsgid1=11211;dsgid2=11211
a11211_11	11||15506640||15508407||GSMUA_Achr11G14390_001||1||CDS||80214858||7424||80.5	15506640	15508407	b11211_2	2||7542338||7543736||GSMUA_Achr2G01710_001||-1||CDS||80250553||8833||80.5	7543736	7542338	1.1e-114	441	http://genomevolution.org/CoGe/GEvo.pl?fid1=80214858;fid2=80250553;dsgid1=11211;dsgid2=11211
a11211_11	11||15514764||15515705||GSMUA_Achr11G14410_001||-1||CDS||80219219||7426||93.3	15515705	15514764	b11211_2	2||7477521||7479721||GSMUA_Achr2G01630_001||1||CDS||80251727||8825||93.3	7477521	7479721	2e-45	485	http://genomevolution.org/CoGe/GEvo.pl?fid1=80219219;fid2=80251727;dsgid1=11211;dsgid2=11211
a11211_11	11||15715794||15725455||GSMUA_Achr11G14490_001||1||CDS||80212593||7434||89.9	15715794	15725455	b11211_2	2||7082130||7104836||GSMUA_Achr2G01350_001||-1||CDS||80249821||8797||89.9	7104836	7082130	1e-250	532	http://genomevolution.org/CoGe/GEvo.pl?fid1=80212593;fid2=80249821;dsgid1=11211;dsgid2=11211
a11211_11	11||15729976||15731260||GSMUA_Achr11G14510_001||1||CDS||80213114||7436||94.5	15729976	15731260	b11211_2	2||7079055||7080938||GSMUA_Achr2G01340_001||-1||CDS||80250906||8796||94.5	7080938	7079055	2.8e-118	582	http://genomevolution.org/CoGe/GEvo.pl?fid1=80213114;fid2=80250906;dsgid1=11211;dsgid2=11211
###
a11211_11	11||19125850||19128867||GSMUA_Achr11G17590_001||-1||CDS||80218794||7744||86.1	19128867	19125850	b11211_2	2||18942819||18945643||GSMUA_Achr2G18560_001||1||CDS||80248867||10518||86.1	18942819	18945643	1e-250	50	http://genomevolution.org/CoGe/GEvo.pl?fid1=80218794;fid2=80248867;dsgid1=11211;dsgid2=11211
a11211_11	11||19208083||19209970||GSMUA_Achr11G17620_001||1||CDS||80213943||7747||79.8	19208083	19209970	b11211_2	2||18828598||18830237||GSMUA_Achr2G18390_001||-1||CDS||80247340||10501||79.8	18830237	18828598	1.7e-178	97	http://genomevolution.org/CoGe/GEvo.pl?fid1=80213943;fid2=80247340;dsgid1=11211;dsgid2=11211
a11211_11	11||19212644||19214014||GSMUA_Achr11G17630_001||1||CDS||80213064||7748||85.4	19212644	19214014	b11211_2	2||18769928||18771295||GSMUA_Achr2G18350_001||-1||CDS||80252421||10497||85.4	18771295	18769928	1e-250	147	http://genomevolution.org/CoGe/GEvo.pl?fid1=80213064;fid2=80252421;dsgid1=11211;dsgid2=11211
a11211_11	11||19250877||19254961||GSMUA_Achr11G17690_001||1||CDS||80214539||7754||78.7	19250877	19254961	b11211_2	2||18724306||18738553||GSMUA_Achr2G18310_001||-1||CDS||80249727||10493||78.7	18738553	18724306	1e-250	197	http://genomevolution.org/CoGe/GEvo.pl?fid1=80214539;fid2=80249727;dsgid1=11211;dsgid2=11211
a11211_11	11||19318404||19321727||GSMUA_Achr11G17740_001||1||CDS||80218505||7759||84.6	19318404	19321727	b11211_2	2||18642524||18646574||GSMUA_Achr2G18200_001||-1||CDS||80247414||10482||84.6	18646574	18642524	1e-250	247	http://genomevolution.org/CoGe/GEvo.pl?fid1=80218505;fid2=80247414;dsgid1=11211;dsgid2=11211
a11211_11	11||19382946||19384092||GSMUA_Achr11G17810_001||-1||CDS||80213677||7766||83.3	19384092	19382946	b11211_2	2||18553394||18555040||GSMUA_Achr2G18160_001||1||CDS||80252849||10478||83.3	18553394	18555040	7.2e-231	297	http://genomevolution.org/CoGe/GEvo.pl?fid1=80213677;fid2=80252849;dsgid1=11211;dsgid2=11211
a11211_11	11||19392309||19394339||GSMUA_Achr11G17840_001||-1||CDS||80216179||7769||83.9	19394339	19392309	b11211_2	2||18539222||18541297||GSMUA_Achr2G18140_001||1||CDS||80252352||10476||83.9	18539222	18541297	6.3e-190	347	http://genomevolution.org/CoGe/GEvo.pl?fid1=80216179;fid2=80252352;dsgid1=11211;dsgid2=11211
a11211_11	11||19400849||19404668||GSMUA_Achr11G17860_001||1||CDS||80216746||7771||83.7	19400849	19404668	b11211_2	2||18524489||18526953||GSMUA_Achr2G18100_001||-1||CDS||80252130||10472||83.7	18526953	18524489	8e-42	388	http://genomevolution.org/CoGe/GEvo.pl?fid1=80216746;fid2=80252130;dsgid1=11211;dsgid2=11211
a11211_11	11||19457395||19458545||GSMUA_Achr11G17900_001||1||CDS||80215937||7775||76.8	19457395	19458545	b11211_2	2||18494616||18497559||GSMUA_Achr2G18070_001||-1||CDS||80252112||10469||76.8	18497559	18494616	2.7e-180	438	http://genomevolution.org/CoGe/GEvo.pl?fid1=80215937;fid2=80252112;dsgid1=11211;dsgid2=11211
a11211_11	11||19472736||19477115||GSMUA_Achr11G17930_001||1||CDS||80219243||7778||82.9	19472736	19477115	b11211_2	2||18471557||18479279||GSMUA_Achr2G18050_001||-1||CDS||80248651||10467||82.9	18479279	18471557	1e-250	488	http://genomevolution.org/CoGe/GEvo.pl?fid1=80219243;fid2=80248651;dsgid1=11211;dsgid2=11211
###
a11211_11	11||19495981||19501722||GSMUA_Achr11G17980_001||-1||CDS||80217148||7783||87.8	19501722	19495981	b11211_6	6||15105299||15111699||GSMUA_Achr6G20530_001||1||CDS||80203686||22629||87.8	15105299	15111699	1e-250	50	http://genomevolution.org/CoGe/GEvo.pl?fid1=80217148;fid2=80203686;dsgid1=11211;dsgid2=11211
a11211_11	11||19504891||19506942||GSMUA_Achr11G17990_001||-1||CDS||80219090||7784||81.0	19506942	19504891	b11211_6	6||15071957||15073984||GSMUA_Achr6G20490_001||1||CDS||80204934||22625||81.0	15071957	15073984	1e-250	100	http://genomevolution.org/CoGe/GEvo.pl?fid1=80219090;fid2=80204934;dsgid1=11211;dsgid2=11211
a11211_11	11||19553809||19556742||GSMUA_Achr11G18070_001||-1||CDS||80213336||7792||81.4	19556742	19553809	b11211_6	6||15017543||15020465||GSMUA_Achr6G20450_001||1||CDS||80206384||22621||81.4	15017543	15020465	1e-250	150	http://genomevolution.org/CoGe/GEvo.pl?fid1=80213336;fid2=80206384;dsgid1=11211;dsgid2=11211
a11211_11	11||19564005||19564484||GSMUA_Achr11G18080_001||1||CDS||80219660||7793||81.9	19564005	19564484	b11211_6	6||15007529||15008017||GSMUA_Achr6G20430_001||-1||CDS||80211203||22619||81.9	15008017	15007529	2e-101	200	http://genomevolution.org/CoGe/GEvo.pl?fid1=80219660;fid2=80211203;dsgid1=11211;dsgid2=11211
a11211_11	11||19574199||19574633||GSMUA_Achr11G18110_001||1||CDS||80213452||7796||77.3	19574199	19574633	b11211_6	6||14981556||14981954||GSMUA_Achr6G20420_001||-1||CDS||80203770||22618||77.3	14981954	14981556	2.4e-80	250	http://genomevolution.org/CoGe/GEvo.pl?fid1=80213452;fid2=80203770;dsgid1=11211;dsgid2=11211
a11211_11	11||19776666||19785028||GSMUA_Achr11G18380_001||1||CDS||80212685||7823||79.9	19776666	19785028	b11211_6	6||14518053||14532887||GSMUA_Achr6G20110_001||-1||CDS||80209842||22587||79.9	14532887	14518053	1e-250	294	http://genomevolution.org/CoGe/GEvo.pl?fid1=80212685;fid2=80209842;dsgid1=11211;dsgid2=11211
a11211_11	11||19858062||19858768||GSMUA_Achr11G18480_001||-1||CDS||80214372||7833||96.1	19858768	19858062	b11211_6	6||14263908||14265852||GSMUA_Achr6G19950_001||1||CDS||80208380||22571||96.1	14263908	14265852	5.4e-34	324	http://genomevolution.org/CoGe/GEvo.pl?fid1=80214372;fid2=80208380;dsgid1=11211;dsgid2=11211
a11211_11	11||19960949||19962941||GSMUA_Achr11G18580_001||-1||CDS||80214194||7843||72.4	19962941	19960949	b11211_6	6||14218087||14226297||GSMUA_Achr6G19900_001||1||CDS||80202681||22566||72.4	14218087	14226297	9.3e-198	374	http://genomevolution.org/CoGe/GEvo.pl?fid1=80214194;fid2=80202681;dsgid1=11211;dsgid2=11211
a11211_11	11||20150767||20152011||GSMUA_Achr11G18850_001||-1||CDS||80214795||7870||82.4	20152011	20150767	b11211_6	6||13878060||13879286||GSMUA_Achr6G19590_001||1||CDS||80202751||22536||82.4	13878060	13879286	1e-250	421	http://genomevolution.org/CoGe/GEvo.pl?fid1=80214795;fid2=80202751;dsgid1=11211;dsgid2=11211
a11211_11	11||20204817||20208320||GSMUA_Achr11G18960_001||-1||CDS||80218923||7881||81.8	20208320	20204817	b11211_6	6||13662440||13667419||GSMUA_Achr6G19370_001||1||CDS||80202899||22514||81.8	13662440	13667419	1e-250	468	http://genomevolution.org/CoGe/GEvo.pl?fid1=80218923;fid2=80202899;dsgid1=11211;dsgid2=11211
###
a11211_11	11||19522848||19528234||GSMUA_Achr11G18020_001||1||CDS||80215477||7787||90.8	19522848	19528234	b11211_5	5||50207||54892||GSMUA_Achr5G00080_001||1||CDS||80304937||17614||90.8	50207	54892	1e-250	50	http://genomevolution.org/CoGe/GEvo.pl?fid1=80215477;fid2=80304937;dsgid1=11211;dsgid2=11211
a11211_11	11||19541972||19544164||GSMUA_Achr11G18040_001||1||CDS||80217040||7789||83.6	19541972	19544164	b11211_5	5||71480||76254||GSMUA_Achr5G00120_001||1||CDS||80301914||17618||83.6	71480	76254	4.5e-114	100	http://genomevolution.org/CoGe/GEvo.pl?fid1=80217040;fid2=80301914;dsgid1=11211;dsgid2=11211
a11211_11	11||19606760||19613415||GSMUA_Achr11G18160_001||1||CDS||80212339||7801||88.3	19606760	19613415	b11211_5	5||167062||173469||GSMUA_Achr5G00220_001||1||CDS||80304333||17628||88.3	167062	173469	1e-250	150	http://genomevolution.org/CoGe/GEvo.pl?fid1=80212339;fid2=80304333;dsgid1=11211;dsgid2=11211
a11211_11	11||19776666||19785028||GSMUA_Achr11G18380_001||1||CDS||80212685||7823||84.6	19776666	19785028	b11211_5	5||232423||239007||GSMUA_Achr5G00320_001||-1||CDS||80302872||17638||84.6	239007	232423	1e-250	197	http://genomevolution.org/CoGe/GEvo.pl?fid1=80212685;fid2=80302872;dsgid1=11211;dsgid2=11211
a11211_11	11||19858062||19858768||GSMUA_Achr11G18480_001||-1||CDS||80214372||7833||94.9	19858768	19858062	b11211_5	5||288769||290070||GSMUA_Achr5G00470_001||-1||CDS||80301870||17653||94.9	290070	288769	2.2e-33	229	http://genomevolution.org/CoGe/GEvo.pl?fid1=80214372;fid2=80301870;dsgid1=11211;dsgid2=11211
a11211_11	11||19860457||19871661||GSMUA_Achr11G18490_001||1||CDS||80212291||7834||81.6	19860457	19871661	b11211_5	5||313668||318139||GSMUA_Achr5G00540_001||1||CDS||80309336||17660||81.6	313668	318139	1e-250	279	http://genomevolution.org/CoGe/GEvo.pl?fid1=80212291;fid2=80309336;dsgid1=11211;dsgid2=11211
a11211_11	11||19884672||19889772||GSMUA_Achr11G18520_001||-1||CDS||80218583||7837||86.8	19889772	19884672	b11211_5	5||338700||344592||GSMUA_Achr5G00590_001||-1||CDS||80309221||17665||86.8	344592	338700	1e-250	329	http://genomevolution.org/CoGe/GEvo.pl?fid1=80218583;fid2=80309221;dsgid1=11211;dsgid2=11211
a11211_11	11||19904834||19909423||GSMUA_Achr11G18550_001||-1||CDS||80214482||7840||88.3	19909423	19904834	b11211_5	5||355029||359110||GSMUA_Achr5G00660_001||-1||CDS||80302081||17672||88.3	359110	355029	1e-250	379	http://genomevolution.org/CoGe/GEvo.pl?fid1=80214482;fid2=80302081;dsgid1=11211;dsgid2=11211
a11211_11	11||19921455||19937452||GSMUA_Achr11G18570_001||-1||CDS||80218449||7842||89.7	19937452	19921455	b11211_5	5||374460||395208||GSMUA_Achr5G00700_001||-1||CDS||80304452||17676||89.7	395208	374460	1e-250	429	http://genomevolution.org/CoGe/GEvo.pl?fid1=80218449;fid2=80304452;dsgid1=11211;dsgid2=11211
a11211_11	11||19992718||19994739||GSMUA_Achr11G18640_001||1||CDS||80213449||7849||89.2	19992718	19994739	b11211_5	5||486825||489835||GSMUA_Achr5G00810_001||1||CDS||80308772||17687||89.2	486825	489835	1.9e-104	479	http://genomevolution.org/CoGe/GEvo.pl?fid1=80213449;fid2=80308772;dsgid1=11211;dsgid2=11211
a11211_11	11||20179659||20183753||GSMUA_Achr11G18900_001||-1||CDS||80214046||7875||83.9	20183753	20179659	b11211_5	5||554317||557908||GSMUA_Achr5G00960_001||1||CDS||80302914||17702||83.9	554317	557908	2.6e-127	526	http://genomevolution.org/CoGe/GEvo.pl?fid1=80214046;fid2=80302914;dsgid1=11211;dsgid2=11211
a11211_11	11||20184382||20184687||GSMUA_Achr11G18910_001||-1||CDS||80218543||7876||64.0	20184687	20184382	b11211_5	5||693856||694287||GSMUA_Achr5G01200_001||-1||CDS||80307347||17726||64.0	694287	693856	5.8e-25	547	http://genomevolution.org/CoGe/GEvo.pl?fid1=80218543;fid2=80307347;dsgid1=11211;dsgid2=11211
###
a11211_11	11||21140019||21141569||GSMUA_Achr11G20150_001||1||CDS||80212933||8000||84.4	21140019	21141569	b11211_11	11||4797664||4803965||GSMUA_Achr11G06150_001||-1||CDS||80215566||6602||84.4	4803965	4797664	3.1e-103	50	http://genomevolution.org/CoGe/GEvo.pl?fid1=80212933;fid2=80215566;dsgid1=11211;dsgid2=11211
a11211_11	11||21171921||21172544||GSMUA_Achr11G20190_001||1||CDS||80219046||8004||80.3	21171921	21172544	b11211_11	11||4578380||4579000||GSMUA_Achr11G06060_001||1||CDS||80217938||6593||80.3	4578380	4579000	8.7e-207	100	http://genomevolution.org/CoGe/GEvo.pl?fid1=80219046;fid2=80217938;dsgid1=11211;dsgid2=11211
a11211_11	11||21249103||21267399||GSMUA_Achr11G20260_001||-1||CDS||80213266||8011||82.3	21267399	21249103	b11211_11	11||4359562||4360983||GSMUA_Achr11G05840_001||1||CDS||80217009||6571||82.3	4359562	4360983	1e-250	147	http://genomevolution.org/CoGe/GEvo.pl?fid1=80213266;fid2=80217009;dsgid1=11211;dsgid2=11211
a11211_11	11||21327018||21329203||GSMUA_Achr11G20330_001||1||CDS||80214394||8018||69.6	21327018	21329203	b11211_11	11||4187752||4207850||GSMUA_Achr11G05650_001||-1||CDS||80217629||6552||69.6	4207850	4187752	7.6e-48	191	http://genomevolution.org/CoGe/GEvo.pl?fid1=80214394;fid2=80217629;dsgid1=11211;dsgid2=11211
a11211_11	11||21485623||21489056||GSMUA_Achr11G20550_001||1||CDS||80213742||8040||92.8	21485623	21489056	b11211_11	11||4069052||4071412||GSMUA_Achr11G05470_001||-1||CDS||80217242||6534||92.8	4071412	4069052	5.4e-34	221	http://genomevolution.org/CoGe/GEvo.pl?fid1=80213742;fid2=80217242;dsgid1=11211;dsgid2=11211
a11211_11	11||21490672||21492477||GSMUA_Achr11G20560_001||1||CDS||80218777||8041||84.2	21490672	21492477	b11211_11	11||4047168||4050061||GSMUA_Achr11G05430_001||1||CDS||80218698||6530||84.2	4047168	4050061	5.6e-205	271	http://genomevolution.org/CoGe/GEvo.pl?fid1=80218777;fid2=80218698;dsgid1=11211;dsgid2=11211
a11211_11	11||21514704||21515831||GSMUA_Achr11G20620_001||1||CDS||80213443||8047||83.5	21514704	21515831	b11211_11	11||3973924||3975033||GSMUA_Achr11G05350_001||1||CDS||80213387||6522||83.5	3973924	3975033	3.4e-150	321	http://genomevolution.org/CoGe/GEvo.pl?fid1=80213443;fid2=80213387;dsgid1=11211;dsgid2=11211
a11211_11	11||21523932||21527826||GSMUA_Achr11G20630_001||1||CDS||80213526||8048||88.2	21523932	21527826	b11211_11	11||3955369||3957674||GSMUA_Achr11G05330_001||-1||CDS||80217172||6520||88.2	3957674	3955369	1.3e-158	371	http://genomevolution.org/CoGe/GEvo.pl?fid1=80213526;fid2=80217172;dsgid1=11211;dsgid2=11211
a11211_11	11||21531356||21533617||GSMUA_Achr11G20660_001||-1||CDS||80217815||8051||82.2	21533617	21531356	b11211_11	11||3905041||3907599||GSMUA_Achr11G05250_001||1||CDS||80213355||6512||82.2	3905041	3907599	1e-250	421	http://genomevolution.org/CoGe/GEvo.pl?fid1=80217815;fid2=80213355;dsgid1=11211;dsgid2=11211
a11211_11	11||21589964||21590383||GSMUA_Achr11G20700_001||1||CDS||80215301||8055||78.8	21589964	21590383	b11211_11	11||3857197||3857631||GSMUA_Achr11G05140_001||1||CDS||80213654||6501||78.8	3857197	3857631	6.6e-125	471	http://genomevolution.org/CoGe/GEvo.pl?fid1=80215301;fid2=80213654;dsgid1=11211;dsgid2=11211
a11211_11	11||21602245||21602439||GSMUA_Achr11G20720_001||-1||CDS||80215842||8057||92.3	21602439	21602245	b11211_11	11||3825739||3825933||GSMUA_Achr11G05100_001||1||CDS||80215642||6497||92.3	3825739	3825933	1.4e-90	521	http://genomevolution.org/CoGe/GEvo.pl?fid1=80215842;fid2=80215642;dsgid1=11211;dsgid2=11211
a11211_11	11||21701206||21702771||GSMUA_Achr11G20830_001||-1||CDS||80212651||8068||85.5	21702771	21701206	b11211_11	11||3696160||3697127||GSMUA_Achr11G04930_001||1||CDS||80218387||6480||85.5	3696160	3697127	1.1e-182	568	http://genomevolution.org/CoGe/GEvo.pl?fid1=80212651;fid2=80218387;dsgid1=11211;dsgid2=11211
a11211_11	11||21753002||21756133||GSMUA_Achr11G20920_001||-1||CDS||80216611||8077||81.0	21756133	21753002	b11211_11	11||3575934||3580151||GSMUA_Achr11G04740_001||1||CDS||80217743||6461||81.0	3575934	3580151	1e-250	615	http://genomevolution.org/CoGe/GEvo.pl?fid1=80216611;fid2=80217743;dsgid1=11211;dsgid2=11211
a11211_11	11||21771704||21775337||GSMUA_Achr11G20950_001||1||CDS||80211920||8080||88.2	21771704	21775337	b11211_11	11||3527014||3529939||GSMUA_Achr11G04690_001||-1||CDS||80216421||6456||88.2	3529939	3527014	8.8e-30	644	http://genomevolution.org/CoGe/GEvo.pl?fid1=80211920;fid2=80216421;dsgid1=11211;dsgid2=11211
a11211_11	11||21812151||21813552||GSMUA_Achr11G21020_001||1||CDS||80216094||8087||63.0	21812151	21813552	b11211_11	11||3384996||3387541||GSMUA_Achr11G04520_001||-1||CDS||80217448||6439||63.0	3387541	3384996	6.2e-134	691	http://genomevolution.org/CoGe/GEvo.pl?fid1=80216094;fid2=80217448;dsgid1=11211;dsgid2=11211
a11211_11	11||21836430||21838778||GSMUA_Achr11G21080_001||-1||CDS||80213477||8093||81.8	21838778	21836430	b11211_11	11||3223097||3225469||GSMUA_Achr11G04360_001||1||CDS||80218634||6423||81.8	3223097	3225469	1e-250	738	http://genomevolution.org/CoGe/GEvo.pl?fid1=80213477;fid2=80218634;dsgid1=11211;dsgid2=11211
a11211_11	11||21873313||21873947||GSMUA_Achr11G21110_001||-1||CDS||80214644||8096||78.6	21873947	21873313	b11211_11	11||3135960||3139628||GSMUA_Achr11G04280_001||1||CDS||80216212||6415||78.6	3135960	3139628	1.8e-57	788	http://genomevolution.org/CoGe/GEvo.pl?fid1=80214644;fid2=80216212;dsgid1=11211;dsgid2=11211
a11211_11	11||21882516||21883798||GSMUA_Achr11G21130_001||1||CDS||80217193||8098||84.2	21882516	21883798	b11211_11	11||3039969||3040570||GSMUA_Achr11G04160_001||-1||CDS||80214872||6403||84.2	3040570	3039969	3.4e-91	838	http://genomevolution.org/CoGe/GEvo.pl?fid1=80217193;fid2=80214872;dsgid1=11211;dsgid2=11211
a11211_11	11||21894807||21896050||GSMUA_Achr11G21150_001||1||CDS||80218825||8100||85.6	21894807	21896050	b11211_11	11||3027099||3029920||GSMUA_Achr11G04120_001||-1||CDS||80212645||6399||85.6	3029920	3027099	1e-250	888	http://genomevolution.org/CoGe/GEvo.pl?fid1=80218825;fid2=80212645;dsgid1=11211;dsgid2=11211
a11211_11	11||21929988||21933352||GSMUA_Achr11G21210_001||1||CDS||80216231||8106||81.2	21929988	21933352	b11211_11	11||2977589||2982435||GSMUA_Achr11G04070_001||-1||CDS||80213164||6394||81.2	2982435	2977589	5.7e-143	938	http://genomevolution.org/CoGe/GEvo.pl?fid1=80216231;fid2=80213164;dsgid1=11211;dsgid2=11211
###
a11211_11	11||21485623||21489056||GSMUA_Achr11G20550_001||1||CDS||80213742||8040||89.8	21485623	21489056	b11211_5	5||23360738||23362392||GSMUA_Achr5G21300_001||1||CDS||80305422||19735||89.8	23360738	23362392	1.5e-19	18	http://genomevolution.org/CoGe/GEvo.pl?fid1=80213742;fid2=80305422;dsgid1=11211;dsgid2=11211
a11211_11	11||21500586||21506191||GSMUA_Achr11G20580_001||-1||CDS||80218272||8043||88.3	21506191	21500586	b11211_5	5||23339513||23348577||GSMUA_Achr5G21290_001||1||CDS||80305087||19734||88.3	23339513	23348577	1e-250	68	http://genomevolution.org/CoGe/GEvo.pl?fid1=80218272;fid2=80305087;dsgid1=11211;dsgid2=11211
a11211_11	11||21531356||21533617||GSMUA_Achr11G20660_001||-1||CDS||80217815||8051||85.0	21533617	21531356	b11211_5	5||23242594||23245507||GSMUA_Achr5G21230_001||1||CDS||80304427||19728||85.0	23242594	23245507	1e-250	118	http://genomevolution.org/CoGe/GEvo.pl?fid1=80217815;fid2=80304427;dsgid1=11211;dsgid2=11211
a11211_11	11||21597794||21601741||GSMUA_Achr11G20710_001||1||CDS||80211778||8056||83.4	21597794	21601741	b11211_5	5||23012985||23013932||GSMUA_Achr5G21100_001||-1||CDS||80309631||19715||83.4	23013932	23012985	1e-250	168	http://genomevolution.org/CoGe/GEvo.pl?fid1=80211778;fid2=80309631;dsgid1=11211;dsgid2=11211
a11211_11	11||21780963||21788729||GSMUA_Achr11G20980_001||-1||CDS||80216933||8083||85.8	21788729	21780963	b11211_5	5||22947973||22957893||GSMUA_Achr5G21060_001||-1||CDS||80303743||19711||85.8	22957893	22947973	1e-250	215	http://genomevolution.org/CoGe/GEvo.pl?fid1=80216933;fid2=80303743;dsgid1=11211;dsgid2=11211
a11211_11	11||21873313||21873947||GSMUA_Achr11G21110_001||-1||CDS||80214644||8096||69.8	21873947	21873313	b11211_5	5||22680191||22684314||GSMUA_Achr5G20800_001||1||CDS||80301476||19685||69.8	22680191	22684314	2.2e-30	241	http://genomevolution.org/CoGe/GEvo.pl?fid1=80214644;fid2=80301476;dsgid1=11211;dsgid2=11211
a11211_11	11||21886895||21892801||GSMUA_Achr11G21140_001||1||CDS||80218579||8099||87.5	21886895	21892801	b11211_5	5||22642228||22648729||GSMUA_Achr5G20760_001||-1||CDS||80301992||19681||87.5	22648729	22642228	1e-250	291	http://genomevolution.org/CoGe/GEvo.pl?fid1=80218579;fid2=80301992;dsgid1=11211;dsgid2=11211
a11211_11	11||21917728||21926486||GSMUA_Achr11G21200_001||1||CDS||80215723||8105||79.5	21917728	21926486	b11211_5	5||22533540||22535819||GSMUA_Achr5G20670_001||-1||CDS||80305522||19672||79.5	22535819	22533540	4.6e-55	341	http://genomevolution.org/CoGe/GEvo.pl?fid1=80215723;fid2=80305522;dsgid1=11211;dsgid2=11211
a11211_11	11||21936528||21940027||GSMUA_Achr11G21230_001||-1||CDS||80216424||8108||90.5	21940027	21936528	b11211_5	5||22524366||22528161||GSMUA_Achr5G20650_001||1||CDS||80307567||19670||90.5	22524366	22528161	1e-250	391	http://genomevolution.org/CoGe/GEvo.pl?fid1=80216424;fid2=80307567;dsgid1=11211;dsgid2=11211
a11211_11	11||21941757||21946294||GSMUA_Achr11G21240_001||-1||CDS||80212962||8109||83.3	21946294	21941757	b11211_5	5||22515894||22518285||GSMUA_Achr5G20640_001||1||CDS||80302179||19669||83.3	22515894	22518285	1e-250	441	http://genomevolution.org/CoGe/GEvo.pl?fid1=80212962;fid2=80302179;dsgid1=11211;dsgid2=11211
a11211_11	11||21949712||21954148||GSMUA_Achr11G21260_001||-1||CDS||80214033||8111||87.4	21954148	21949712	b11211_5	5||22499681||22504421||GSMUA_Achr5G20630_001||1||CDS||80304777||19668||87.4	22499681	22504421	1e-250	491	http://genomevolution.org/CoGe/GEvo.pl?fid1=80214033;fid2=80304777;dsgid1=11211;dsgid2=11211
a11211_11	11||21976691||21978126||GSMUA_Achr11G21300_001||1||CDS||80213705||8115||89.1	21976691	21978126	b11211_5	5||22338076||22339637||GSMUA_Achr5G20550_001||-1||CDS||80305073||19660||89.1	22339637	22338076	1e-250	541	http://genomevolution.org/CoGe/GEvo.pl?fid1=80213705;fid2=80305073;dsgid1=11211;dsgid2=11211
a11211_11	11||22014665||22018388||GSMUA_Achr11G21360_001||-1||CDS||80212795||8121||87.0	22018388	22014665	b11211_5	5||22257736||22261670||GSMUA_Achr5G20480_001||1||CDS||80307139||19653||87.0	22257736	22261670	1e-250	591	http://genomevolution.org/CoGe/GEvo.pl?fid1=80212795;fid2=80307139;dsgid1=11211;dsgid2=11211
a11211_11	11||22028180||22029441||GSMUA_Achr11G21380_001||-1||CDS||80217934||8123||87.2	22029441	22028180	b11211_5	5||22181389||22184338||GSMUA_Achr5G20430_001||1||CDS||80301353||19648||87.2	22181389	22184338	2.5e-71	641	http://genomevolution.org/CoGe/GEvo.pl?fid1=80217934;fid2=80301353;dsgid1=11211;dsgid2=11211
a11211_11	11||22041186||22043848||GSMUA_Achr11G21410_001||-1||CDS||80216815||8126||92.1	22043848	22041186	b11211_5	5||22147468||22149222||GSMUA_Achr5G20390_001||1||CDS||80308732||19644||92.1	22147468	22149222	9e-145	691	http://genomevolution.org/CoGe/GEvo.pl?fid1=80216815;fid2=80308732;dsgid1=11211;dsgid2=11211
a11211_11	11||22066350||22067938||GSMUA_Achr11G21430_001||1||CDS||80219057||8128||81.9	22066350	22067938	b11211_5	5||22067853||22069046||GSMUA_Achr5G20310_001||-1||CDS||80305758||19636||81.9	22069046	22067853	6e-78	741	http://genomevolution.org/CoGe/GEvo.pl?fid1=80219057;fid2=80305758;dsgid1=11211;dsgid2=11211
a11211_11	11||22146247||22148183||GSMUA_Achr11G21580_001||-1||CDS||80212502||8143||86.3	22148183	22146247	b11211_5	5||21915382||21917262||GSMUA_Achr5G20180_001||1||CDS||80303946||19623||86.3	21915382	21917262	1e-250	791	http://genomevolution.org/CoGe/GEvo.pl?fid1=80212502;fid2=80303946;dsgid1=11211;dsgid2=11211
a11211_11	11||22150454||22151196||GSMUA_Achr11G21590_001||-1||CDS||80214566||8144||91.6	22151196	22150454	b11211_5	5||21912372||21912980||GSMUA_Achr5G20170_001||1||CDS||80309480||19622||91.6	21912372	21912980	6.1e-193	841	http://genomevolution.org/CoGe/GEvo.pl?fid1=80214566;fid2=80309480;dsgid1=11211;dsgid2=11211
a11211_11	11||22187779||22190395||GSMUA_Achr11G21670_001||1||CDS||80217792||8152||59.3	22187779	22190395	b11211_5	5||21704399||21708574||GSMUA_Achr5G20080_001||-1||CDS||80307241||19613||59.3	21708574	21704399	2.2e-33	873	http://genomevolution.org/CoGe/GEvo.pl?fid1=80217792;fid2=80307241;dsgid1=11211;dsgid2=11211
a11211_11	11||22191586||22194912||GSMUA_Achr11G21690_001||-1||CDS||80219245||8154||88.5	22194912	22191586	b11211_5	5||21698868||21703703||GSMUA_Achr5G20070_001||1||CDS||80301916||19612||88.5	21698868	21703703	1e-250	923	http://genomevolution.org/CoGe/GEvo.pl?fid1=80219245;fid2=80301916;dsgid1=11211;dsgid2=11211
a11211_11	11||22201669||22206038||GSMUA_Achr11G21700_001||1||CDS||80214672||8155||89.4	22201669	22206038	b11211_5	5||21687311||21691188||GSMUA_Achr5G20050_001||-1||CDS||80304737||19610||89.4	21691188	21687311	1e-250	973	http://genomevolution.org/CoGe/GEvo.pl?fid1=80214672;fid2=80304737;dsgid1=11211;dsgid2=11211
a11211_11	11||22216472||22226494||GSMUA_Achr11G21730_001||1||CDS||80215200||8158||84.7	22216472	22226494	b11211_5	5||21676084||21682001||GSMUA_Achr5G20030_001||-1||CDS||80301792||19608||84.7	21682001	21676084	7.6e-107	1023	http://genomevolution.org/CoGe/GEvo.pl?fid1=80215200;fid2=80301792;dsgid1=11211;dsgid2=11211
a11211_11	11||22243493||22246450||GSMUA_Achr11G21770_001||-1||CDS||80218191||8162||81.6	22246450	22243493	b11211_5	5||21601084||21601757||GSMUA_Achr5G19970_001||1||CDS||80308890||19602||81.6	21601084	21601757	6.4e-187	1073	http://genomevolution.org/CoGe/GEvo.pl?fid1=80218191;fid2=80308890;dsgid1=11211;dsgid2=11211
a11211_11	11||22469187||22473077||GSMUA_Achr11G22070_001||1||CDS||80213713||8192||89.4	22469187	22473077	b11211_5	5||21380306||21383939||GSMUA_Achr5G19760_001||1||CDS||80304772||19581||89.4	21380306	21383939	1e-250	1120	http://genomevolution.org/CoGe/GEvo.pl?fid1=80213713;fid2=80304772;dsgid1=11211;dsgid2=11211
###
a11211_11	11||21805768||21806697||GSMUA_Achr11G21010_001||-1||CDS||80212941||8086||70.6	21806697	21805768	b11211_11	11||1542099||1542957||GSMUA_Achr11G02240_001||-1||CDS||80211892||6211||70.6	1542957	1542099	8.3e-154	50	http://genomevolution.org/CoGe/GEvo.pl?fid1=80212941;fid2=80211892;dsgid1=11211;dsgid2=11211
a11211_11	11||21976691||21978126||GSMUA_Achr11G21300_001||1||CDS||80213705||8115||86.8	21976691	21978126	b11211_11	11||1603600||1605236||GSMUA_Achr11G02320_001||1||CDS||80217841||6219||86.8	1603600	1605236	1e-250	97	http://genomevolution.org/CoGe/GEvo.pl?fid1=80213705;fid2=80217841;dsgid1=11211;dsgid2=11211
a11211_11	11||22014665||22018388||GSMUA_Achr11G21360_001||-1||CDS||80212795||8121||75.5	22018388	22014665	b11211_11	11||1680053||1683126||GSMUA_Achr11G02420_001||-1||CDS||80214246||6229||75.5	1683126	1680053	8.7e-207	147	http://genomevolution.org/CoGe/GEvo.pl?fid1=80212795;fid2=80214246;dsgid1=11211;dsgid2=11211
a11211_11	11||22028180||22029441||GSMUA_Achr11G21380_001||-1||CDS||80217934||8123||69.1	22029441	22028180	b11211_11	11||1827358||1830343||GSMUA_Achr11G02630_001||-1||CDS||80219088||6250||69.1	1830343	1827358	9.9e-74	194	http://genomevolution.org/CoGe/GEvo.pl?fid1=80217934;fid2=80219088;dsgid1=11211;dsgid2=11211
a11211_11	11||22046100||22046800||GSMUA_Achr11G21420_001||-1||CDS||80211951||8127||91.1	22046800	22046100	b11211_11	11||1884398||1885372||GSMUA_Achr11G02710_001||-1||CDS||80215702||6258||91.1	1885372	1884398	1e-185	244	http://genomevolution.org/CoGe/GEvo.pl?fid1=80211951;fid2=80215702;dsgid1=11211;dsgid2=11211
a11211_11	11||22069912||22071149||GSMUA_Achr11G21440_001||1||CDS||80218400||8129||80.5	22069912	22071149	b11211_11	11||1948896||1950178||GSMUA_Achr11G02740_001||1||CDS||80219531||6261||80.5	1948896	1950178	3.7e-200	294	http://genomevolution.org/CoGe/GEvo.pl?fid1=80218400;fid2=80219531;dsgid1=11211;dsgid2=11211
a11211_11	11||22102093||22103603||GSMUA_Achr11G21520_001||-1||CDS||80216573||8137||90.4	22103603	22102093	b11211_11	11||2120413||2121900||GSMUA_Achr11G02930_001||-1||CDS||80216175||6280||90.4	2121900	2120413	1e-250	341	http://genomevolution.org/CoGe/GEvo.pl?fid1=80216573;fid2=80216175;dsgid1=11211;dsgid2=11211
a11211_11	11||22104846||22107247||GSMUA_Achr11G21530_001||1||CDS||80211693||8138||78.5	22104846	22107247	b11211_11	11||2161906||2162943||GSMUA_Achr11G02990_001||1||CDS||80218666||6286||78.5	2161906	2162943	7.1e-57	391	http://genomevolution.org/CoGe/GEvo.pl?fid1=80211693;fid2=80218666;dsgid1=11211;dsgid2=11211
a11211_11	11||22146247||22148183||GSMUA_Achr11G21580_001||-1||CDS||80212502||8143||84.6	22148183	22146247	b11211_11	11||2226806||2228620||GSMUA_Achr11G03080_001||-1||CDS||80215665||6295||84.6	2228620	2226806	1e-250	441	http://genomevolution.org/CoGe/GEvo.pl?fid1=80212502;fid2=80215665;dsgid1=11211;dsgid2=11211
a11211_11	11||22153519||22155723||GSMUA_Achr11G21600_001||1||CDS||80215208||8145||63.6	22153519	22155723	b11211_11	11||2247502||2249700||GSMUA_Achr11G03110_001||1||CDS||80214218||6298||63.6	2247502	2249700	5.5e-31	471	http://genomevolution.org/CoGe/GEvo.pl?fid1=80215208;fid2=80214218;dsgid1=11211;dsgid2=11211
a11211_11	11||22163734||22164360||GSMUA_Achr11G21630_001||-1||CDS||80215541||8148||86.2	22164360	22163734	b11211_11	11||2310974||2311624||GSMUA_Achr11G03200_001||-1||CDS||80212143||6307||86.2	2311624	2310974	6.3e-72	521	http://genomevolution.org/CoGe/GEvo.pl?fid1=80215541;fid2=80212143;dsgid1=11211;dsgid2=11211
a11211_11	11||22201669||22206038||GSMUA_Achr11G21700_001||1||CDS||80214672||8155||85.4	22201669	22206038	b11211_11	11||2365748||2369916||GSMUA_Achr11G03290_001||1||CDS||80218832||6316||85.4	2365748	2369916	1e-250	571	http://genomevolution.org/CoGe/GEvo.pl?fid1=80214672;fid2=80218832;dsgid1=11211;dsgid2=11211
a11211_11	11||22216472||22226494||GSMUA_Achr11G21730_001||1||CDS||80215200||8158||78.3	22216472	22226494	b11211_11	11||2373872||2379775||GSMUA_Achr11G03300_001||1||CDS||80214676||6317||78.3	2373872	2379775	1.5e-81	621	http://genomevolution.org/CoGe/GEvo.pl?fid1=80215200;fid2=80214676;dsgid1=11211;dsgid2=11211
a11211_11	11||22232846||22234517||GSMUA_Achr11G21750_001||1||CDS||80216411||8160||83.8	22232846	22234517	b11211_11	11||2422069||2428628||GSMUA_Achr11G03330_001||1||CDS||80215578||6320||83.8	2422069	2428628	1e-250	671	http://genomevolution.org/CoGe/GEvo.pl?fid1=80216411;fid2=80215578;dsgid1=11211;dsgid2=11211
a11211_11	11||22260506||22262955||GSMUA_Achr11G21790_001||-1||CDS||80217831||8164||82.7	22262955	22260506	b11211_11	11||2611001||2613568||GSMUA_Achr11G03620_001||-1||CDS||80214083||6349||82.7	2613568	2611001	8e-101	718	http://genomevolution.org/CoGe/GEvo.pl?fid1=80217831;fid2=80214083;dsgid1=11211;dsgid2=11211
a11211_11	11||22302285||22303085||GSMUA_Achr11G21840_001||-1||CDS||80217188||8169||75.5	22303085	22302285	b11211_11	11||2631082||2638214||GSMUA_Achr11G03660_001||-1||CDS||80218968||6353||75.5	2638214	2631082	9.5e-21	738	http://genomevolution.org/CoGe/GEvo.pl?fid1=80217188;fid2=80218968;dsgid1=11211;dsgid2=11211
a11211_11	11||22310750||22315428||GSMUA_Achr11G21860_001||-1||CDS||80218054||8171||89.6	22315428	22310750	b11211_11	11||2673300||2678110||GSMUA_Achr11G03720_001||-1||CDS||80216447||6359||89.6	2678110	2673300	1e-250	788	http://genomevolution.org/CoGe/GEvo.pl?fid1=80218054;fid2=80216447;dsgid1=11211;dsgid2=11211
###
a11211_11	11||22437730||22438434||GSMUA_Achr11G22020_001||1||CDS||80214531||8187||87.2	22437730	22438434	b11211_5	5||21233755||21234639||GSMUA_Achr5G19610_001||1||CDS||80304572||19566||87.2	21233755	21234639	1.5e-196	50	http://genomevolution.org/CoGe/GEvo.pl?fid1=80214531;fid2=80304572;dsgid1=11211;dsgid2=11211
a11211_11	11||22534551||22537921||GSMUA_Achr11G22170_001||1||CDS||80219013||8202||84.0	22534551	22537921	b11211_5	5||20953267||20956286||GSMUA_Achr5G19350_001||-1||CDS||80305102||19540||84.0	20956286	20953267	1e-250	97	http://genomevolution.org/CoGe/GEvo.pl?fid1=80219013;fid2=80305102;dsgid1=11211;dsgid2=11211
a11211_11	11||22726205||22733516||GSMUA_Achr11G22440_001||-1||CDS||80218742||8229||87.1	22733516	22726205	b11211_5	5||20550451||20559162||GSMUA_Achr5G19040_001||1||CDS||80302988||19509||87.1	20550451	20559162	1e-250	141	http://genomevolution.org/CoGe/GEvo.pl?fid1=80218742;fid2=80302988;dsgid1=11211;dsgid2=11211
a11211_11	11||22803778||22804171||GSMUA_Achr11G22520_001||-1||CDS||80211770||8237||76.3	22804171	22803778	b11211_5	5||20400364||20403842||GSMUA_Achr5G18910_001||1||CDS||80302462||19496||76.3	20400364	20403842	1.9e-51	191	http://genomevolution.org/CoGe/GEvo.pl?fid1=80211770;fid2=80302462;dsgid1=11211;dsgid2=11211
a11211_11	11||22811251||22812256||GSMUA_Achr11G22530_001||-1||CDS||80212832||8238||92.4	22812256	22811251	b11211_5	5||20395128||20395849||GSMUA_Achr5G18890_001||1||CDS||80306597||19494||92.4	20395128	20395849	1.3e-211	241	http://genomevolution.org/CoGe/GEvo.pl?fid1=80212832;fid2=80306597;dsgid1=11211;dsgid2=11211
a11211_11	11||22842287||22843623||GSMUA_Achr11G22580_001||1||CDS||80216479||8243||87.4	22842287	22843623	b11211_5	5||20311572||20314668||GSMUA_Achr5G18800_001||-1||CDS||80308957||19485||87.4	20314668	20311572	1e-250	291	http://genomevolution.org/CoGe/GEvo.pl?fid1=80216479;fid2=80308957;dsgid1=11211;dsgid2=11211
a11211_11	11||22858244||22860987||GSMUA_Achr11G22610_001||-1||CDS||80217004||8246||90.3	22860987	22858244	b11211_5	5||20275780||20278301||GSMUA_Achr5G18740_001||-1||CDS||80304036||19479||90.3	20278301	20275780	1e-250	341	http://genomevolution.org/CoGe/GEvo.pl?fid1=80217004;fid2=80304036;dsgid1=11211;dsgid2=11211
a11211_11	11||22925721||22929621||GSMUA_Achr11G22750_001||1||CDS||80212810||8260||90.1	22925721	22929621	b11211_5	5||20174105||20178237||GSMUA_Achr5G18680_001||-1||CDS||80303458||19473||90.1	20178237	20174105	1e-250	391	http://genomevolution.org/CoGe/GEvo.pl?fid1=80212810;fid2=80303458;dsgid1=11211;dsgid2=11211
a11211_11	11||22976374||22987455||GSMUA_Achr11G22830_001||1||CDS||80215849||8268||87.1	22976374	22987455	b11211_5	5||20068731||20079151||GSMUA_Achr5G18580_001||-1||CDS||80308579||19463||87.1	20079151	20068731	1e-250	441	http://genomevolution.org/CoGe/GEvo.pl?fid1=80215849;fid2=80308579;dsgid1=11211;dsgid2=11211
a11211_11	11||22988517||22991337||GSMUA_Achr11G22840_001||-1||CDS||80217027||8269||90.6	22991337	22988517	b11211_5	5||20056973||20059960||GSMUA_Achr5G18560_001||1||CDS||80303528||19461||90.6	20056973	20059960	1e-250	491	http://genomevolution.org/CoGe/GEvo.pl?fid1=80217027;fid2=80303528;dsgid1=11211;dsgid2=11211
a11211_11	11||23010528||23014176||GSMUA_Achr11G22870_001||1||CDS||80219260||8272||85.7	23010528	23014176	b11211_5	5||20013487||20017406||GSMUA_Achr5G18540_001||-1||CDS||80304215||19459||85.7	20017406	20013487	1.4e-205	541	http://genomevolution.org/CoGe/GEvo.pl?fid1=80219260;fid2=80304215;dsgid1=11211;dsgid2=11211
a11211_11	11||23113439||23115747||GSMUA_Achr11G23030_001||-1||CDS||80218828||8288||84.1	23115747	23113439	b11211_5	5||19781550||19786027||GSMUA_Achr5G18330_001||1||CDS||80306116||19438||84.1	19781550	19786027	3.9e-76	588	http://genomevolution.org/CoGe/GEvo.pl?fid1=80218828;fid2=80306116;dsgid1=11211;dsgid2=11211
###
a11211_11	11||22726205||22733516||GSMUA_Achr11G22440_001||-1||CDS||80218742||8229||82.6	22733516	22726205	b11211_11	11||907834||921290||GSMUA_Achr11G01350_001||-1||CDS||80218144||6122||82.6	921290	907834	1e-250	50	http://genomevolution.org/CoGe/GEvo.pl?fid1=80218742;fid2=80218144;dsgid1=11211;dsgid2=11211
a11211_11	11||22749304||22752874||GSMUA_Achr11G22450_001||-1||CDS||80214463||8230||76.9	22752874	22749304	b11211_11	11||884318||889995||GSMUA_Achr11G01310_001||1||CDS||80216545||6118||76.9	884318	889995	1e-250	100	http://genomevolution.org/CoGe/GEvo.pl?fid1=80214463;fid2=80216545;dsgid1=11211;dsgid2=11211
a11211_11	11||22758053||22759334||GSMUA_Achr11G22460_001||-1||CDS||80215502||8231||83.3	22759334	22758053	b11211_11	11||873490||874746||GSMUA_Achr11G01300_001||1||CDS||80216037||6117||83.3	873490	874746	1e-250	150	http://genomevolution.org/CoGe/GEvo.pl?fid1=80215502;fid2=80216037;dsgid1=11211;dsgid2=11211
a11211_11	11||22768174||22770506||GSMUA_Achr11G22480_001||1||CDS||80217093||8233||90.2	22768174	22770506	b11211_11	11||844574||850753||GSMUA_Achr11G01250_001||-1||CDS||80213932||6112||90.2	850753	844574	7.5e-51	200	http://genomevolution.org/CoGe/GEvo.pl?fid1=80217093;fid2=80213932;dsgid1=11211;dsgid2=11211
a11211_11	11||22819267||22825062||GSMUA_Achr11G22550_001||-1||CDS||80219178||8240||76.2	22825062	22819267	b11211_11	11||741802||746880||GSMUA_Achr11G01090_001||1||CDS||80216636||6096||76.2	741802	746880	1e-250	247	http://genomevolution.org/CoGe/GEvo.pl?fid1=80219178;fid2=80216636;dsgid1=11211;dsgid2=11211
a11211_11	11||22896195||22897718||GSMUA_Achr11G22710_001||1||CDS||80218477||8256||79.8	22896195	22897718	b11211_11	11||535293||541723||GSMUA_Achr11G00840_001||1||CDS||80215887||6071||79.8	535293	541723	4.8e-49	292	http://genomevolution.org/CoGe/GEvo.pl?fid1=80218477;fid2=80215887;dsgid1=11211;dsgid2=11211
a11211_11	11||23010528||23014176||GSMUA_Achr11G22870_001||1||CDS||80219260||8272||82.7	23010528	23014176	b11211_11	11||395628||399330||GSMUA_Achr11G00640_001||-1||CDS||80218270||6051||82.7	399330	395628	1e-250	339	http://genomevolution.org/CoGe/GEvo.pl?fid1=80219260;fid2=80218270;dsgid1=11211;dsgid2=11211
a11211_11	11||23020238||23027133||GSMUA_Achr11G22880_001||-1||CDS||80215406||8273||81.5	23027133	23020238	b11211_11	11||361617||366151||GSMUA_Achr11G00620_001||1||CDS||80218035||6049||81.5	361617	366151	1e-250	389	http://genomevolution.org/CoGe/GEvo.pl?fid1=80215406;fid2=80218035;dsgid1=11211;dsgid2=11211
a11211_11	11||23028709||23032874||GSMUA_Achr11G22890_001||-1||CDS||80213836||8274||89.5	23032874	23028709	b11211_11	11||311142||317053||GSMUA_Achr11G00520_001||1||CDS||80213268||6039||89.5	311142	317053	1e-250	439	http://genomevolution.org/CoGe/GEvo.pl?fid1=80213836;fid2=80213268;dsgid1=11211;dsgid2=11211
a11211_11	11||23037310||23037938||GSMUA_Achr11G22900_001||-1||CDS||80218250||8275||92.8	23037938	23037310	b11211_11	11||294203||294822||GSMUA_Achr11G00490_001||1||CDS||80219363||6036||92.8	294203	294822	1e-250	489	http://genomevolution.org/CoGe/GEvo.pl?fid1=80218250;fid2=80219363;dsgid1=11211;dsgid2=11211
a11211_11	11||23125446||23131532||GSMUA_Achr11G23070_001||1||CDS||80218643||8292||64.9	23125446	23131532	b11211_11	11||285807||289525||GSMUA_Achr11G00470_001||1||CDS||80212436||6034||64.9	285807	289525	5.8e-84	536	http://genomevolution.org/CoGe/GEvo.pl?fid1=80218643;fid2=80212436;dsgid1=11211;dsgid2=11211
a11211_11	11||23145855||23147693||GSMUA_Achr11G23120_001||-1||CDS||80217311||8297||77.2	23147693	23145855	b11211_11	11||102033||110889||GSMUA_Achr11G00230_001||1||CDS||80213070||6010||77.2	102033	110889	1.6e-243	583	http://genomevolution.org/CoGe/GEvo.pl?fid1=80217311;fid2=80213070;dsgid1=11211;dsgid2=11211
a11211_11	11||23149634||23150134||GSMUA_Achr11G23130_001||-1||CDS||80215311||8298||84.3	23150134	23149634	b11211_11	11||75482||75956||GSMUA_Achr11G00190_001||1||CDS||80214437||6006||84.3	75482	75956	6e-78	633	http://genomevolution.org/CoGe/GEvo.pl?fid1=80215311;fid2=80214437;dsgid1=11211;dsgid2=11211
a11211_11	11||23218080||23218692||GSMUA_Achr11G23200_001||-1||CDS||80211644||8305||81.1	23218692	23218080	b11211_11	11||30297||35889||GSMUA_Achr11G00080_001||-1||CDS||80215071||5995||81.1	35889	30297	5.3e-37	669	http://genomevolution.org/CoGe/GEvo.pl?fid1=80211644;fid2=80215071;dsgid1=11211;dsgid2=11211
a11211_11	11||23245835||23247850||GSMUA_Achr11G23330_001||-1||CDS||80214775||8318||83.2	23247850	23245835	b11211_11	11||4978||7331||GSMUA_Achr11G00020_001||1||CDS||80219325||5989||83.2	4978	7331	1e-250	719	http://genomevolution.org/CoGe/GEvo.pl?fid1=80214775;fid2=80219325;dsgid1=11211;dsgid2=11211
###
a11211_11	11||23477409||23482763||GSMUA_Achr11G23650_001||1||CDS||80214313||8350||82.6	23477409	23482763	b11211_5	5||29294076||29301179||GSMUA_Achr5G29650_001||-1||CDS||80303904||20570||82.6	29301179	29294076	1e-250	50	http://genomevolution.org/CoGe/GEvo.pl?fid1=80214313;fid2=80303904;dsgid1=11211;dsgid2=11211
a11211_11	11||23501205||23503237||GSMUA_Achr11G23670_001||-1||CDS||80218658||8352||85.5	23503237	23501205	b11211_5	5||29241717||29243604||GSMUA_Achr5G29600_001||1||CDS||80301830||20565||85.5	29241717	29243604	1e-250	100	http://genomevolution.org/CoGe/GEvo.pl?fid1=80218658;fid2=80301830;dsgid1=11211;dsgid2=11211
a11211_11	11||23522716||23523438||GSMUA_Achr11G23710_001||-1||CDS||80219109||8356||81.1	23523438	23522716	b11211_5	5||29191482||29191922||GSMUA_Achr5G29500_001||1||CDS||80310002||20555||81.1	29191482	29191922	2.2e-145	150	http://genomevolution.org/CoGe/GEvo.pl?fid1=80219109;fid2=80310002;dsgid1=11211;dsgid2=11211
a11211_11	11||23566704||23568848||GSMUA_Achr11G23780_001||1||CDS||80217587||8363||80.6	23566704	23568848	b11211_5	5||29168049||29171091||GSMUA_Achr5G29460_001||-1||CDS||80306707||20551||80.6	29171091	29168049	1e-250	200	http://genomevolution.org/CoGe/GEvo.pl?fid1=80217587;fid2=80306707;dsgid1=11211;dsgid2=11211
a11211_11	11||23572335||23573006||GSMUA_Achr11G23790_001||-1||CDS||80213883||8364||87.7	23573006	23572335	b11211_5	5||29161269||29163229||GSMUA_Achr5G29450_001||1||CDS||80304954||20550||87.7	29161269	29163229	1.8e-175	250	http://genomevolution.org/CoGe/GEvo.pl?fid1=80213883;fid2=80304954;dsgid1=11211;dsgid2=11211
a11211_11	11||23583885||23584656||GSMUA_Achr11G23810_001||1||CDS||80215769||8366||76.3	23583885	23584656	b11211_5	5||29147271||29147741||GSMUA_Achr5G29400_001||-1||CDS||80305542||20545||76.3	29147741	29147271	2.1e-36	285	http://genomevolution.org/CoGe/GEvo.pl?fid1=80215769;fid2=80305542;dsgid1=11211;dsgid2=11211
a11211_11	11||23587121||23592458||GSMUA_Achr11G23820_001||-1||CDS||80213806||8367||88.2	23592458	23587121	b11211_5	5||29137117||29142058||GSMUA_Achr5G29380_001||1||CDS||80302592||20543||88.2	29137117	29142058	1e-250	335	http://genomevolution.org/CoGe/GEvo.pl?fid1=80213806;fid2=80302592;dsgid1=11211;dsgid2=11211
a11211_11	11||23597229||23598799||GSMUA_Achr11G23830_001||1||CDS||80214894||8368||85.5	23597229	23598799	b11211_5	5||29116971||29118490||GSMUA_Achr5G29330_001||-1||CDS||80309655||20538||85.5	29118490	29116971	6.5e-243	385	http://genomevolution.org/CoGe/GEvo.pl?fid1=80214894;fid2=80309655;dsgid1=11211;dsgid2=11211
a11211_11	11||23626233||23630117||GSMUA_Achr11G23870_001||1||CDS||80214215||8372||82.1	23626233	23630117	b11211_5	5||29089980||29093904||GSMUA_Achr5G29290_001||-1||CDS||80303978||20534||82.1	29093904	29089980	1e-250	435	http://genomevolution.org/CoGe/GEvo.pl?fid1=80214215;fid2=80303978;dsgid1=11211;dsgid2=11211
a11211_11	11||23652164||23653769||GSMUA_Achr11G23920_001||1||CDS||80216749||8377||91.7	23652164	23653769	b11211_5	5||29044919||29047486||GSMUA_Achr5G29210_001||-1||CDS||80302628||20526||91.7	29047486	29044919	5.5e-149	485	http://genomevolution.org/CoGe/GEvo.pl?fid1=80216749;fid2=80302628;dsgid1=11211;dsgid2=11211
a11211_11	11||23746977||23755658||GSMUA_Achr11G24080_001||-1||CDS||80215608||8393||90.4	23755658	23746977	b11211_5	5||28930530||28937678||GSMUA_Achr5G29020_001||-1||CDS||80302845||20507||90.4	28937678	28930530	1e-250	532	http://genomevolution.org/CoGe/GEvo.pl?fid1=80215608;fid2=80302845;dsgid1=11211;dsgid2=11211
a11211_11	11||23870114||23873369||GSMUA_Achr11G24230_001||1||CDS||80213253||8408||61.6	23870114	23873369	b11211_5	5||28887794||28897759||GSMUA_Achr5G28950_001||1||CDS||80305445||20500||61.6	28887794	28897759	6.3e-72	582	http://genomevolution.org/CoGe/GEvo.pl?fid1=80213253;fid2=80305445;dsgid1=11211;dsgid2=11211
a11211_11	11||23877530||23880135||GSMUA_Achr11G24250_001||-1||CDS||80211633||8410||77.5	23880135	23877530	b11211_5	5||28830656||28833112||GSMUA_Achr5G28820_001||1||CDS||80302942||20487||77.5	28830656	28833112	1e-250	632	http://genomevolution.org/CoGe/GEvo.pl?fid1=80211633;fid2=80302942;dsgid1=11211;dsgid2=11211
a11211_11	11||23914936||23915904||GSMUA_Achr11G24310_001||1||CDS||80218309||8416||89.8	23914936	23915904	b11211_5	5||28771090||28774526||GSMUA_Achr5G28720_001||-1||CDS||80307416||20477||89.8	28774526	28771090	8.9e-204	682	http://genomevolution.org/CoGe/GEvo.pl?fid1=80218309;fid2=80307416;dsgid1=11211;dsgid2=11211
a11211_11	11||23933454||23933831||GSMUA_Achr11G24340_001||-1||CDS||80214318||8419||77.9	23933831	23933454	b11211_5	5||28766284||28766691||GSMUA_Achr5G28710_001||1||CDS||80309391||20476||77.9	28766284	28766691	2.5e-74	732	http://genomevolution.org/CoGe/GEvo.pl?fid1=80214318;fid2=80309391;dsgid1=11211;dsgid2=11211
a11211_11	11||23961985||23962481||GSMUA_Achr11G24400_001||-1||CDS||80218785||8425||80.2	23962481	23961985	b11211_5	5||28756506||28757088||GSMUA_Achr5G28680_001||1||CDS||80309516||20473||80.2	28756506	28757088	2.2e-30	761	http://genomevolution.org/CoGe/GEvo.pl?fid1=80218785;fid2=80309516;dsgid1=11211;dsgid2=11211
a11211_11	11||23974954||23976165||GSMUA_Achr11G24420_001||-1||CDS||80217226||8427||87.0	23976165	23974954	b11211_5	5||28744344||28745584||GSMUA_Achr5G28660_001||1||CDS||80302217||20471||87.0	28744344	28745584	1.6e-131	811	http://genomevolution.org/CoGe/GEvo.pl?fid1=80217226;fid2=80302217;dsgid1=11211;dsgid2=11211
a11211_11	11||23985494||23987065||GSMUA_Achr11G24440_001||1||CDS||80218957||8429||83.3	23985494	23987065	b11211_5	5||28724268||28733550||GSMUA_Achr5G28630_001||-1||CDS||80308248||20468||83.3	28733550	28724268	1e-250	861	http://genomevolution.org/CoGe/GEvo.pl?fid1=80218957;fid2=80308248;dsgid1=11211;dsgid2=11211
a11211_11	11||24005672||24006127||GSMUA_Achr11G24480_001||-1||CDS||80218943||8433||74.7	24006127	24005672	b11211_5	5||28690892||28694616||GSMUA_Achr5G28560_001||1||CDS||80301725||20461||74.7	28690892	28694616	1.9e-110	911	http://genomevolution.org/CoGe/GEvo.pl?fid1=80218943;fid2=80301725;dsgid1=11211;dsgid2=11211
a11211_11	11||24013886||24015372||GSMUA_Achr11G24500_001||1||CDS||80216493||8435||80.0	24013886	24015372	b11211_5	5||28675167||28676454||GSMUA_Achr5G28530_001||-1||CDS||80302388||20458||80.0	28676454	28675167	1.4e-90	961	http://genomevolution.org/CoGe/GEvo.pl?fid1=80216493;fid2=80302388;dsgid1=11211;dsgid2=11211
a11211_11	11||24087822||24090564||GSMUA_Achr11G24650_001||1||CDS||80218181||8450||87.8	24087822	24090564	b11211_5	5||28598004||28601028||GSMUA_Achr5G28370_001||-1||CDS||80308289||20442||87.8	28601028	28598004	1e-250	1008	http://genomevolution.org/CoGe/GEvo.pl?fid1=80218181;fid2=80308289;dsgid1=11211;dsgid2=11211
a11211_11	11||24140958||24142687||GSMUA_Achr11G24760_001||1||CDS||80213346||8461||88.5	24140958	24142687	b11211_5	5||28487545||28489857||GSMUA_Achr5G28190_001||-1||CDS||80304610||20424||88.5	28489857	28487545	1.3e-217	1055	http://genomevolution.org/CoGe/GEvo.pl?fid1=80213346;fid2=80304610;dsgid1=11211;dsgid2=11211
a11211_11	11||24156785||24159235||GSMUA_Achr11G24780_001||-1||CDS||80218123||8463||90.2	24159235	24156785	b11211_5	5||28475163||28477452||GSMUA_Achr5G28140_001||1||CDS||80304297||20419||90.2	28475163	28477452	1e-250	1105	http://genomevolution.org/CoGe/GEvo.pl?fid1=80218123;fid2=80304297;dsgid1=11211;dsgid2=11211
a11211_11	11||24181828||24183664||GSMUA_Achr11G24810_001||1||CDS||80212400||8466||88.0	24181828	24183664	b11211_5	5||28424528||28426344||GSMUA_Achr5G28070_001||-1||CDS||80302198||20412||88.0	28426344	28424528	3.9e-250	1155	http://genomevolution.org/CoGe/GEvo.pl?fid1=80212400;fid2=80302198;dsgid1=11211;dsgid2=11211
a11211_11	11||24190862||24191701||GSMUA_Achr11G24820_001||1||CDS||80219280||8467||79.2	24190862	24191701	b11211_5	5||28405803||28406603||GSMUA_Achr5G28050_001||-1||CDS||80302353||20410||79.2	28406603	28405803	7.4e-110	1205	http://genomevolution.org/CoGe/GEvo.pl?fid1=80219280;fid2=80302353;dsgid1=11211;dsgid2=11211
a11211_11	11||24203908||24207683||GSMUA_Achr11G24850_001||-1||CDS||80214207||8470||74.2	24207683	24203908	b11211_5	5||28377825||28379792||GSMUA_Achr5G28000_001||1||CDS||80304259||20405||74.2	28377825	28379792	8.2e-39	1243	http://genomevolution.org/CoGe/GEvo.pl?fid1=80214207;fid2=80304259;dsgid1=11211;dsgid2=11211
a11211_11	11||24238574||24238956||GSMUA_Achr11G24940_001||1||CDS||80219406||8479||86.5	24238574	24238956	b11211_5	5||28297666||28300536||GSMUA_Achr5G27890_001||-1||CDS||80306370||20394||86.5	28300536	28297666	2e-45	1287	http://genomevolution.org/CoGe/GEvo.pl?fid1=80219406;fid2=80306370;dsgid1=11211;dsgid2=11211
a11211_11	11||24240678||24241268||GSMUA_Achr11G24950_001||-1||CDS||80218167||8480||80.6	24241268	24240678	b11211_5	5||28290980||28291792||GSMUA_Achr5G27850_001||1||CDS||80303065||20390||80.6	28290980	28291792	1.8e-172	1337	http://genomevolution.org/CoGe/GEvo.pl?fid1=80218167;fid2=80303065;dsgid1=11211;dsgid2=11211
a11211_11	11||24302967||24307857||GSMUA_Achr11G25030_001||-1||CDS||80211823||8488||84.9	24307857	24302967	b11211_5	5||28260849||28263739||GSMUA_Achr5G27800_001||1||CDS||80304429||20385||84.9	28260849	28263739	1e-250	1387	http://genomevolution.org/CoGe/GEvo.pl?fid1=80211823;fid2=80304429;dsgid1=11211;dsgid2=11211
a11211_11	11||24324723||24326094||GSMUA_Achr11G25060_001||1||CDS||80214838||8491||78.9	24324723	24326094	b11211_5	5||28231391||28234212||GSMUA_Achr5G27780_001||-1||CDS||80307609||20383||78.9	28234212	28231391	7.4e-110	1437	http://genomevolution.org/CoGe/GEvo.pl?fid1=80214838;fid2=80307609;dsgid1=11211;dsgid2=11211
a11211_11	11||24340132||24341564||GSMUA_Achr11G25100_001||1||CDS||80214664||8495||88.5	24340132	24341564	b11211_5	5||28208071||28209029||GSMUA_Achr5G27750_001||1||CDS||80309105||20380||88.5	28208071	28209029	8.7e-148	1487	http://genomevolution.org/CoGe/GEvo.pl?fid1=80214664;fid2=80309105;dsgid1=11211;dsgid2=11211
a11211_11	11||24349587||24351365||GSMUA_Achr11G25120_001||-1||CDS||80214868||8497||82.8	24351365	24349587	b11211_5	5||28141683||28143566||GSMUA_Achr5G27670_001||1||CDS||80304029||20372||82.8	28141683	28143566	3.9e-191	1537	http://genomevolution.org/CoGe/GEvo.pl?fid1=80214868;fid2=80304029;dsgid1=11211;dsgid2=11211
a11211_11	11||24430817||24437423||GSMUA_Achr11G25240_001||1||CDS||80211932||8509||87.6	24430817	24437423	b11211_5	5||27921514||27927578||GSMUA_Achr5G27410_001||-1||CDS||80302682||20346||87.6	27927578	27921514	1e-250	1584	http://genomevolution.org/CoGe/GEvo.pl?fid1=80211932;fid2=80302682;dsgid1=11211;dsgid2=11211
a11211_11	11||24441904||24444416||GSMUA_Achr11G25250_001||1||CDS||80215815||8510||74.9	24441904	24444416	b11211_5	5||27818844||27821824||GSMUA_Achr5G27270_001||-1||CDS||80304915||20332||74.9	27821824	27818844	2.7e-65	1634	http://genomevolution.org/CoGe/GEvo.pl?fid1=80215815;fid2=80304915;dsgid1=11211;dsgid2=11211
a11211_11	11||24485372||24485920||GSMUA_Achr11G25310_001||-1||CDS||80216335||8516||75.1	24485920	24485372	b11211_5	5||27709303||27709740||GSMUA_Achr5G27130_001||1||CDS||80307211||20318||75.1	27709303	27709740	8.2e-98	1684	http://genomevolution.org/CoGe/GEvo.pl?fid1=80216335;fid2=80307211;dsgid1=11211;dsgid2=11211
a11211_11	11||24564090||24564562||GSMUA_Achr11G25420_001||1||CDS||80218986||8527||77.5	24564090	24564562	b11211_5	5||27680013||27680516||GSMUA_Achr5G27060_001||-1||CDS||80306928||20311||77.5	27680516	27680013	5.5e-90	1734	http://genomevolution.org/CoGe/GEvo.pl?fid1=80218986;fid2=80306928;dsgid1=11211;dsgid2=11211
a11211_11	11||24574753||24576080||GSMUA_Achr11G25450_001||1||CDS||80218523||8530||89.4	24574753	24576080	b11211_5	5||27663772||27667415||GSMUA_Achr5G27040_001||-1||CDS||80307083||20309||89.4	27667415	27663772	1.2e-170	1784	http://genomevolution.org/CoGe/GEvo.pl?fid1=80218523;fid2=80307083;dsgid1=11211;dsgid2=11211
a11211_11	11||24689037||24689630||GSMUA_Achr11G25590_001||1||CDS||80213641||8544||65.4	24689037	24689630	b11211_5	5||27538818||27541787||GSMUA_Achr5G26860_001||-1||CDS||80304570||20291||65.4	27541787	27538818	1.4e-31	1811	http://genomevolution.org/CoGe/GEvo.pl?fid1=80213641;fid2=80304570;dsgid1=11211;dsgid2=11211
a11211_11	11||24783360||24786884||GSMUA_Achr11G25750_001||-1||CDS||80219612||8560||79.8	24786884	24783360	b11211_5	5||27358154||27359657||GSMUA_Achr5G26630_001||1||CDS||80309555||20268||79.8	27358154	27359657	8.7e-148	1858	http://genomevolution.org/CoGe/GEvo.pl?fid1=80219612;fid2=80309555;dsgid1=11211;dsgid2=11211
a11211_11	11||24797376||24804050||GSMUA_Achr11G25770_001||-1||CDS||80214990||8562||88.5	24804050	24797376	b11211_5	5||27317530||27324824||GSMUA_Achr5G26580_001||1||CDS||80305984||20263||88.5	27317530	27324824	1e-250	1908	http://genomevolution.org/CoGe/GEvo.pl?fid1=80214990;fid2=80305984;dsgid1=11211;dsgid2=11211
a11211_11	11||24813705||24815571||GSMUA_Achr11G25780_001||1||CDS||80214031||8563||85.5	24813705	24815571	b11211_5	5||27292751||27294575||GSMUA_Achr5G26540_001||-1||CDS||80308034||20259||85.5	27294575	27292751	1.2e-167	1958	http://genomevolution.org/CoGe/GEvo.pl?fid1=80214031;fid2=80308034;dsgid1=11211;dsgid2=11211
a11211_11	11||24865687||24868669||GSMUA_Achr11G25850_001||1||CDS||80214227||8570||79.2	24865687	24868669	b11211_5	5||27221024||27224321||GSMUA_Achr5G26420_001||-1||CDS||80309816||20247||79.2	27224321	27221024	1.4e-146	2008	http://genomevolution.org/CoGe/GEvo.pl?fid1=80214227;fid2=80309816;dsgid1=11211;dsgid2=11211
a11211_11	11||24890929||24892218||GSMUA_Achr11G25910_001||1||CDS||80214886||8576||91.4	24890929	24892218	b11211_5	5||27185572||27188275||GSMUA_Achr5G26340_001||-1||CDS||80309907||20239||91.4	27188275	27185572	2.2e-89	2058	http://genomevolution.org/CoGe/GEvo.pl?fid1=80214886;fid2=80309907;dsgid1=11211;dsgid2=11211
a11211_11	11||24894625||24897093||GSMUA_Achr11G25950_001||-1||CDS||80217295||8580||84.6	24897093	24894625	b11211_5	5||27180038||27184415||GSMUA_Achr5G26330_001||1||CDS||80309785||20238||84.6	27180038	27184415	1.7e-240	2108	http://genomevolution.org/CoGe/GEvo.pl?fid1=80217295;fid2=80309785;dsgid1=11211;dsgid2=11211
a11211_11	11||24946702||24953936||GSMUA_Achr11G26030_001||-1||CDS||80213208||8588||84.9	24953936	24946702	b11211_5	5||27107854||27119948||GSMUA_Achr5G26250_001||1||CDS||80309117||20230||84.9	27107854	27119948	1e-250	2158	http://genomevolution.org/CoGe/GEvo.pl?fid1=80213208;fid2=80309117;dsgid1=11211;dsgid2=11211
a11211_11	11||24972960||24979109||GSMUA_Achr11G26070_001||-1||CDS||80217291||8592||82.0	24979109	24972960	b11211_5	5||27101726||27106411||GSMUA_Achr5G26240_001||1||CDS||80308666||20229||82.0	27101726	27106411	1e-250	2208	http://genomevolution.org/CoGe/GEvo.pl?fid1=80217291;fid2=80308666;dsgid1=11211;dsgid2=11211
a11211_11	11||25034219||25036872||GSMUA_Achr11G26170_001||-1||CDS||80214674||8602||78.4	25036872	25034219	b11211_5	5||27083686||27087089||GSMUA_Achr5G26200_001||1||CDS||80303971||20225||78.4	27083686	27087089	2.8e-233	2258	http://genomevolution.org/CoGe/GEvo.pl?fid1=80214674;fid2=80303971;dsgid1=11211;dsgid2=11211
a11211_11	11||25094535||25095704||GSMUA_Achr11G26250_001||1||CDS||80216779||8610||90.8	25094535	25095704	b11211_5	5||27023030||27024235||GSMUA_Achr5G26120_001||-1||CDS||80304224||20217||90.8	27024235	27023030	8.5e-210	2308	http://genomevolution.org/CoGe/GEvo.pl?fid1=80216779;fid2=80304224;dsgid1=11211;dsgid2=11211
a11211_11	11||25115145||25121080||GSMUA_Achr11G26270_001||-1||CDS||80212005||8612||87.6	25121080	25115145	b11211_5	5||27012863||27018418||GSMUA_Achr5G26100_001||1||CDS||80304287||20215||87.6	27012863	27018418	1e-250	2358	http://genomevolution.org/CoGe/GEvo.pl?fid1=80212005;fid2=80304287;dsgid1=11211;dsgid2=11211
a11211_11	11||25173781||25177073||GSMUA_Achr11G26320_001||-1||CDS||80214242||8617||87.1	25177073	25173781	b11211_5	5||26919702||26922582||GSMUA_Achr5G25950_001||1||CDS||80309486||20200||87.1	26919702	26922582	1e-250	2408	http://genomevolution.org/CoGe/GEvo.pl?fid1=80214242;fid2=80309486;dsgid1=11211;dsgid2=11211
a11211_11	11||25188387||25190378||GSMUA_Achr11G26340_001||-1||CDS||80213535||8619||80.4	25190378	25188387	b11211_5	5||26897004||26898908||GSMUA_Achr5G25920_001||1||CDS||80308637||20197||80.4	26897004	26898908	5.7e-143	2458	http://genomevolution.org/CoGe/GEvo.pl?fid1=80213535;fid2=80308637;dsgid1=11211;dsgid2=11211
a11211_11	11||25240385||25243868||GSMUA_Achr11G26420_001||-1||CDS||80219128||8627||82.6	25243868	25240385	b11211_5	5||26804800||26808781||GSMUA_Achr5G25870_001||1||CDS||80310007||20192||82.6	26804800	26808781	1e-250	2508	http://genomevolution.org/CoGe/GEvo.pl?fid1=80219128;fid2=80310007;dsgid1=11211;dsgid2=11211
a11211_11	11||25300292||25301053||GSMUA_Achr11G26500_001||1||CDS||80217200||8635||93.5	25300292	25301053	b11211_5	5||26703417||26704178||GSMUA_Achr5G25770_001||-1||CDS||80301631||20182||93.5	26704178	26703417	3.3e-153	2558	http://genomevolution.org/CoGe/GEvo.pl?fid1=80217200;fid2=80301631;dsgid1=11211;dsgid2=11211
a11211_11	11||25364961||25365431||GSMUA_Achr11G26560_001||-1||CDS||80215958||8641||79.5	25365431	25364961	b11211_5	5||26569957||26570394||GSMUA_Achr5G25610_001||1||CDS||80307400||20166||79.5	26569957	26570394	3e-109	2605	http://genomevolution.org/CoGe/GEvo.pl?fid1=80215958;fid2=80307400;dsgid1=11211;dsgid2=11211
a11211_11	11||25366828||25374437||GSMUA_Achr11G26570_001||1||CDS||80216044||8642||85.0	25366828	25374437	b11211_5	5||26515495||26519512||GSMUA_Achr5G25540_001||-1||CDS||80303889||20159||85.0	26519512	26515495	5.8e-199	2655	http://genomevolution.org/CoGe/GEvo.pl?fid1=80216044;fid2=80303889;dsgid1=11211;dsgid2=11211
a11211_11	11||25397706||25404493||GSMUA_Achr11G26650_001||1||CDS||80211797||8650||91.6	25397706	25404493	b11211_5	5||26442307||26449291||GSMUA_Achr5G25430_001||-1||CDS||80307426||20148||91.6	26449291	26442307	1e-250	2705	http://genomevolution.org/CoGe/GEvo.pl?fid1=80211797;fid2=80307426;dsgid1=11211;dsgid2=11211
###
a11211_2	2||7175709||7176968||GSMUA_Achr2G01420_001||1||CDS||80248830||8804||71.7	7175709	7176968	b11211_11	11||15584014||15585011||GSMUA_Achr11G14460_001||-1||CDS||80217928||7431||71.7	15585011	15584014	1.1e-55	50	http://genomevolution.org/CoGe/GEvo.pl?fid1=80248830;fid2=80217928;dsgid1=11211;dsgid2=11211
a11211_2	2||7192696||7193926||GSMUA_Achr2G01440_001||-1||CDS||80248592||8806||85.5	7193926	7192696	b11211_11	11||15563244||15580104||GSMUA_Achr11G14450_001||1||CDS||80213318||7430||85.5	15563244	15580104	2.2e-86	100	http://genomevolution.org/CoGe/GEvo.pl?fid1=80248592;fid2=80213318;dsgid1=11211;dsgid2=11211
a11211_2	2||7204193||7205187||GSMUA_Achr2G01470_001||1||CDS||80253726||8809||80.9	7204193	7205187	b11211_11	11||15555194||15559447||GSMUA_Achr11G14440_001||-1||CDS||80214803||7429||80.9	15559447	15555194	2.9e-53	150	http://genomevolution.org/CoGe/GEvo.pl?fid1=80253726;fid2=80214803;dsgid1=11211;dsgid2=11211
a11211_2	2||7572182||7575782||GSMUA_Achr2G01740_001||-1||CDS||80251072||8836||79.8	7575782	7572182	b11211_11	11||15301332||15305704||GSMUA_Achr11G14240_001||-1||CDS||80215524||7409||79.8	15305704	15301332	1.2e-223	197	http://genomevolution.org/CoGe/GEvo.pl?fid1=80251072;fid2=80215524;dsgid1=11211;dsgid2=11211
a11211_2	2||7818285||7821398||GSMUA_Achr2G01970_001||1||CDS||80253583||8859||83.2	7818285	7821398	b11211_11	11||15211751||15214834||GSMUA_Achr11G14150_001||1||CDS||80213796||7400||83.2	15211751	15214834	4.5e-232	244	http://genomevolution.org/CoGe/GEvo.pl?fid1=80253583;fid2=80213796;dsgid1=11211;dsgid2=11211
a11211_2	2||7823988||7831772||GSMUA_Achr2G01980_001||1||CDS||80250624||8860||87.5	7823988	7831772	b11211_11	11||15196684||15203430||GSMUA_Achr11G14130_001||-1||CDS||80215124||7398||87.5	15203430	15196684	1e-250	294	http://genomevolution.org/CoGe/GEvo.pl?fid1=80250624;fid2=80215124;dsgid1=11211;dsgid2=11211
a11211_2	2||7850345||7851956||GSMUA_Achr2G02010_001||-1||CDS||80251648||8863||84.1	7851956	7850345	b11211_11	11||15146863||15148791||GSMUA_Achr11G14080_001||1||CDS||80212783||7393||84.1	15146863	15148791	1e-250	344	http://genomevolution.org/CoGe/GEvo.pl?fid1=80251648;fid2=80212783;dsgid1=11211;dsgid2=11211
a11211_2	2||7872825||7877493||GSMUA_Achr2G02040_001||-1||CDS||80247110||8866||89.8	7877493	7872825	b11211_11	11||15124908||15129408||GSMUA_Achr11G14050_001||1||CDS||80215921||7390||89.8	15124908	15129408	1e-250	394	http://genomevolution.org/CoGe/GEvo.pl?fid1=80247110;fid2=80215921;dsgid1=11211;dsgid2=11211
a11211_2	2||7983088||7987954||GSMUA_Achr2G02130_001||1||CDS||80252009||8875||89.6	7983088	7987954	b11211_11	11||15071569||15076681||GSMUA_Achr11G13980_001||-1||CDS||80218156||7383||89.6	15076681	15071569	1e-250	444	http://genomevolution.org/CoGe/GEvo.pl?fid1=80252009;fid2=80218156;dsgid1=11211;dsgid2=11211
a11211_2	2||8127629||8133756||GSMUA_Achr2G02260_001||-1||CDS||80249947||8888||82.0	8133756	8127629	b11211_11	11||14933669||14942845||GSMUA_Achr11G13890_001||1||CDS||80218731||7374||82.0	14933669	14942845	1.7e-119	494	http://genomevolution.org/CoGe/GEvo.pl?fid1=80249947;fid2=80218731;dsgid1=11211;dsgid2=11211
a11211_2	2||8178816||8179615||GSMUA_Achr2G02330_001||-1||CDS||80251940||8895||83.4	8179615	8178816	b11211_11	11||14854378||14861252||GSMUA_Achr11G13820_001||1||CDS||80211853||7367||83.4	14854378	14861252	8.2e-98	544	http://genomevolution.org/CoGe/GEvo.pl?fid1=80251940;fid2=80211853;dsgid1=11211;dsgid2=11211
a11211_2	2||8204707||8227832||GSMUA_Achr2G02360_001||-1||CDS||80251100||8898||86.4	8227832	8204707	b11211_11	11||14806256||14814747||GSMUA_Achr11G13770_001||1||CDS||80217787||7362||86.4	14806256	14814747	1e-250	594	http://genomevolution.org/CoGe/GEvo.pl?fid1=80251100;fid2=80217787;dsgid1=11211;dsgid2=11211
###
a11211_2	2||8475461||8476267||GSMUA_Achr2G02790_001||-1||CDS||80249660||8941||84.6	8476267	8475461	b11211_1	1||6877970||6886098||GSMUA_Achr1G08970_001||-1||CDS||80267694||897||84.6	6886098	6877970	1e-126	50	http://genomevolution.org/CoGe/GEvo.pl?fid1=80249660;fid2=80267694;dsgid1=11211;dsgid2=11211
a11211_2	2||8640513||8648320||GSMUA_Achr2G02900_001||-1||CDS||80252572||8952||87.6	8648320	8640513	b11211_1	1||6720822||6727178||GSMUA_Achr1G08820_001||1||CDS||80269406||882||87.6	6720822	6727178	1e-250	100	http://genomevolution.org/CoGe/GEvo.pl?fid1=80252572;fid2=80269406;dsgid1=11211;dsgid2=11211
a11211_2	2||8738343||8740717||GSMUA_Achr2G03010_001||-1||CDS||80251926||8963||79.7	8740717	8738343	b11211_1	1||6569683||6571974||GSMUA_Achr1G08600_001||1||CDS||80265325||860||79.7	6569683	6571974	3.8e-194	147	http://genomevolution.org/CoGe/GEvo.pl?fid1=80251926;fid2=80265325;dsgid1=11211;dsgid2=11211
a11211_2	2||8779484||8780587||GSMUA_Achr2G03070_001||1||CDS||80251614||8969||77.2	8779484	8780587	b11211_1	1||6481113||6481877||GSMUA_Achr1G08440_001||-1||CDS||80265244||844||77.2	6481877	6481113	2.3e-142	194	http://genomevolution.org/CoGe/GEvo.pl?fid1=80251614;fid2=80265244;dsgid1=11211;dsgid2=11211
a11211_2	2||8803043||8803495||GSMUA_Achr2G03100_001||-1||CDS||80250389||8972||83.1	8803495	8803043	b11211_1	1||6435750||6436196||GSMUA_Achr1G08370_001||-1||CDS||80271389||837||83.1	6436196	6435750	1.5e-137	244	http://genomevolution.org/CoGe/GEvo.pl?fid1=80250389;fid2=80271389;dsgid1=11211;dsgid2=11211
a11211_2	2||8829486||8830415||GSMUA_Achr2G03140_001||1||CDS||80249958||8976||83.1	8829486	8830415	b11211_1	1||6379111||6380034||GSMUA_Achr1G08290_001||1||CDS||80265593||829||83.1	6379111	6380034	1e-241	294	http://genomevolution.org/CoGe/GEvo.pl?fid1=80249958;fid2=80265593;dsgid1=11211;dsgid2=11211
a11211_2	2||8857115||8860448||GSMUA_Achr2G03170_001||1||CDS||80249311||8979||83.3	8857115	8860448	b11211_1	1||6367528||6369401||GSMUA_Achr1G08280_001||-1||CDS||80268860||828||83.3	6369401	6367528	1e-250	344	http://genomevolution.org/CoGe/GEvo.pl?fid1=80249311;fid2=80268860;dsgid1=11211;dsgid2=11211
a11211_2	2||8903886||8907850||GSMUA_Achr2G03230_001||-1||CDS||80253092||8985||82.3	8907850	8903886	b11211_1	1||6297202||6300214||GSMUA_Achr1G08160_001||1||CDS||80268185||816||82.3	6297202	6300214	3.8e-79	394	http://genomevolution.org/CoGe/GEvo.pl?fid1=80253092;fid2=80268185;dsgid1=11211;dsgid2=11211
a11211_2	2||8934428||8936581||GSMUA_Achr2G03250_001||1||CDS||80253598||8987||83.7	8934428	8936581	b11211_1	1||6258397||6260797||GSMUA_Achr1G08110_001||-1||CDS||80265082||811||83.7	6260797	6258397	1e-250	444	http://genomevolution.org/CoGe/GEvo.pl?fid1=80253598;fid2=80265082;dsgid1=11211;dsgid2=11211
a11211_2	2||8946825||8948888||GSMUA_Achr2G03290_001||-1||CDS||80253285||8991||82.6	8948888	8946825	b11211_1	1||6137499||6139887||GSMUA_Achr1G07990_001||1||CDS||80266330||799||82.6	6137499	6139887	1e-250	494	http://genomevolution.org/CoGe/GEvo.pl?fid1=80253285;fid2=80266330;dsgid1=11211;dsgid2=11211
a11211_2	2||8973516||8975622||GSMUA_Achr2G03320_001||-1||CDS||80248871||8994||85.7	8975622	8973516	b11211_1	1||6091529||6093698||GSMUA_Achr1G07920_001||1||CDS||80271292||792||85.7	6091529	6093698	1e-250	544	http://genomevolution.org/CoGe/GEvo.pl?fid1=80248871;fid2=80271292;dsgid1=11211;dsgid2=11211
a11211_2	2||9038873||9040636||GSMUA_Achr2G03370_001||-1||CDS||80253955||8999||81.3	9040636	9038873	b11211_1	1||6029591||6031333||GSMUA_Achr1G07820_001||1||CDS||80265404||782||81.3	6029591	6031333	1e-250	594	http://genomevolution.org/CoGe/GEvo.pl?fid1=80253955;fid2=80265404;dsgid1=11211;dsgid2=11211
a11211_2	2||9064848||9069212||GSMUA_Achr2G03390_001||-1||CDS||80253923||9001||80.3	9069212	9064848	b11211_1	1||5999669||6003958||GSMUA_Achr1G07780_001||1||CDS||80267073||778||80.3	5999669	6003958	1e-250	644	http://genomevolution.org/CoGe/GEvo.pl?fid1=80253923;fid2=80267073;dsgid1=11211;dsgid2=11211
a11211_2	2||9075391||9078098||GSMUA_Achr2G03400_001||1||CDS||80247845||9002||85.7	9075391	9078098	b11211_1	1||5983059||5985179||GSMUA_Achr1G07760_001||-1||CDS||80267098||776||85.7	5985179	5983059	1e-250	694	http://genomevolution.org/CoGe/GEvo.pl?fid1=80247845;fid2=80267098;dsgid1=11211;dsgid2=11211
a11211_2	2||9162442||9166129||GSMUA_Achr2G03470_001||1||CDS||80252907||9009||78.4	9162442	9166129	b11211_1	1||5857198||5859150||GSMUA_Achr1G07560_001||-1||CDS||80267367||756||78.4	5859150	5857198	2.2e-89	741	http://genomevolution.org/CoGe/GEvo.pl?fid1=80252907;fid2=80267367;dsgid1=11211;dsgid2=11211
a11211_2	2||9209055||9211912||GSMUA_Achr2G03530_001||-1||CDS||80253905||9015||75.6	9211912	9209055	b11211_1	1||5783873||5786544||GSMUA_Achr1G07390_001||1||CDS||80265300||739||75.6	5783873	5786544	1e-250	788	http://genomevolution.org/CoGe/GEvo.pl?fid1=80253905;fid2=80265300;dsgid1=11211;dsgid2=11211
a11211_2	2||9257103||9259859||GSMUA_Achr2G03600_001||1||CDS||80247318||9022||93.6	9257103	9259859	b11211_1	1||5751026||5752453||GSMUA_Achr1G07350_001||-1||CDS||80270121||735||93.6	5752453	5751026	3.3e-97	838	http://genomevolution.org/CoGe/GEvo.pl?fid1=80247318;fid2=80270121;dsgid1=11211;dsgid2=11211
a11211_2	2||9349439||9350099||GSMUA_Achr2G03690_001||1||CDS||80251270||9031||78.7	9349439	9350099	b11211_1	1||5612630||5613492||GSMUA_Achr1G07090_001||-1||CDS||80270995||709||78.7	5613492	5612630	3.8e-135	885	http://genomevolution.org/CoGe/GEvo.pl?fid1=80251270;fid2=80270995;dsgid1=11211;dsgid2=11211
a11211_2	2||9499585||9502596||GSMUA_Achr2G03960_001||1||CDS||80249046||9058||76.4	9499585	9502596	b11211_1	1||5402203||5405031||GSMUA_Achr1G06800_001||-1||CDS||80272573||680||76.4	5405031	5402203	6.3e-190	932	http://genomevolution.org/CoGe/GEvo.pl?fid1=80249046;fid2=80272573;dsgid1=11211;dsgid2=11211
a11211_2	2||9575161||9578693||GSMUA_Achr2G04090_001||-1||CDS||80247225||9071||72.4	9578693	9575161	b11211_1	1||5337569||5337852||GSMUA_Achr1G06680_001||1||CDS||80268006||668||72.4	5337569	5337852	2.5e-15	946	http://genomevolution.org/CoGe/GEvo.pl?fid1=80247225;fid2=80268006;dsgid1=11211;dsgid2=11211
a11211_2	2||9614016||9619286||GSMUA_Achr2G04140_001||1||CDS||80251716||9076||89.0	9614016	9619286	b11211_1	1||5235305||5240985||GSMUA_Achr1G06560_001||-1||CDS||80271706||656||89.0	5240985	5235305	1.2e-220	996	http://genomevolution.org/CoGe/GEvo.pl?fid1=80251716;fid2=80271706;dsgid1=11211;dsgid2=11211
a11211_2	2||9728986||9732176||GSMUA_Achr2G04260_001||1||CDS||80248048||9088||87.6	9728986	9732176	b11211_1	1||5193504||5196232||GSMUA_Achr1G06510_001||-1||CDS||80264986||651||87.6	5196232	5193504	4.4e-176	1046	http://genomevolution.org/CoGe/GEvo.pl?fid1=80248048;fid2=80264986;dsgid1=11211;dsgid2=11211
a11211_2	2||9736016||9736654||GSMUA_Achr2G04280_001||-1||CDS||80251314||9090||81.4	9736654	9736016	b11211_1	1||5151142||5152153||GSMUA_Achr1G06450_001||1||CDS||80269103||645||81.4	5151142	5152153	4.7e-226	1096	http://genomevolution.org/CoGe/GEvo.pl?fid1=80251314;fid2=80269103;dsgid1=11211;dsgid2=11211
a11211_2	2||9825864||9832488||GSMUA_Achr2G04400_001||-1||CDS||80251766||9102||78.8	9832488	9825864	b11211_1	1||5120306||5122140||GSMUA_Achr1G06370_001||1||CDS||80266318||637||78.8	5120306	5122140	1e-250	1146	http://genomevolution.org/CoGe/GEvo.pl?fid1=80251766;fid2=80266318;dsgid1=11211;dsgid2=11211
###
a11211_2	2||8829486||8830415||GSMUA_Achr2G03140_001||1||CDS||80249958||8976||83.5	8829486	8830415	b11211_10	10||17847048||17847965||GSMUA_Achr10G07690_001||1||CDS||80294668||3600||83.5	17847048	17847965	4.2e-241	50	http://genomevolution.org/CoGe/GEvo.pl?fid1=80249958;fid2=80294668;dsgid1=11211;dsgid2=11211
a11211_2	2||8934428||8936581||GSMUA_Achr2G03250_001||1||CDS||80253598||8987||83.5	8934428	8936581	b11211_10	10||17696581||17698641||GSMUA_Achr10G07480_001||1||CDS||80292360||3579||83.5	17696581	17698641	1e-250	97	http://genomevolution.org/CoGe/GEvo.pl?fid1=80253598;fid2=80292360;dsgid1=11211;dsgid2=11211
a11211_2	2||9214955||9221051||GSMUA_Achr2G03550_001||1||CDS||80247890||9017||90.5	9214955	9221051	b11211_10	10||17589494||17597276||GSMUA_Achr10G07370_001||-1||CDS||80296210||3568||90.5	17597276	17589494	9.8e-192	144	http://genomevolution.org/CoGe/GEvo.pl?fid1=80247890;fid2=80296210;dsgid1=11211;dsgid2=11211
a11211_2	2||9296624||9297757||GSMUA_Achr2G03630_001||1||CDS||80249195||9025||86.9	9296624	9297757	b11211_10	10||17547207||17548221||GSMUA_Achr10G07270_001||-1||CDS||80296634||3558||86.9	17548221	17547207	9.3e-198	194	http://genomevolution.org/CoGe/GEvo.pl?fid1=80249195;fid2=80296634;dsgid1=11211;dsgid2=11211
a11211_2	2||9369460||9376834||GSMUA_Achr2G03720_001||1||CDS||80248440||9034||73.4	9369460	9376834	b11211_10	10||17195018||17195437||GSMUA_Achr10G06980_001||-1||CDS||80295874||3529||73.4	17195437	17195018	5.2e-96	241	http://genomevolution.org/CoGe/GEvo.pl?fid1=80248440;fid2=80295874;dsgid1=11211;dsgid2=11211
a11211_2	2||9386953||9388756||GSMUA_Achr2G03740_001||-1||CDS||80249058||9036||86.7	9388756	9386953	b11211_10	10||17179247||17182016||GSMUA_Achr10G06920_001||1||CDS||80294216||3523||86.7	17179247	17182016	1e-250	291	http://genomevolution.org/CoGe/GEvo.pl?fid1=80249058;fid2=80294216;dsgid1=11211;dsgid2=11211
a11211_2	2||9421059||9422020||GSMUA_Achr2G03810_001||-1||CDS||80250646||9043||83.0	9422020	9421059	b11211_10	10||17166618||17167702||GSMUA_Achr10G06890_001||1||CDS||80300439||3520||83.0	17166618	17167702	1e-250	341	http://genomevolution.org/CoGe/GEvo.pl?fid1=80250646;fid2=80300439;dsgid1=11211;dsgid2=11211
a11211_2	2||9451744||9452835||GSMUA_Achr2G03870_001||-1||CDS||80252083||9049||77.2	9452835	9451744	b11211_10	10||17135679||17139556||GSMUA_Achr10G06830_001||1||CDS||80292299||3514||77.2	17135679	17139556	8.6e-33	373	http://genomevolution.org/CoGe/GEvo.pl?fid1=80252083;fid2=80292299;dsgid1=11211;dsgid2=11211
a11211_2	2||9514427||9515238||GSMUA_Achr2G03980_001||1||CDS||80248391||9060||88.5	9514427	9515238	b11211_10	10||17047600||17048623||GSMUA_Achr10G06770_001||-1||CDS||80300316||3508||88.5	17048623	17047600	1e-250	423	http://genomevolution.org/CoGe/GEvo.pl?fid1=80248391;fid2=80300316;dsgid1=11211;dsgid2=11211
a11211_2	2||9650594||9656235||GSMUA_Achr2G04190_001||-1||CDS||80248536||9081||87.6	9656235	9650594	b11211_10	10||16972925||16977393||GSMUA_Achr10G06650_001||1||CDS||80293049||3496||87.6	16972925	16977393	1e-250	470	http://genomevolution.org/CoGe/GEvo.pl?fid1=80248536;fid2=80293049;dsgid1=11211;dsgid2=11211
a11211_2	2||9684109||9686016||GSMUA_Achr2G04230_001||1||CDS||80250282||9085||81.8	9684109	9686016	b11211_10	10||16931734||16934287||GSMUA_Achr10G06630_001||-1||CDS||80293805||3494||81.8	16934287	16931734	2.4e-136	520	http://genomevolution.org/CoGe/GEvo.pl?fid1=80250282;fid2=80293805;dsgid1=11211;dsgid2=11211
a11211_2	2||9772402||9786274||GSMUA_Achr2G04350_001||1||CDS||80248539||9097||74.5	9772402	9786274	b11211_10	10||16912088||16916983||GSMUA_Achr10G06580_001||-1||CDS||80298085||3489||74.5	16916983	16912088	2.4e-136	570	http://genomevolution.org/CoGe/GEvo.pl?fid1=80248539;fid2=80298085;dsgid1=11211;dsgid2=11211
a11211_2	2||9952470||9955282||GSMUA_Achr2G04570_001||-1||CDS||80253652||9119||80.1	9955282	9952470	b11211_10	10||16719989||16722758||GSMUA_Achr10G06310_001||1||CDS||80295755||3462||80.1	16719989	16722758	1e-250	617	http://genomevolution.org/CoGe/GEvo.pl?fid1=80253652;fid2=80295755;dsgid1=11211;dsgid2=11211
###
a11211_2	2||8891536||8897946||GSMUA_Achr2G03210_001||1||CDS||80251041||8983||90.7	8891536	8897946	b11211_11	11||5502532||5510934||GSMUA_Achr11G07040_001||1||CDS||80216314||6691||90.7	5502532	5510934	1e-250	50	http://genomevolution.org/CoGe/GEvo.pl?fid1=80251041;fid2=80216314;dsgid1=11211;dsgid2=11211
a11211_2	2||9038873||9040636||GSMUA_Achr2G03370_001||-1||CDS||80253955||8999||80.3	9040636	9038873	b11211_11	11||5547257||5549006||GSMUA_Achr11G07080_001||1||CDS||80216726||6695||80.3	5547257	5549006	2.1e-154	97	http://genomevolution.org/CoGe/GEvo.pl?fid1=80253955;fid2=80216726;dsgid1=11211;dsgid2=11211
a11211_2	2||9162442||9166129||GSMUA_Achr2G03470_001||1||CDS||80252907||9009||91.7	9162442	9166129	b11211_11	11||5602411||5605240||GSMUA_Achr11G07170_001||1||CDS||80218369||6704||91.7	5602411	5605240	1e-250	147	http://genomevolution.org/CoGe/GEvo.pl?fid1=80252907;fid2=80218369;dsgid1=11211;dsgid2=11211
a11211_2	2||9255137||9255574||GSMUA_Achr2G03590_001||-1||CDS||80248795||9021||76.8	9255574	9255137	b11211_11	11||5642436||5642888||GSMUA_Achr11G07220_001||1||CDS||80216648||6709||76.8	5642436	5642888	6.6e-125	197	http://genomevolution.org/CoGe/GEvo.pl?fid1=80248795;fid2=80216648;dsgid1=11211;dsgid2=11211
a11211_2	2||9261087||9264342||GSMUA_Achr2G03610_001||1||CDS||80248987||9023||79.2	9261087	9264342	b11211_11	11||5823624||5826892||GSMUA_Achr11G07440_001||-1||CDS||80211983||6731||79.2	5826892	5823624	4.7e-52	244	http://genomevolution.org/CoGe/GEvo.pl?fid1=80248987;fid2=80211983;dsgid1=11211;dsgid2=11211
a11211_2	2||9390625||9393401||GSMUA_Achr2G03770_001||-1||CDS||80252402||9039||79.0	9393401	9390625	b11211_11	11||5850136||5851383||GSMUA_Achr11G07470_001||-1||CDS||80211675||6734||79.0	5851383	5850136	6.3e-72	291	http://genomevolution.org/CoGe/GEvo.pl?fid1=80252402;fid2=80211675;dsgid1=11211;dsgid2=11211
a11211_2	2||9451744||9452835||GSMUA_Achr2G03870_001||-1||CDS||80252083||9049||84.5	9452835	9451744	b11211_11	11||5863607||5870944||GSMUA_Achr11G07500_001||-1||CDS||80217195||6737||84.5	5870944	5863607	5.3e-37	327	http://genomevolution.org/CoGe/GEvo.pl?fid1=80252083;fid2=80217195;dsgid1=11211;dsgid2=11211
a11211_2	2||9514427||9515238||GSMUA_Achr2G03980_001||1||CDS||80248391||9060||90.8	9514427	9515238	b11211_11	11||5892171||5893191||GSMUA_Achr11G07560_001||1||CDS||80217650||6743||90.8	5892171	5893191	1e-250	377	http://genomevolution.org/CoGe/GEvo.pl?fid1=80248391;fid2=80217650;dsgid1=11211;dsgid2=11211
a11211_2	2||9661223||9662329||GSMUA_Achr2G04200_001||1||CDS||80248180||9082||91.7	9661223	9662329	b11211_11	11||5940648||5941734||GSMUA_Achr11G07660_001||1||CDS||80217177||6753||91.7	5940648	5941734	1e-185	424	http://genomevolution.org/CoGe/GEvo.pl?fid1=80248180;fid2=80217177;dsgid1=11211;dsgid2=11211
a11211_2	2||9684109||9686016||GSMUA_Achr2G04230_001||1||CDS||80250282||9085||75.5	9684109	9686016	b11211_11	11||5945541||5947029||GSMUA_Achr11G07680_001||1||CDS||80218507||6755||75.5	5945541	5947029	1.8e-54	474	http://genomevolution.org/CoGe/GEvo.pl?fid1=80250282;fid2=80218507;dsgid1=11211;dsgid2=11211
a11211_2	2||9704685||9706355||GSMUA_Achr2G04250_001||-1||CDS||80253169||9087||81.5	9706355	9704685	b11211_11	11||5980292||5981728||GSMUA_Achr11G07720_001||-1||CDS||80218876||6759||81.5	5981728	5980292	1e-250	524	http://genomevolution.org/CoGe/GEvo.pl?fid1=80253169;fid2=80218876;dsgid1=11211;dsgid2=11211
###
a11211_2	2||12382524||12386155||GSMUA_Achr2G08390_001||-1||CDS||80251597||9501||86.0	12386155	12382524	b11211_1	1||10982916||10986864||GSMUA_Achr1G14450_001||1||CDS||80269170||1445||86.0	10982916	10986864	4.2e-64	50	http://genomevolution.org/CoGe/GEvo.pl?fid1=80251597;fid2=80269170;dsgid1=11211;dsgid2=11211
a11211_2	2||12493135||12496157||GSMUA_Achr2G08510_001||1||CDS||80247120||9513||83.0	12493135	12496157	b11211_1	1||10923668||10927689||GSMUA_Achr1G14360_001||-1||CDS||80265110||1436||83.0	10927689	10923668	1.8e-234	100	http://genomevolution.org/CoGe/GEvo.pl?fid1=80247120;fid2=80265110;dsgid1=11211;dsgid2=11211
a11211_2	2||12544533||12546250||GSMUA_Achr2G08600_001||-1||CDS||80250106||9522||83.9	12546250	12544533	b11211_1	1||10895407||10897053||GSMUA_Achr1G14280_001||1||CDS||80267436||1428||83.9	10895407	10897053	1e-250	150	http://genomevolution.org/CoGe/GEvo.pl?fid1=80250106;fid2=80267436;dsgid1=11211;dsgid2=11211
a11211_2	2||12549824||12550666||GSMUA_Achr2G08610_001||-1||CDS||80253560||9523||91.1	12550666	12549824	b11211_1	1||10885659||10888099||GSMUA_Achr1G14260_001||1||CDS||80266066||1426||91.1	10885659	10888099	5.2e-214	200	http://genomevolution.org/CoGe/GEvo.pl?fid1=80253560;fid2=80266066;dsgid1=11211;dsgid2=11211
a11211_2	2||12667553||12670335||GSMUA_Achr2G08780_001||-1||CDS||80251229||9540||86.5	12670335	12667553	b11211_1	1||10839933||10842138||GSMUA_Achr1G14220_001||1||CDS||80267318||1422||86.5	10839933	10842138	1e-250	247	http://genomevolution.org/CoGe/GEvo.pl?fid1=80251229;fid2=80267318;dsgid1=11211;dsgid2=11211
a11211_2	2||12691582||12693520||GSMUA_Achr2G08830_001||1||CDS||80250600||9545||83.8	12691582	12693520	b11211_1	1||10817198||10819397||GSMUA_Achr1G14160_001||-1||CDS||80266616||1416||83.8	10819397	10817198	2.8e-56	297	http://genomevolution.org/CoGe/GEvo.pl?fid1=80250600;fid2=80266616;dsgid1=11211;dsgid2=11211
a11211_2	2||12695008||12706211||GSMUA_Achr2G08840_001||1||CDS||80247827||9546||90.9	12695008	12706211	b11211_1	1||10803463||10814097||GSMUA_Achr1G14150_001||-1||CDS||80269414||1415||90.9	10814097	10803463	1e-250	347	http://genomevolution.org/CoGe/GEvo.pl?fid1=80247827;fid2=80269414;dsgid1=11211;dsgid2=11211
a11211_2	2||12710724||12712085||GSMUA_Achr2G08850_001||1||CDS||80248038||9547||81.0	12710724	12712085	b11211_1	1||10791954||10793368||GSMUA_Achr1G14130_001||-1||CDS||80265277||1413||81.0	10793368	10791954	2.3e-142	397	http://genomevolution.org/CoGe/GEvo.pl?fid1=80248038;fid2=80265277;dsgid1=11211;dsgid2=11211
a11211_2	2||12732508||12735510||GSMUA_Achr2G08880_001||1||CDS||80253819||9550||88.4	12732508	12735510	b11211_1	1||10782881||10785357||GSMUA_Achr1G14110_001||-1||CDS||80272161||1411||88.4	10785357	10782881	6.5e-243	447	http://genomevolution.org/CoGe/GEvo.pl?fid1=80253819;fid2=80272161;dsgid1=11211;dsgid2=11211
a11211_2	2||12783531||12786252||GSMUA_Achr2G08930_001||1||CDS||80249497||9555||85.3	12783531	12786252	b11211_1	1||10739742||10743054||GSMUA_Achr1G14050_001||-1||CDS||80268872||1405||85.3	10743054	10739742	3.5e-147	497	http://genomevolution.org/CoGe/GEvo.pl?fid1=80249497;fid2=80268872;dsgid1=11211;dsgid2=11211
a11211_2	2||12835957||12837735||GSMUA_Achr2G09030_001||-1||CDS||80249662||9565||83.2	12837735	12835957	b11211_1	1||10607538||10609310||GSMUA_Achr1G13900_001||1||CDS||80269934||1390||83.2	10607538	10609310	7.4e-110	547	http://genomevolution.org/CoGe/GEvo.pl?fid1=80249662;fid2=80269934;dsgid1=11211;dsgid2=11211
a11211_2	2||12896143||12896715||GSMUA_Achr2G09140_001||-1||CDS||80252184||9576||87.6	12896715	12896143	b11211_1	1||10544665||10545191||GSMUA_Achr1G13830_001||1||CDS||80266135||1383||87.6	10544665	10545191	4.1e-185	597	http://genomevolution.org/CoGe/GEvo.pl?fid1=80252184;fid2=80266135;dsgid1=11211;dsgid2=11211
a11211_2	2||12907554||12911010||GSMUA_Achr2G09160_001||1||CDS||80248662||9578||91.0	12907554	12911010	b11211_1	1||10537170||10544177||GSMUA_Achr1G13820_001||-1||CDS||80268541||1382||91.0	10544177	10537170	1e-250	647	http://genomevolution.org/CoGe/GEvo.pl?fid1=80248662;fid2=80268541;dsgid1=11211;dsgid2=11211
a11211_2	2||12960453||12964191||GSMUA_Achr2G09260_001||-1||CDS||80248545||9588||89.9	12964191	12960453	b11211_1	1||10500998||10505985||GSMUA_Achr1G13770_001||1||CDS||80272208||1377||89.9	10500998	10505985	1e-250	697	http://genomevolution.org/CoGe/GEvo.pl?fid1=80248545;fid2=80272208;dsgid1=11211;dsgid2=11211
###
a11211_2	2||13737139||13738740||GSMUA_Achr2G10700_001||1||CDS||80253246||9732||85.8	13737139	13738740	b11211_4	4||27724856||27726499||GSMUA_Achr4G29880_001||-1||CDS||80273160||17228||85.8	27726499	27724856	1e-250	50	http://genomevolution.org/CoGe/GEvo.pl?fid1=80253246;fid2=80273160;dsgid1=11211;dsgid2=11211
a11211_2	2||13782118||13789283||GSMUA_Achr2G10810_001||-1||CDS||80248709||9743||72.7	13789283	13782118	b11211_4	4||27699044||27701715||GSMUA_Achr4G29840_001||1||CDS||80279455||17224||72.7	27699044	27701715	9.8e-133	100	http://genomevolution.org/CoGe/GEvo.pl?fid1=80248709;fid2=80279455;dsgid1=11211;dsgid2=11211
a11211_2	2||13986691||13991659||GSMUA_Achr2G11020_001||-1||CDS||80248162||9764||83.6	13991659	13986691	b11211_4	4||27568114||27572377||GSMUA_Achr4G29710_001||-1||CDS||80282715||17211||83.6	27572377	27568114	2.2e-86	147	http://genomevolution.org/CoGe/GEvo.pl?fid1=80248162;fid2=80282715;dsgid1=11211;dsgid2=11211
a11211_2	2||14130187||14145207||GSMUA_Achr2G11170_001||-1||CDS||80250134||9779||88.4	14145207	14130187	b11211_4	4||27510880||27531248||GSMUA_Achr4G29640_001||1||CDS||80281965||17204||88.4	27510880	27531248	1e-250	197	http://genomevolution.org/CoGe/GEvo.pl?fid1=80250134;fid2=80281965;dsgid1=11211;dsgid2=11211
a11211_2	2||14162776||14163659||GSMUA_Achr2G11200_001||1||CDS||80252048||9782||80.5	14162776	14163659	b11211_4	4||27493487||27494340||GSMUA_Achr4G29580_001||-1||CDS||80274830||17198||80.5	27494340	27493487	2.4e-77	247	http://genomevolution.org/CoGe/GEvo.pl?fid1=80252048;fid2=80274830;dsgid1=11211;dsgid2=11211
a11211_2	2||14182258||14182566||GSMUA_Achr2G11230_001||-1||CDS||80248507||9785||76.8	14182566	14182258	b11211_4	4||27437124||27437464||GSMUA_Achr4G29510_001||1||CDS||80278260||17191||76.8	27437124	27437464	4.5e-58	297	http://genomevolution.org/CoGe/GEvo.pl?fid1=80248507;fid2=80278260;dsgid1=11211;dsgid2=11211
a11211_2	2||14203456||14206051||GSMUA_Achr2G11270_001||1||CDS||80249395||9789||81.8	14203456	14206051	b11211_4	4||27432487||27435563||GSMUA_Achr4G29500_001||-1||CDS||80277321||17190||81.8	27435563	27432487	2.2e-145	347	http://genomevolution.org/CoGe/GEvo.pl?fid1=80249395;fid2=80277321;dsgid1=11211;dsgid2=11211
a11211_2	2||14278703||14282202||GSMUA_Achr2G11390_001||-1||CDS||80248193||9801||87.9	14282202	14278703	b11211_4	4||27399709||27402173||GSMUA_Achr4G29440_001||1||CDS||80274529||17184||87.9	27399709	27402173	1e-250	397	http://genomevolution.org/CoGe/GEvo.pl?fid1=80248193;fid2=80274529;dsgid1=11211;dsgid2=11211
a11211_2	2||14323124||14324877||GSMUA_Achr2G11450_001||1||CDS||80251424||9807||79.6	14323124	14324877	b11211_4	4||27377433||27378742||GSMUA_Achr4G29410_001||-1||CDS||80273642||17181||79.6	27378742	27377433	3.6e-85	447	http://genomevolution.org/CoGe/GEvo.pl?fid1=80251424;fid2=80273642;dsgid1=11211;dsgid2=11211
a11211_2	2||14412484||14412657||GSMUA_Achr2G11620_001||-1||CDS||80252210||9824||90.5	14412657	14412484	b11211_4	4||27338806||27342376||GSMUA_Achr4G29330_001||1||CDS||80280850||17173||90.5	27338806	27342376	3.4e-32	475	http://genomevolution.org/CoGe/GEvo.pl?fid1=80252210;fid2=80280850;dsgid1=11211;dsgid2=11211
a11211_2	2||14446045||14449711||GSMUA_Achr2G11770_001||1||CDS||80253053||9839||80.3	14446045	14449711	b11211_4	4||27289550||27290973||GSMUA_Achr4G29250_001||-1||CDS||80276288||17165||80.3	27290973	27289550	2.3e-142	525	http://genomevolution.org/CoGe/GEvo.pl?fid1=80253053;fid2=80276288;dsgid1=11211;dsgid2=11211
a11211_2	2||14467724||14471639||GSMUA_Achr2G11810_001||1||CDS||80252025||9843||78.2	14467724	14471639	b11211_4	4||27256950||27259670||GSMUA_Achr4G29170_001||-1||CDS||80273596||17157||78.2	27259670	27256950	1e-250	575	http://genomevolution.org/CoGe/GEvo.pl?fid1=80252025;fid2=80273596;dsgid1=11211;dsgid2=11211
a11211_2	2||14501293||14504427||GSMUA_Achr2G11890_001||1||CDS||80253051||9851||87.9	14501293	14504427	b11211_4	4||27215841||27218577||GSMUA_Achr4G29110_001||1||CDS||80274000||17151||87.9	27215841	27218577	1e-250	625	http://genomevolution.org/CoGe/GEvo.pl?fid1=80253051;fid2=80274000;dsgid1=11211;dsgid2=11211
a11211_2	2||14549072||14550106||GSMUA_Achr2G11940_001||-1||CDS||80250294||9856||83.4	14550106	14549072	b11211_4	4||27161474||27169380||GSMUA_Achr4G28960_001||-1||CDS||80274079||17136||83.4	27169380	27161474	1.6e-249	675	http://genomevolution.org/CoGe/GEvo.pl?fid1=80250294;fid2=80274079;dsgid1=11211;dsgid2=11211
a11211_2	2||14642687||14655046||GSMUA_Achr2G12100_001||-1||CDS||80252781||9872||91.9	14655046	14642687	b11211_4	4||27102384||27111201||GSMUA_Achr4G28880_001||1||CDS||80277176||17128||91.9	27102384	27111201	1e-250	722	http://genomevolution.org/CoGe/GEvo.pl?fid1=80252781;fid2=80277176;dsgid1=11211;dsgid2=11211
a11211_2	2||14732011||14736903||GSMUA_Achr2G12240_001||1||CDS||80249252||9886||89.4	14732011	14736903	b11211_4	4||27072212||27079023||GSMUA_Achr4G28830_001||-1||CDS||80278669||17123||89.4	27079023	27072212	1e-250	772	http://genomevolution.org/CoGe/GEvo.pl?fid1=80249252;fid2=80278669;dsgid1=11211;dsgid2=11211
a11211_2	2||14820491||14830728||GSMUA_Achr2G12350_001||-1||CDS||80253032||9897||82.6	14830728	14820491	b11211_4	4||26996714||27007789||GSMUA_Achr4G28650_001||1||CDS||80282896||17105||82.6	26996714	27007789	2.2e-207	819	http://genomevolution.org/CoGe/GEvo.pl?fid1=80253032;fid2=80282896;dsgid1=11211;dsgid2=11211
a11211_2	2||14897810||14900523||GSMUA_Achr2G12440_001||1||CDS||80249759||9906||86.3	14897810	14900523	b11211_4	4||26980013||26985156||GSMUA_Achr4G28620_001||-1||CDS||80273064||17102||86.3	26985156	26980013	1e-250	869	http://genomevolution.org/CoGe/GEvo.pl?fid1=80249759;fid2=80273064;dsgid1=11211;dsgid2=11211
a11211_2	2||14902900||14913759||GSMUA_Achr2G12450_001||-1||CDS||80252893||9907||93.1	14913759	14902900	b11211_4	4||26973444||26979080||GSMUA_Achr4G28610_001||1||CDS||80281453||17101||93.1	26973444	26979080	1.8e-231	919	http://genomevolution.org/CoGe/GEvo.pl?fid1=80252893;fid2=80281453;dsgid1=11211;dsgid2=11211
a11211_2	2||14984534||14989248||GSMUA_Achr2G12550_001||1||CDS||80248450||9917||86.9	14984534	14989248	b11211_4	4||26948089||26954585||GSMUA_Achr4G28550_001||-1||CDS||80282128||17095||86.9	26954585	26948089	2.5e-133	969	http://genomevolution.org/CoGe/GEvo.pl?fid1=80248450;fid2=80282128;dsgid1=11211;dsgid2=11211
a11211_2	2||14996492||15000425||GSMUA_Achr2G12580_001||-1||CDS||80249871||9920||92.3	15000425	14996492	b11211_4	4||26939354||26946523||GSMUA_Achr4G28540_001||1||CDS||80278725||17094||92.3	26939354	26946523	7.8e-163	1019	http://genomevolution.org/CoGe/GEvo.pl?fid1=80249871;fid2=80278725;dsgid1=11211;dsgid2=11211
a11211_2	2||15028939||15037642||GSMUA_Achr2G12610_001||-1||CDS||80252827||9923||85.7	15037642	15028939	b11211_4	4||26931477||26938591||GSMUA_Achr4G28530_001||1||CDS||80281497||17093||85.7	26931477	26938591	3.1e-162	1069	http://genomevolution.org/CoGe/GEvo.pl?fid1=80252827;fid2=80281497;dsgid1=11211;dsgid2=11211
a11211_2	2||15054403||15057573||GSMUA_Achr2G12670_001||1||CDS||80251603||9929||89.6	15054403	15057573	b11211_4	4||26906867||26909818||GSMUA_Achr4G28460_001||-1||CDS||80275655||17086||89.6	26909818	26906867	3.3e-156	1119	http://genomevolution.org/CoGe/GEvo.pl?fid1=80251603;fid2=80275655;dsgid1=11211;dsgid2=11211
a11211_2	2||15080600||15083775||GSMUA_Achr2G12700_001||-1||CDS||80248485||9932||83.4	15083775	15080600	b11211_4	4||26851986||26852909||GSMUA_Achr4G28440_001||1||CDS||80277828||17084||83.4	26851986	26852909	2.6e-183	1169	http://genomevolution.org/CoGe/GEvo.pl?fid1=80248485;fid2=80277828;dsgid1=11211;dsgid2=11211
###
a11211_2	2||14902900||14913759||GSMUA_Achr2G12450_001||-1||CDS||80252893||9907||91.3	14913759	14902900	b11211_4	4||22523709||22532196||GSMUA_Achr4G22190_001||-1||CDS||80273016||16459||91.3	22532196	22523709	3.1e-221	50	http://genomevolution.org/CoGe/GEvo.pl?fid1=80252893;fid2=80273016;dsgid1=11211;dsgid2=11211
a11211_2	2||15020613||15025112||GSMUA_Achr2G12600_001||-1||CDS||80253029||9922||78.9	15025112	15020613	b11211_4	4||22763581||22767735||GSMUA_Achr4G22470_001||-1||CDS||80273170||16487||78.9	22767735	22763581	1e-250	97	http://genomevolution.org/CoGe/GEvo.pl?fid1=80253029;fid2=80273170;dsgid1=11211;dsgid2=11211
a11211_2	2||15142086||15146066||GSMUA_Achr2G12800_001||1||CDS||80252966||9942||87.0	15142086	15146066	b11211_4	4||23018792||23023800||GSMUA_Achr4G22730_001||1||CDS||80279156||16513||87.0	23018792	23023800	2.2e-145	144	http://genomevolution.org/CoGe/GEvo.pl?fid1=80252966;fid2=80279156;dsgid1=11211;dsgid2=11211
a11211_2	2||15161454||15167137||GSMUA_Achr2G12850_001||-1||CDS||80248706||9947||80.9	15167137	15161454	b11211_4	4||23037643||23044855||GSMUA_Achr4G22750_001||-1||CDS||80275756||16515||80.9	23044855	23037643	6.8e-122	194	http://genomevolution.org/CoGe/GEvo.pl?fid1=80248706;fid2=80275756;dsgid1=11211;dsgid2=11211
a11211_2	2||15268634||15269914||GSMUA_Achr2G12990_001||-1||CDS||80248766||9961||85.4	15269914	15268634	b11211_4	4||23197774||23199081||GSMUA_Achr4G22960_001||-1||CDS||80275898||16536||85.4	23199081	23197774	2.6e-183	241	http://genomevolution.org/CoGe/GEvo.pl?fid1=80248766;fid2=80275898;dsgid1=11211;dsgid2=11211
a11211_2	2||15279898||15281299||GSMUA_Achr2G13010_001||1||CDS||80253538||9963||79.5	15279898	15281299	b11211_4	4||23229585||23230694||GSMUA_Achr4G23010_001||1||CDS||80272963||16541||79.5	23229585	23230694	6.4e-246	291	http://genomevolution.org/CoGe/GEvo.pl?fid1=80253538;fid2=80272963;dsgid1=11211;dsgid2=11211
a11211_2	2||15393294||15394115||GSMUA_Achr2G13160_001||-1||CDS||80247404||9978||78.8	15394115	15393294	b11211_4	4||23264697||23265263||GSMUA_Achr4G23050_001||1||CDS||80278497||16545||78.8	23264697	23265263	2.2e-86	341	http://genomevolution.org/CoGe/GEvo.pl?fid1=80247404;fid2=80278497;dsgid1=11211;dsgid2=11211
a11211_2	2||15431435||15431923||GSMUA_Achr2G13210_001||1||CDS||80248729||9983||78.8	15431435	15431923	b11211_4	4||23304721||23305344||GSMUA_Achr4G23110_001||-1||CDS||80273113||16551||78.8	23305344	23304721	8.1e-157	391	http://genomevolution.org/CoGe/GEvo.pl?fid1=80248729;fid2=80273113;dsgid1=11211;dsgid2=11211
a11211_2	2||15506165||15509034||GSMUA_Achr2G13320_001||-1||CDS||80249301||9994||76.5	15509034	15506165	b11211_4	4||23347659||23351208||GSMUA_Achr4G23160_001||-1||CDS||80279491||16556||76.5	23351208	23347659	6.3e-190	441	http://genomevolution.org/CoGe/GEvo.pl?fid1=80249301;fid2=80279491;dsgid1=11211;dsgid2=11211
a11211_2	2||15651911||15653309||GSMUA_Achr2G13520_001||1||CDS||80251200||10014||88.8	15651911	15653309	b11211_4	4||23440486||23441146||GSMUA_Achr4G23300_001||1||CDS||80279109||16570||88.8	23440486	23441146	3.3e-153	488	http://genomevolution.org/CoGe/GEvo.pl?fid1=80251200;fid2=80279109;dsgid1=11211;dsgid2=11211
a11211_2	2||15653491||15659907||GSMUA_Achr2G13530_001||-1||CDS||80249670||10015||90.3	15659907	15653491	b11211_4	4||23444885||23452310||GSMUA_Achr4G23320_001||-1||CDS||80274894||16572||90.3	23452310	23444885	1e-250	538	http://genomevolution.org/CoGe/GEvo.pl?fid1=80249670;fid2=80274894;dsgid1=11211;dsgid2=11211
a11211_2	2||15692686||15694337||GSMUA_Achr2G13620_001||1||CDS||80249797||10024||84.8	15692686	15694337	b11211_4	4||23563928||23566068||GSMUA_Achr4G23520_001||1||CDS||80277687||16592||84.8	23563928	23566068	4.7e-167	585	http://genomevolution.org/CoGe/GEvo.pl?fid1=80249797;fid2=80277687;dsgid1=11211;dsgid2=11211
a11211_2	2||15701100||15709122||GSMUA_Achr2G13650_001||1||CDS||80247047||10027||83.6	15701100	15709122	b11211_4	4||23584217||23593786||GSMUA_Achr4G23540_001||1||CDS||80274525||16594||83.6	23584217	23593786	1e-250	635	http://genomevolution.org/CoGe/GEvo.pl?fid1=80247047;fid2=80274525;dsgid1=11211;dsgid2=11211
a11211_2	2||15867063||15868267||GSMUA_Achr2G13930_001||-1||CDS||80250627||10055||68.9	15868267	15867063	b11211_4	4||23700942||23702169||GSMUA_Achr4G23690_001||-1||CDS||80282303||16609||68.9	23702169	23700942	1.3e-152	682	http://genomevolution.org/CoGe/GEvo.pl?fid1=80250627;fid2=80282303;dsgid1=11211;dsgid2=11211
a11211_2	2||15973669||15976082||GSMUA_Achr2G14120_001||-1||CDS||80249082||10074||71.9	15976082	15973669	b11211_4	4||23818713||23821880||GSMUA_Achr4G23820_001||1||CDS||80282580||16622||71.9	23818713	23821880	1e-250	729	http://genomevolution.org/CoGe/GEvo.pl?fid1=80249082;fid2=80282580;dsgid1=11211;dsgid2=11211
###
a11211_2	2||15187724||15190588||GSMUA_Achr2G12880_001||-1||CDS||80248862||9950||83.1	15190588	15187724	b11211_4	4||28595753||28598392||GSMUA_Achr4G31370_001||-1||CDS||80280326||17377||83.1	28598392	28595753	4.8e-49	48	http://genomevolution.org/CoGe/GEvo.pl?fid1=80248862;fid2=80280326;dsgid1=11211;dsgid2=11211
a11211_2	2||15202605||15221644||GSMUA_Achr2G12930_001||1||CDS||80249898||9955||77.8	15202605	15221644	b11211_4	4||28621134||28625067||GSMUA_Achr4G31420_001||1||CDS||80273129||17382||77.8	28621134	28625067	1.5e-193	98	http://genomevolution.org/CoGe/GEvo.pl?fid1=80249898;fid2=80273129;dsgid1=11211;dsgid2=11211
a11211_2	2||15268634||15269914||GSMUA_Achr2G12990_001||-1||CDS||80248766||9961||81.9	15269914	15268634	b11211_4	4||28701159||28702490||GSMUA_Achr4G31520_001||-1||CDS||80282688||17392||81.9	28702490	28701159	2.3e-198	148	http://genomevolution.org/CoGe/GEvo.pl?fid1=80248766;fid2=80282688;dsgid1=11211;dsgid2=11211
a11211_2	2||15323027||15335172||GSMUA_Achr2G13070_001||1||CDS||80250773||9969||78.9	15323027	15335172	b11211_4	4||28822854||28832342||GSMUA_Achr4G31750_001||1||CDS||80282487||17415||78.9	28822854	28832342	2.6e-183	195	http://genomevolution.org/CoGe/GEvo.pl?fid1=80250773;fid2=80282487;dsgid1=11211;dsgid2=11211
a11211_2	2||15407051||15407666||GSMUA_Achr2G13170_001||1||CDS||80249338||9979||84.7	15407051	15407666	b11211_4	4||28961002||28961658||GSMUA_Achr4G32000_001||-1||CDS||80279411||17440||84.7	28961658	28961002	5.3e-152	242	http://genomevolution.org/CoGe/GEvo.pl?fid1=80249338;fid2=80279411;dsgid1=11211;dsgid2=11211
a11211_2	2||15417410||15421309||GSMUA_Achr2G13200_001||-1||CDS||80253303||9982||77.6	15421309	15417410	b11211_4	4||29077354||29082566||GSMUA_Achr4G32230_001||-1||CDS||80274106||17463||77.6	29082566	29077354	1e-250	289	http://genomevolution.org/CoGe/GEvo.pl?fid1=80253303;fid2=80274106;dsgid1=11211;dsgid2=11211
a11211_2	2||15450361||15463950||GSMUA_Achr2G13260_001||1||CDS||80249607||9988||86.7	15450361	15463950	b11211_4	4||29152987||29158038||GSMUA_Achr4G32350_001||1||CDS||80281169||17475||86.7	29152987	29158038	1.6e-249	339	http://genomevolution.org/CoGe/GEvo.pl?fid1=80249607;fid2=80281169;dsgid1=11211;dsgid2=11211
a11211_2	2||15491928||15504338||GSMUA_Achr2G13300_001||1||CDS||80248110||9992||82.0	15491928	15504338	b11211_4	4||29177407||29186059||GSMUA_Achr4G32390_001||1||CDS||80277850||17479||82.0	29177407	29186059	1e-250	389	http://genomevolution.org/CoGe/GEvo.pl?fid1=80248110;fid2=80277850;dsgid1=11211;dsgid2=11211
a11211_2	2||15506165||15509034||GSMUA_Achr2G13320_001||-1||CDS||80249301||9994||76.9	15509034	15506165	b11211_4	4||29186074||29191422||GSMUA_Achr4G32400_001||-1||CDS||80282481||17480||76.9	29191422	29186074	8.1e-157	439	http://genomevolution.org/CoGe/GEvo.pl?fid1=80249301;fid2=80282481;dsgid1=11211;dsgid2=11211
a11211_2	2||15546905||15548650||GSMUA_Achr2G13380_001||1||CDS||80247949||10000||73.7	15546905	15548650	b11211_4	4||29236509||29238194||GSMUA_Achr4G32500_001||1||CDS||80276115||17490||73.7	29236509	29238194	1.4e-90	489	http://genomevolution.org/CoGe/GEvo.pl?fid1=80247949;fid2=80276115;dsgid1=11211;dsgid2=11211
a11211_2	2||15571868||15572582||GSMUA_Achr2G13440_001||1||CDS||80252159||10006||79.7	15571868	15572582	b11211_4	4||29260475||29261185||GSMUA_Achr4G32550_001||1||CDS||80281089||17495||79.7	29260475	29261185	3.4e-209	539	http://genomevolution.org/CoGe/GEvo.pl?fid1=80252159;fid2=80281089;dsgid1=11211;dsgid2=11211
a11211_2	2||15605862||15612733||GSMUA_Achr2G13470_001||-1||CDS||80253602||10009||86.8	15612733	15605862	b11211_4	4||29279316||29281199||GSMUA_Achr4G32590_001||-1||CDS||80281820||17499||86.8	29281199	29279316	4.8e-223	589	http://genomevolution.org/CoGe/GEvo.pl?fid1=80253602;fid2=80281820;dsgid1=11211;dsgid2=11211
a11211_2	2||15653491||15659907||GSMUA_Achr2G13530_001||-1||CDS||80249670||10015||89.6	15659907	15653491	b11211_4	4||29297736||29303491||GSMUA_Achr4G32610_001||1||CDS||80278528||17501||89.6	29297736	29303491	1e-250	639	http://genomevolution.org/CoGe/GEvo.pl?fid1=80249670;fid2=80278528;dsgid1=11211;dsgid2=11211
a11211_2	2||15692686||15694337||GSMUA_Achr2G13620_001||1||CDS||80249797||10024||83.6	15692686	15694337	b11211_4	4||29554911||29557080||GSMUA_Achr4G32910_001||1||CDS||80273905||17531||83.6	29554911	29557080	5e-161	686	http://genomevolution.org/CoGe/GEvo.pl?fid1=80249797;fid2=80273905;dsgid1=11211;dsgid2=11211
a11211_2	2||15734217||15735431||GSMUA_Achr2G13710_001||1||CDS||80250137||10033||80.9	15734217	15735431	b11211_4	4||29603211||29604229||GSMUA_Achr4G33020_001||-1||CDS||80280837||17542||80.9	29604229	29603211	1.9e-169	736	http://genomevolution.org/CoGe/GEvo.pl?fid1=80250137;fid2=80280837;dsgid1=11211;dsgid2=11211
###
a11211_2	2||15305218||15310706||GSMUA_Achr2G13050_001||1||CDS||80251855||9967||90.8	15305218	15310706	b11211_4	4||26769216||26775594||GSMUA_Achr4G28360_001||-1||CDS||80279917||17076||90.8	26775594	26769216	1e-250	50	http://genomevolution.org/CoGe/GEvo.pl?fid1=80251855;fid2=80279917;dsgid1=11211;dsgid2=11211
a11211_2	2||15393294||15394115||GSMUA_Achr2G13160_001||-1||CDS||80247404||9978||77.1	15394115	15393294	b11211_4	4||26742881||26744561||GSMUA_Achr4G28300_001||1||CDS||80275096||17070||77.1	26742881	26744561	3.7e-197	100	http://genomevolution.org/CoGe/GEvo.pl?fid1=80247404;fid2=80275096;dsgid1=11211;dsgid2=11211
a11211_2	2||15417410||15421309||GSMUA_Achr2G13200_001||-1||CDS||80253303||9982||83.3	15421309	15417410	b11211_4	4||26728606||26733478||GSMUA_Achr4G28270_001||1||CDS||80282549||17067||83.3	26728606	26733478	1e-250	150	http://genomevolution.org/CoGe/GEvo.pl?fid1=80253303;fid2=80282549;dsgid1=11211;dsgid2=11211
a11211_2	2||15546905||15548650||GSMUA_Achr2G13380_001||1||CDS||80247949||10000||78.3	15546905	15548650	b11211_4	4||26710856||26712605||GSMUA_Achr4G28210_001||1||CDS||80278050||17061||78.3	26710856	26712605	3.7e-197	197	http://genomevolution.org/CoGe/GEvo.pl?fid1=80247949;fid2=80278050;dsgid1=11211;dsgid2=11211
a11211_2	2||15631023||15635948||GSMUA_Achr2G13490_001||-1||CDS||80252154||10011||85.2	15635948	15631023	b11211_4	4||26618285||26622426||GSMUA_Achr4G28060_001||1||CDS||80281058||17046||85.2	26618285	26622426	1e-250	247	http://genomevolution.org/CoGe/GEvo.pl?fid1=80252154;fid2=80281058;dsgid1=11211;dsgid2=11211
a11211_2	2||15713793||15714466||GSMUA_Achr2G13670_001||-1||CDS||80252095||10029||92.5	15714466	15713793	b11211_4	4||26516118||26516771||GSMUA_Achr4G27850_001||1||CDS||80275512||17025||92.5	26516118	26516771	1.6e-184	294	http://genomevolution.org/CoGe/GEvo.pl?fid1=80252095;fid2=80275512;dsgid1=11211;dsgid2=11211
a11211_2	2||15821391||15823212||GSMUA_Achr2G13840_001||-1||CDS||80253130||10046||83.1	15823212	15821391	b11211_4	4||26505369||26508010||GSMUA_Achr4G27830_001||1||CDS||80274754||17023||83.1	26505369	26508010	1e-250	341	http://genomevolution.org/CoGe/GEvo.pl?fid1=80253130;fid2=80274754;dsgid1=11211;dsgid2=11211
a11211_2	2||15847637||15850962||GSMUA_Achr2G13900_001||1||CDS||80253580||10052||90.6	15847637	15850962	b11211_4	4||26477208||26478838||GSMUA_Achr4G27760_001||-1||CDS||80280775||17016||90.6	26478838	26477208	1e-250	391	http://genomevolution.org/CoGe/GEvo.pl?fid1=80253580;fid2=80280775;dsgid1=11211;dsgid2=11211
a11211_2	2||15867063||15868267||GSMUA_Achr2G13930_001||-1||CDS||80250627||10055||87.0	15868267	15867063	b11211_4	4||26467154||26468445||GSMUA_Achr4G27730_001||1||CDS||80277726||17013||87.0	26467154	26468445	4.8e-108	441	http://genomevolution.org/CoGe/GEvo.pl?fid1=80250627;fid2=80277726;dsgid1=11211;dsgid2=11211
a11211_2	2||15941277||15941998||GSMUA_Achr2G14050_001||-1||CDS||80247772||10067||90.4	15941998	15941277	b11211_4	4||26447044||26449327||GSMUA_Achr4G27690_001||-1||CDS||80273559||17009||90.4	26449327	26447044	2e-157	491	http://genomevolution.org/CoGe/GEvo.pl?fid1=80247772;fid2=80273559;dsgid1=11211;dsgid2=11211
a11211_2	2||15968134||15971422||GSMUA_Achr2G14110_001||-1||CDS||80247976||10073||84.7	15971422	15968134	b11211_4	4||26424275||26429795||GSMUA_Achr4G27680_001||1||CDS||80281018||17008||84.7	26424275	26429795	1e-250	541	http://genomevolution.org/CoGe/GEvo.pl?fid1=80247976;fid2=80281018;dsgid1=11211;dsgid2=11211
###
a11211_2	2||16130257||16132147||GSMUA_Achr2G14320_001||-1||CDS||80251722||10094||81.3	16132147	16130257	b11211_4	4||24290881||24296362||GSMUA_Achr4G24530_001||1||CDS||80281355||16693||81.3	24290881	24296362	1e-250	50	http://genomevolution.org/CoGe/GEvo.pl?fid1=80251722;fid2=80281355;dsgid1=11211;dsgid2=11211
a11211_2	2||16139825||16141754||GSMUA_Achr2G14330_001||1||CDS||80250960||10095||82.9	16139825	16141754	b11211_4	4||24287396||24289053||GSMUA_Achr4G24520_001||-1||CDS||80281121||16692||82.9	24289053	24287396	1e-250	100	http://genomevolution.org/CoGe/GEvo.pl?fid1=80250960;fid2=80281121;dsgid1=11211;dsgid2=11211
a11211_2	2||16228510||16230515||GSMUA_Achr2G14440_001||1||CDS||80250437||10106||85.1	16228510	16230515	b11211_4	4||24253252||24254689||GSMUA_Achr4G24460_001||-1||CDS||80273499||16686||85.1	24254689	24253252	1e-250	150	http://genomevolution.org/CoGe/GEvo.pl?fid1=80250437;fid2=80273499;dsgid1=11211;dsgid2=11211
a11211_2	2||16231576||16234813||GSMUA_Achr2G14450_001||1||CDS||80251213||10107||84.8	16231576	16234813	b11211_4	4||24248473||24251548||GSMUA_Achr4G24450_001||-1||CDS||80280943||16685||84.8	24251548	24248473	2.8e-118	200	http://genomevolution.org/CoGe/GEvo.pl?fid1=80251213;fid2=80280943;dsgid1=11211;dsgid2=11211
a11211_2	2||16304458||16308851||GSMUA_Achr2G14630_001||1||CDS||80249824||10125||77.5	16304458	16308851	b11211_4	4||24181600||24189491||GSMUA_Achr4G24350_001||-1||CDS||80280731||16675||77.5	24189491	24181600	1e-250	247	http://genomevolution.org/CoGe/GEvo.pl?fid1=80249824;fid2=80280731;dsgid1=11211;dsgid2=11211
a11211_2	2||16331076||16331882||GSMUA_Achr2G14660_001||-1||CDS||80249970||10128||85.1	16331882	16331076	b11211_4	4||24141510||24142311||GSMUA_Achr4G24290_001||1||CDS||80281524||16669||85.1	24141510	24142311	2.8e-56	297	http://genomevolution.org/CoGe/GEvo.pl?fid1=80249970;fid2=80281524;dsgid1=11211;dsgid2=11211
a11211_2	2||16341120||16342728||GSMUA_Achr2G14680_001||1||CDS||80253643||10130||87.3	16341120	16342728	b11211_4	4||24137132||24138874||GSMUA_Achr4G24280_001||-1||CDS||80276603||16668||87.3	24138874	24137132	1e-250	347	http://genomevolution.org/CoGe/GEvo.pl?fid1=80253643;fid2=80276603;dsgid1=11211;dsgid2=11211
a11211_2	2||16423971||16433864||GSMUA_Achr2G14810_001||1||CDS||80250519||10143||92.5	16423971	16433864	b11211_4	4||24067514||24071303||GSMUA_Achr4G24160_001||-1||CDS||80281970||16656||92.5	24071303	24067514	1e-250	397	http://genomevolution.org/CoGe/GEvo.pl?fid1=80250519;fid2=80281970;dsgid1=11211;dsgid2=11211
a11211_2	2||16477633||16479832||GSMUA_Achr2G14920_001||1||CDS||80252206||10154||87.0	16477633	16479832	b11211_4	4||24044150||24046565||GSMUA_Achr4G24130_001||-1||CDS||80276725||16653||87.0	24046565	24044150	1e-250	447	http://genomevolution.org/CoGe/GEvo.pl?fid1=80252206;fid2=80276725;dsgid1=11211;dsgid2=11211
a11211_2	2||16509210||16511804||GSMUA_Achr2G14990_001||1||CDS||80247538||10161||86.2	16509210	16511804	b11211_4	4||24014488||24018715||GSMUA_Achr4G24070_001||-1||CDS||80278514||16647||86.2	24018715	24014488	2.3e-198	497	http://genomevolution.org/CoGe/GEvo.pl?fid1=80247538;fid2=80278514;dsgid1=11211;dsgid2=11211
###
a11211_2	2||16382065||16383033||GSMUA_Achr2G14750_001||1||CDS||80253981||10137||81.0	16382065	16383033	b11211_10	10||29577965||29578877||GSMUA_Achr10G25670_001||1||CDS||80300549||5397||81.0	29577965	29578877	2.5e-130	50	http://genomevolution.org/CoGe/GEvo.pl?fid1=80253981;fid2=80300549;dsgid1=11211;dsgid2=11211
a11211_2	2||16399343||16400392||GSMUA_Achr2G14770_001||1||CDS||80249976||10139||67.1	16399343	16400392	b11211_10	10||29594341||29595509||GSMUA_Achr10G25700_001||1||CDS||80298774||5400||67.1	29594341	29595509	9.2e-83	100	http://genomevolution.org/CoGe/GEvo.pl?fid1=80249976;fid2=80298774;dsgid1=11211;dsgid2=11211
a11211_2	2||16469808||16470182||GSMUA_Achr2G14910_001||-1||CDS||80248996||10153||88.8	16470182	16469808	b11211_10	10||29627662||29628003||GSMUA_Achr10G25770_001||-1||CDS||80292248||5407||88.8	29628003	29627662	4.8e-108	150	http://genomevolution.org/CoGe/GEvo.pl?fid1=80248996;fid2=80292248;dsgid1=11211;dsgid2=11211
a11211_2	2||16568570||16574422||GSMUA_Achr2G15140_001||1||CDS||80253730||10176||81.4	16568570	16574422	b11211_10	10||29702661||29705784||GSMUA_Achr10G25900_001||1||CDS||80297789||5420||81.4	29702661	29705784	1e-250	197	http://genomevolution.org/CoGe/GEvo.pl?fid1=80253730;fid2=80297789;dsgid1=11211;dsgid2=11211
a11211_2	2||16579300||16579902||GSMUA_Achr2G15160_001||-1||CDS||80250827||10178||78.6	16579902	16579300	b11211_10	10||29758228||29759025||GSMUA_Achr10G26000_001||-1||CDS||80293933||5430||78.6	29759025	29758228	6.9e-178	247	http://genomevolution.org/CoGe/GEvo.pl?fid1=80250827;fid2=80293933;dsgid1=11211;dsgid2=11211
a11211_2	2||16605264||16605782||GSMUA_Achr2G15240_001||1||CDS||80252501||10186||80.7	16605264	16605782	b11211_10	10||29855401||29855769||GSMUA_Achr10G26130_001||1||CDS||80298799||5443||80.7	29855401	29855769	1.9e-107	297	http://genomevolution.org/CoGe/GEvo.pl?fid1=80252501;fid2=80298799;dsgid1=11211;dsgid2=11211
a11211_2	2||16615556||16618051||GSMUA_Achr2G15250_001||1||CDS||80252677||10187||74.1	16615556	16618051	b11211_10	10||29872279||29874425||GSMUA_Achr10G26160_001||1||CDS||80301068||5446||74.1	29872279	29874425	1e-250	347	http://genomevolution.org/CoGe/GEvo.pl?fid1=80252677;fid2=80301068;dsgid1=11211;dsgid2=11211
a11211_2	2||16676074||16678624||GSMUA_Achr2G15310_001||-1||CDS||80248328||10193||87.1	16678624	16676074	b11211_10	10||29913548||29916101||GSMUA_Achr10G26270_001||-1||CDS||80300181||5457||87.1	29916101	29913548	1e-250	397	http://genomevolution.org/CoGe/GEvo.pl?fid1=80248328;fid2=80300181;dsgid1=11211;dsgid2=11211
a11211_2	2||16700190||16703428||GSMUA_Achr2G15340_001||-1||CDS||80249015||10196||88.3	16703428	16700190	b11211_10	10||29929256||29932886||GSMUA_Achr10G26310_001||-1||CDS||80295210||5461||88.3	29932886	29929256	1.8e-234	447	http://genomevolution.org/CoGe/GEvo.pl?fid1=80249015;fid2=80295210;dsgid1=11211;dsgid2=11211
a11211_2	2||16715219||16718055||GSMUA_Achr2G15360_001||-1||CDS||80249297||10198||83.8	16718055	16715219	b11211_10	10||29969079||29971895||GSMUA_Achr10G26380_001||-1||CDS||80294649||5468||83.8	29971895	29969079	1e-250	497	http://genomevolution.org/CoGe/GEvo.pl?fid1=80249297;fid2=80294649;dsgid1=11211;dsgid2=11211
###
a11211_2	2||16551248||16553178||GSMUA_Achr2G15090_001||1||CDS||80250969||10171||75.5	16551248	16553178	b11211_4	4||28506444||28508536||GSMUA_Achr4G31280_001||-1||CDS||80278926||17368||75.5	28508536	28506444	1.2e-49	48	http://genomevolution.org/CoGe/GEvo.pl?fid1=80250969;fid2=80278926;dsgid1=11211;dsgid2=11211
a11211_2	2||16576781||16578161||GSMUA_Achr2G15150_001||-1||CDS||80252551||10177||88.6	16578161	16576781	b11211_4	4||28494714||28496656||GSMUA_Achr4G31250_001||1||CDS||80280638||17365||88.6	28494714	28496656	1e-250	98	http://genomevolution.org/CoGe/GEvo.pl?fid1=80252551;fid2=80280638;dsgid1=11211;dsgid2=11211
a11211_2	2||16665150||16674385||GSMUA_Achr2G15290_001||1||CDS||80250490||10191||77.7	16665150	16674385	b11211_4	4||28433654||28437395||GSMUA_Achr4G31170_001||-1||CDS||80281415||17357||77.7	28437395	28433654	1e-250	148	http://genomevolution.org/CoGe/GEvo.pl?fid1=80250490;fid2=80281415;dsgid1=11211;dsgid2=11211
a11211_2	2||16727785||16732078||GSMUA_Achr2G15380_001||-1||CDS||80247604||10200||90.8	16732078	16727785	b11211_4	4||28420374||28428474||GSMUA_Achr4G31160_001||1||CDS||80278185||17356||90.8	28420374	28428474	1e-250	198	http://genomevolution.org/CoGe/GEvo.pl?fid1=80247604;fid2=80278185;dsgid1=11211;dsgid2=11211
a11211_2	2||16735885||16741620||GSMUA_Achr2G15390_001||1||CDS||80250002||10201||74.8	16735885	16741620	b11211_4	4||28409447||28412743||GSMUA_Achr4G31150_001||-1||CDS||80278690||17355||74.8	28412743	28409447	3e-50	247	http://genomevolution.org/CoGe/GEvo.pl?fid1=80250002;fid2=80278690;dsgid1=11211;dsgid2=11211
a11211_2	2||16750487||16756508||GSMUA_Achr2G15410_001||-1||CDS||80252718||10203||79.9	16756508	16750487	b11211_4	4||28399692||28403738||GSMUA_Achr4G31110_001||1||CDS||80273294||17351||79.9	28399692	28403738	1.5e-78	297	http://genomevolution.org/CoGe/GEvo.pl?fid1=80252718;fid2=80273294;dsgid1=11211;dsgid2=11211
a11211_2	2||16768886||16770260||GSMUA_Achr2G15460_001||-1||CDS||80249158||10208||86.2	16770260	16768886	b11211_4	4||28377344||28380829||GSMUA_Achr4G31060_001||1||CDS||80277570||17346||86.2	28377344	28380829	1.6e-16	312	http://genomevolution.org/CoGe/GEvo.pl?fid1=80249158;fid2=80277570;dsgid1=11211;dsgid2=11211
a11211_2	2||16812443||16815122||GSMUA_Achr2G15550_001||1||CDS||80248285||10217||89.3	16812443	16815122	b11211_4	4||28362163||28364609||GSMUA_Achr4G31020_001||-1||CDS||80273881||17342||89.3	28364609	28362163	3.4e-209	362	http://genomevolution.org/CoGe/GEvo.pl?fid1=80248285;fid2=80273881;dsgid1=11211;dsgid2=11211
a11211_2	2||16818513||16820593||GSMUA_Achr2G15570_001||1||CDS||80252887||10219||89.1	16818513	16820593	b11211_4	4||28359694||28360846||GSMUA_Achr4G31010_001||-1||CDS||80278841||17341||89.1	28360846	28359694	7.3e-113	412	http://genomevolution.org/CoGe/GEvo.pl?fid1=80252887;fid2=80278841;dsgid1=11211;dsgid2=11211
a11211_2	2||16835160||16838955||GSMUA_Achr2G15610_001||1||CDS||80250426||10223||83.3	16835160	16838955	b11211_4	4||28343557||28346918||GSMUA_Achr4G30980_001||-1||CDS||80274375||17338||83.3	28346918	28343557	1e-250	462	http://genomevolution.org/CoGe/GEvo.pl?fid1=80250426;fid2=80274375;dsgid1=11211;dsgid2=11211
a11211_2	2||16856940||16859366||GSMUA_Achr2G15660_001||1||CDS||80249474||10228||90.4	16856940	16859366	b11211_4	4||28325687||28328328||GSMUA_Achr4G30950_001||-1||CDS||80274446||17335||90.4	28328328	28325687	1.1e-173	512	http://genomevolution.org/CoGe/GEvo.pl?fid1=80249474;fid2=80274446;dsgid1=11211;dsgid2=11211
a11211_2	2||16888165||16888839||GSMUA_Achr2G15700_001||1||CDS||80249034||10232||78.6	16888165	16888839	b11211_4	4||28268327||28269531||GSMUA_Achr4G30860_001||-1||CDS||80282185||17326||78.6	28269531	28268327	3.7e-197	562	http://genomevolution.org/CoGe/GEvo.pl?fid1=80249034;fid2=80282185;dsgid1=11211;dsgid2=11211
a11211_2	2||16961306||16967890||GSMUA_Achr2G15820_001||-1||CDS||80249271||10244||65.4	16967890	16961306	b11211_4	4||28232342||28235671||GSMUA_Achr4G30790_001||-1||CDS||80277101||17319||65.4	28235671	28232342	1.1e-114	612	http://genomevolution.org/CoGe/GEvo.pl?fid1=80249271;fid2=80277101;dsgid1=11211;dsgid2=11211
a11211_2	2||17014974||17015342||GSMUA_Achr2G15870_001||1||CDS||80249972||10249||69.3	17014974	17015342	b11211_4	4||28180010||28187691||GSMUA_Achr4G30700_001||-1||CDS||80275194||17310||69.3	28187691	28180010	9.7e-18	629	http://genomevolution.org/CoGe/GEvo.pl?fid1=80249972;fid2=80275194;dsgid1=11211;dsgid2=11211
a11211_2	2||17039519||17042378||GSMUA_Achr2G15920_001||1||CDS||80248125||10254||83.4	17039519	17042378	b11211_4	4||28168126||28170622||GSMUA_Achr4G30680_001||-1||CDS||80278167||17308||83.4	28170622	28168126	1e-250	679	http://genomevolution.org/CoGe/GEvo.pl?fid1=80248125;fid2=80278167;dsgid1=11211;dsgid2=11211
a11211_2	2||17121319||17122649||GSMUA_Achr2G16080_001||1||CDS||80248505||10270||84.9	17121319	17122649	b11211_4	4||28110211||28110838||GSMUA_Achr4G30610_001||-1||CDS||80273513||17301||84.9	28110838	28110211	3.1e-162	726	http://genomevolution.org/CoGe/GEvo.pl?fid1=80248505;fid2=80273513;dsgid1=11211;dsgid2=11211
a11211_2	2||17130760||17131769||GSMUA_Achr2G16090_001||-1||CDS||80252295||10271||91.1	17131769	17130760	b11211_4	4||28104197||28105294||GSMUA_Achr4G30600_001||1||CDS||80280888||17300||91.1	28104197	28105294	6.5e-69	776	http://genomevolution.org/CoGe/GEvo.pl?fid1=80252295;fid2=80280888;dsgid1=11211;dsgid2=11211
a11211_2	2||17150528||17153296||GSMUA_Achr2G16120_001||1||CDS||80252503||10274||88.1	17150528	17153296	b11211_4	4||28092475||28094833||GSMUA_Achr4G30580_001||-1||CDS||80277632||17298||88.1	28094833	28092475	2.6e-183	826	http://genomevolution.org/CoGe/GEvo.pl?fid1=80252503;fid2=80277632;dsgid1=11211;dsgid2=11211
a11211_2	2||17158710||17165093||GSMUA_Achr2G16140_001||1||CDS||80250460||10276||91.6	17158710	17165093	b11211_4	4||28079750||28087115||GSMUA_Achr4G30550_001||-1||CDS||80281675||17295||91.6	28087115	28079750	1e-250	876	http://genomevolution.org/CoGe/GEvo.pl?fid1=80250460;fid2=80281675;dsgid1=11211;dsgid2=11211
a11211_2	2||17209891||17210622||GSMUA_Achr2G16210_001||1||CDS||80250223||10283||83.4	17209891	17210622	b11211_4	4||28068198||28071812||GSMUA_Achr4G30520_001||-1||CDS||80273278||17292||83.4	28071812	28068198	6.2e-134	926	http://genomevolution.org/CoGe/GEvo.pl?fid1=80250223;fid2=80273278;dsgid1=11211;dsgid2=11211
a11211_2	2||17273046||17279557||GSMUA_Achr2G16360_001||-1||CDS||80251014||10298||70.7	17279557	17273046	b11211_4	4||27962969||27968132||GSMUA_Achr4G30290_001||1||CDS||80279384||17269||70.7	27962969	27968132	4.6e-111	973	http://genomevolution.org/CoGe/GEvo.pl?fid1=80251014;fid2=80279384;dsgid1=11211;dsgid2=11211
###
a11211_2	2||16568570||16574422||GSMUA_Achr2G15140_001||1||CDS||80253730||10176||79.7	16568570	16574422	b11211_6	6||4042260||4045542||GSMUA_Achr6G05990_001||-1||CDS||80203013||21178||79.7	4045542	4042260	1e-250	50	http://genomevolution.org/CoGe/GEvo.pl?fid1=80253730;fid2=80203013;dsgid1=11211;dsgid2=11211
a11211_2	2||16579300||16579902||GSMUA_Achr2G15160_001||-1||CDS||80250827||10178||82.5	16579902	16579300	b11211_6	6||3986883||3987503||GSMUA_Achr6G05900_001||1||CDS||80204699||21169||82.5	3986883	3987503	1.5e-78	100	http://genomevolution.org/CoGe/GEvo.pl?fid1=80250827;fid2=80204699;dsgid1=11211;dsgid2=11211
a11211_2	2||16582582||16583406||GSMUA_Achr2G15180_001||-1||CDS||80248422||10180||79.9	16583406	16582582	b11211_6	6||3979300||3983984||GSMUA_Achr6G05890_001||1||CDS||80203490||21168||79.9	3979300	3983984	4.3e-120	150	http://genomevolution.org/CoGe/GEvo.pl?fid1=80248422;fid2=80203490;dsgid1=11211;dsgid2=11211
a11211_2	2||16599574||16604218||GSMUA_Achr2G15230_001||1||CDS||80253316||10185||83.4	16599574	16604218	b11211_6	6||3944043||3948711||GSMUA_Achr6G05860_001||-1||CDS||80202082||21165||83.4	3948711	3944043	1e-250	200	http://genomevolution.org/CoGe/GEvo.pl?fid1=80253316;fid2=80202082;dsgid1=11211;dsgid2=11211
a11211_2	2||16615556||16618051||GSMUA_Achr2G15250_001||1||CDS||80252677||10187||84.1	16615556	16618051	b11211_6	6||3938413||3940909||GSMUA_Achr6G05850_001||-1||CDS||80209432||21164||84.1	3940909	3938413	4.8e-108	250	http://genomevolution.org/CoGe/GEvo.pl?fid1=80252677;fid2=80209432;dsgid1=11211;dsgid2=11211
a11211_2	2||16715219||16718055||GSMUA_Achr2G15360_001||-1||CDS||80249297||10198||84.1	16718055	16715219	b11211_6	6||3902163||3905612||GSMUA_Achr6G05790_001||1||CDS||80204343||21158||84.1	3902163	3905612	1e-250	300	http://genomevolution.org/CoGe/GEvo.pl?fid1=80249297;fid2=80204343;dsgid1=11211;dsgid2=11211
a11211_2	2||16781259||16792820||GSMUA_Achr2G15480_001||-1||CDS||80250994||10210||77.3	16792820	16781259	b11211_6	6||3760767||3763789||GSMUA_Achr6G05600_001||1||CDS||80200867||21139||77.3	3760767	3763789	1.9e-222	347	http://genomevolution.org/CoGe/GEvo.pl?fid1=80250994;fid2=80200867;dsgid1=11211;dsgid2=11211
a11211_2	2||16873942||16884960||GSMUA_Achr2G15690_001||-1||CDS||80253604||10231||86.6	16884960	16873942	b11211_6	6||3680384||3693487||GSMUA_Achr6G05470_001||1||CDS||80204381||21126||86.6	3680384	3693487	1e-250	394	http://genomevolution.org/CoGe/GEvo.pl?fid1=80253604;fid2=80204381;dsgid1=11211;dsgid2=11211
a11211_2	2||17035795||17036475||GSMUA_Achr2G15910_001||1||CDS||80250819||10253||88.8	17035795	17036475	b11211_6	6||3564374||3565113||GSMUA_Achr6G05300_001||-1||CDS||80211432||21109||88.8	3565113	3564374	7.3e-113	441	http://genomevolution.org/CoGe/GEvo.pl?fid1=80250819;fid2=80211432;dsgid1=11211;dsgid2=11211
a11211_2	2||17130760||17131769||GSMUA_Achr2G16090_001||-1||CDS||80252295||10271||77.5	17131769	17130760	b11211_6	6||3474263||3475141||GSMUA_Achr6G05120_001||1||CDS||80206798||21091||77.5	3474263	3475141	2.7e-121	488	http://genomevolution.org/CoGe/GEvo.pl?fid1=80252295;fid2=80206798;dsgid1=11211;dsgid2=11211
###
a11211_2	2||16781259||16792820||GSMUA_Achr2G15480_001||-1||CDS||80250994||10210||79.9	16792820	16781259	b11211_10	10||30811833||30813153||GSMUA_Achr10G27850_001||-1||CDS||80297474||5615||79.9	30813153	30811833	1e-250	50	http://genomevolution.org/CoGe/GEvo.pl?fid1=80250994;fid2=80297474;dsgid1=11211;dsgid2=11211
a11211_2	2||16818513||16820593||GSMUA_Achr2G15570_001||1||CDS||80252887||10219||85.4	16818513	16820593	b11211_10	10||30789837||30790956||GSMUA_Achr10G27800_001||1||CDS||80300120||5610||85.4	30789837	30790956	8e-101	100	http://genomevolution.org/CoGe/GEvo.pl?fid1=80252887;fid2=80300120;dsgid1=11211;dsgid2=11211
a11211_2	2||16835160||16838955||GSMUA_Achr2G15610_001||1||CDS||80250426||10223||85.1	16835160	16838955	b11211_10	10||30750144||30753723||GSMUA_Achr10G27690_001||-1||CDS||80296290||5599||85.1	30753723	30750144	1e-250	150	http://genomevolution.org/CoGe/GEvo.pl?fid1=80250426;fid2=80296290;dsgid1=11211;dsgid2=11211
a11211_2	2||16888165||16888839||GSMUA_Achr2G15700_001||1||CDS||80249034||10232||76.3	16888165	16888839	b11211_10	10||30676190||30676876||GSMUA_Achr10G27560_001||-1||CDS||80294991||5586||76.3	30676876	30676190	3.9e-191	200	http://genomevolution.org/CoGe/GEvo.pl?fid1=80249034;fid2=80294991;dsgid1=11211;dsgid2=11211
a11211_2	2||16898665||16900590||GSMUA_Achr2G15730_001||-1||CDS||80252946||10235||84.1	16900590	16898665	b11211_10	10||30670311||30672227||GSMUA_Achr10G27550_001||1||CDS||80292891||5585||84.1	30670311	30672227	1.1e-179	250	http://genomevolution.org/CoGe/GEvo.pl?fid1=80252946;fid2=80292891;dsgid1=11211;dsgid2=11211
a11211_2	2||16951289||16954608||GSMUA_Achr2G15800_001||1||CDS||80253883||10242||71.6	16951289	16954608	b11211_10	10||30581366||30584138||GSMUA_Achr10G27410_001||-1||CDS||80297889||5571||71.6	30584138	30581366	1.3e-211	300	http://genomevolution.org/CoGe/GEvo.pl?fid1=80253883;fid2=80297889;dsgid1=11211;dsgid2=11211
a11211_2	2||16961306||16967890||GSMUA_Achr2G15820_001||-1||CDS||80249271||10244||77.2	16967890	16961306	b11211_10	10||30567989||30574286||GSMUA_Achr10G27390_001||1||CDS||80296057||5569||77.2	30567989	30574286	1e-250	350	http://genomevolution.org/CoGe/GEvo.pl?fid1=80249271;fid2=80296057;dsgid1=11211;dsgid2=11211
a11211_2	2||16986836||17003935||GSMUA_Achr2G15850_001||1||CDS||80247837||10247||83.0	16986836	17003935	b11211_10	10||30493555||30493698||GSMUA_Achr10G27290_001||-1||CDS||80295955||5559||83.0	30493698	30493555	8.4e-36	385	http://genomevolution.org/CoGe/GEvo.pl?fid1=80247837;fid2=80295955;dsgid1=11211;dsgid2=11211
a11211_2	2||17018956||17020045||GSMUA_Achr2G15890_001||1||CDS||80248264||10251||88.6	17018956	17020045	b11211_10	10||30381273||30385399||GSMUA_Achr10G27140_001||-1||CDS||80299517||5544||88.6	30385399	30381273	3.6e-85	435	http://genomevolution.org/CoGe/GEvo.pl?fid1=80248264;fid2=80299517;dsgid1=11211;dsgid2=11211
a11211_2	2||17039519||17042378||GSMUA_Achr2G15920_001||1||CDS||80248125||10254||81.3	17039519	17042378	b11211_10	10||30265453||30267459||GSMUA_Achr10G26950_001||-1||CDS||80291891||5525||81.3	30267459	30265453	1e-250	482	http://genomevolution.org/CoGe/GEvo.pl?fid1=80248125;fid2=80291891;dsgid1=11211;dsgid2=11211
a11211_2	2||17054453||17055303||GSMUA_Achr2G15940_001||1||CDS||80252713||10256||83.1	17054453	17055303	b11211_10	10||30243172||30244764||GSMUA_Achr10G26920_001||-1||CDS||80294831||5522||83.1	30244764	30243172	6.2e-249	532	http://genomevolution.org/CoGe/GEvo.pl?fid1=80252713;fid2=80294831;dsgid1=11211;dsgid2=11211
a11211_2	2||17059115||17061580||GSMUA_Achr2G15950_001||1||CDS||80252669||10257||84.5	17059115	17061580	b11211_10	10||30234926||30239095||GSMUA_Achr10G26910_001||-1||CDS||80292506||5521||84.5	30239095	30234926	9.8e-192	582	http://genomevolution.org/CoGe/GEvo.pl?fid1=80252669;fid2=80292506;dsgid1=11211;dsgid2=11211
a11211_2	2||17130760||17131769||GSMUA_Achr2G16090_001||-1||CDS||80252295||10271||87.8	17131769	17130760	b11211_10	10||30189697||30193901||GSMUA_Achr10G26840_001||1||CDS||80299818||5514||87.8	30189697	30193901	2.7e-62	632	http://genomevolution.org/CoGe/GEvo.pl?fid1=80252295;fid2=80299818;dsgid1=11211;dsgid2=11211
a11211_2	2||17147824||17148783||GSMUA_Achr2G16110_001||1||CDS||80247754||10273||76.1	17147824	17148783	b11211_10	10||30179814||30180680||GSMUA_Achr10G26800_001||-1||CDS||80293350||5510||76.1	30180680	30179814	2.2e-89	682	http://genomevolution.org/CoGe/GEvo.pl?fid1=80247754;fid2=80293350;dsgid1=11211;dsgid2=11211
a11211_2	2||17150528||17153296||GSMUA_Achr2G16120_001||1||CDS||80252503||10274||86.3	17150528	17153296	b11211_10	10||30176206||30178728||GSMUA_Achr10G26790_001||-1||CDS||80300431||5509||86.3	30178728	30176206	4.7e-167	732	http://genomevolution.org/CoGe/GEvo.pl?fid1=80252503;fid2=80300431;dsgid1=11211;dsgid2=11211
a11211_2	2||17154701||17155513||GSMUA_Achr2G16130_001||-1||CDS||80253182||10275||82.0	17155513	17154701	b11211_10	10||30172715||30173393||GSMUA_Achr10G26770_001||1||CDS||80298651||5507||82.0	30172715	30173393	1.9e-104	782	http://genomevolution.org/CoGe/GEvo.pl?fid1=80253182;fid2=80298651;dsgid1=11211;dsgid2=11211
a11211_2	2||17231010||17233408||GSMUA_Achr2G16260_001||-1||CDS||80248676||10288||84.5	17233408	17231010	b11211_10	10||30132476||30134011||GSMUA_Achr10G26680_001||1||CDS||80299545||5498||84.5	30132476	30134011	1e-250	832	http://genomevolution.org/CoGe/GEvo.pl?fid1=80248676;fid2=80299545;dsgid1=11211;dsgid2=11211
a11211_2	2||17298451||17298690||GSMUA_Achr2G16410_001||1||CDS||80248410||10303||74.2	17298451	17298690	b11211_10	10||30117301||30117534||GSMUA_Achr10G26640_001||1||CDS||80298873||5494||74.2	30117301	30117534	1.2e-52	882	http://genomevolution.org/CoGe/GEvo.pl?fid1=80248410;fid2=80298873;dsgid1=11211;dsgid2=11211
###
a11211_2	2||17313022||17313983||GSMUA_Achr2G16460_001||-1||CDS||80253164||10308||80.9	17313983	17313022	b11211_6	6||701681||702619||GSMUA_Achr6G01060_001||1||CDS||80206372||20685||80.9	701681	702619	1.8e-57	50	http://genomevolution.org/CoGe/GEvo.pl?fid1=80253164;fid2=80206372;dsgid1=11211;dsgid2=11211
a11211_2	2||17459604||17460691||GSMUA_Achr2G16660_001||1||CDS||80252345||10328||85.3	17459604	17460691	b11211_6	6||657597||658878||GSMUA_Achr6G00960_001||-1||CDS||80204818||20675||85.3	658878	657597	8.1e-216	97	http://genomevolution.org/CoGe/GEvo.pl?fid1=80252345;fid2=80204818;dsgid1=11211;dsgid2=11211
a11211_2	2||17527252||17531979||GSMUA_Achr2G16760_001||-1||CDS||80249795||10338||88.0	17531979	17527252	b11211_6	6||610968||616198||GSMUA_Achr6G00890_001||1||CDS||80211578||20668||88.0	610968	616198	1e-250	147	http://genomevolution.org/CoGe/GEvo.pl?fid1=80249795;fid2=80211578;dsgid1=11211;dsgid2=11211
a11211_2	2||17543403||17548784||GSMUA_Achr2G16780_001||1||CDS||80253178||10340||86.5	17543403	17548784	b11211_6	6||600674||605609||GSMUA_Achr6G00880_001||-1||CDS||80209161||20667||86.5	605609	600674	1e-250	197	http://genomevolution.org/CoGe/GEvo.pl?fid1=80253178;fid2=80209161;dsgid1=11211;dsgid2=11211
a11211_2	2||17597309||17599213||GSMUA_Achr2G16830_001||1||CDS||80253397||10345||81.8	17597309	17599213	b11211_6	6||570094||571748||GSMUA_Achr6G00830_001||-1||CDS||80210322||20662||81.8	571748	570094	1e-250	247	http://genomevolution.org/CoGe/GEvo.pl?fid1=80253397;fid2=80210322;dsgid1=11211;dsgid2=11211
a11211_2	2||17606303||17608561||GSMUA_Achr2G16840_001||1||CDS||80250892||10346||83.0	17606303	17608561	b11211_6	6||563140||566274||GSMUA_Achr6G00820_001||-1||CDS||80201031||20661||83.0	566274	563140	1e-250	297	http://genomevolution.org/CoGe/GEvo.pl?fid1=80250892;fid2=80201031;dsgid1=11211;dsgid2=11211
a11211_2	2||17609722||17614972||GSMUA_Achr2G16850_001||1||CDS||80247433||10347||85.4	17609722	17614972	b11211_6	6||553355||561102||GSMUA_Achr6G00810_001||-1||CDS||80205160||20660||85.4	561102	553355	1e-250	347	http://genomevolution.org/CoGe/GEvo.pl?fid1=80247433;fid2=80205160;dsgid1=11211;dsgid2=11211
a11211_2	2||17694560||17699688||GSMUA_Achr2G17000_001||-1||CDS||80247626||10362||89.5	17699688	17694560	b11211_6	6||456271||461004||GSMUA_Achr6G00680_001||-1||CDS||80206067||20647||89.5	461004	456271	1e-250	397	http://genomevolution.org/CoGe/GEvo.pl?fid1=80247626;fid2=80206067;dsgid1=11211;dsgid2=11211
a11211_2	2||17767402||17771140||GSMUA_Achr2G17110_001||1||CDS||80248699||10373||89.3	17767402	17771140	b11211_6	6||451531||455083||GSMUA_Achr6G00670_001||-1||CDS||80203304||20646||89.3	455083	451531	2.5e-133	447	http://genomevolution.org/CoGe/GEvo.pl?fid1=80248699;fid2=80203304;dsgid1=11211;dsgid2=11211
a11211_2	2||17835696||17842711||GSMUA_Achr2G17230_001||1||CDS||80247103||10385||79.9	17835696	17842711	b11211_6	6||420748||428230||GSMUA_Achr6G00640_001||-1||CDS||80206214||20643||79.9	428230	420748	1e-250	497	http://genomevolution.org/CoGe/GEvo.pl?fid1=80247103;fid2=80206214;dsgid1=11211;dsgid2=11211
a11211_2	2||17858165||17860333||GSMUA_Achr2G17250_001||-1||CDS||80248087||10387||90.7	17860333	17858165	b11211_6	6||414089||416221||GSMUA_Achr6G00620_001||1||CDS||80204611||20641||90.7	414089	416221	1e-250	547	http://genomevolution.org/CoGe/GEvo.pl?fid1=80248087;fid2=80204611;dsgid1=11211;dsgid2=11211
###
a11211_2	2||17351652||17366080||GSMUA_Achr2G16510_001||-1||CDS||80250335||10313||77.6	17366080	17351652	b11211_7	7||7635799||7636980||GSMUA_Achr7G09340_001||1||CDS||80233297||25206||77.6	7635799	7636980	1e-250	50	http://genomevolution.org/CoGe/GEvo.pl?fid1=80250335;fid2=80233297;dsgid1=11211;dsgid2=11211
a11211_2	2||17461379||17465498||GSMUA_Achr2G16670_001||-1||CDS||80249764||10329||82.8	17465498	17461379	b11211_7	7||7525315||7530430||GSMUA_Achr7G09190_001||1||CDS||80233795||25191||82.8	7525315	7530430	1e-250	97	http://genomevolution.org/CoGe/GEvo.pl?fid1=80249764;fid2=80233795;dsgid1=11211;dsgid2=11211
a11211_2	2||17474545||17476368||GSMUA_Achr2G16690_001||1||CDS||80251635||10331||86.5	17474545	17476368	b11211_7	7||7467494||7485794||GSMUA_Achr7G09120_001||-1||CDS||80229449||25184||86.5	7485794	7467494	5.1e-217	147	http://genomevolution.org/CoGe/GEvo.pl?fid1=80251635;fid2=80229449;dsgid1=11211;dsgid2=11211
a11211_2	2||17499177||17510495||GSMUA_Achr2G16720_001||1||CDS||80248246||10334||87.4	17499177	17510495	b11211_7	7||7390507||7406230||GSMUA_Achr7G09040_001||-1||CDS||80231403||25176||87.4	7406230	7390507	1e-250	197	http://genomevolution.org/CoGe/GEvo.pl?fid1=80248246;fid2=80231403;dsgid1=11211;dsgid2=11211
a11211_2	2||17513872||17514595||GSMUA_Achr2G16730_001||1||CDS||80247294||10335||79.5	17513872	17514595	b11211_7	7||7387328||7387871||GSMUA_Achr7G09030_001||-1||CDS||80233972||25175||79.5	7387871	7387328	4.5e-58	247	http://genomevolution.org/CoGe/GEvo.pl?fid1=80247294;fid2=80233972;dsgid1=11211;dsgid2=11211
a11211_2	2||17527252||17531979||GSMUA_Achr2G16760_001||-1||CDS||80249795||10338||86.8	17531979	17527252	b11211_7	7||7378692||7382402||GSMUA_Achr7G09020_001||1||CDS||80229639||25174||86.8	7378692	7382402	1e-250	297	http://genomevolution.org/CoGe/GEvo.pl?fid1=80249795;fid2=80229639;dsgid1=11211;dsgid2=11211
a11211_2	2||17543403||17548784||GSMUA_Achr2G16780_001||1||CDS||80253178||10340||85.4	17543403	17548784	b11211_7	7||7334980||7340156||GSMUA_Achr7G08960_001||-1||CDS||80232903||25168||85.4	7340156	7334980	1e-250	347	http://genomevolution.org/CoGe/GEvo.pl?fid1=80253178;fid2=80232903;dsgid1=11211;dsgid2=11211
a11211_2	2||17597309||17599213||GSMUA_Achr2G16830_001||1||CDS||80253397||10345||82.2	17597309	17599213	b11211_7	7||7201876||7205957||GSMUA_Achr7G08840_001||1||CDS||80236331||25156||82.2	7201876	7205957	1e-250	397	http://genomevolution.org/CoGe/GEvo.pl?fid1=80253397;fid2=80236331;dsgid1=11211;dsgid2=11211
a11211_2	2||17643867||17646764||GSMUA_Achr2G16940_001||-1||CDS||80251829||10356||61.2	17646764	17643867	b11211_7	7||6377772||6379261||GSMUA_Achr7G08540_001||-1||CDS||80230489||25126||61.2	6379261	6377772	1.7e-60	444	http://genomevolution.org/CoGe/GEvo.pl?fid1=80251829;fid2=80230489;dsgid1=11211;dsgid2=11211
a11211_2	2||17687761||17692534||GSMUA_Achr2G16990_001||-1||CDS||80253966||10361||89.0	17692534	17687761	b11211_7	7||6290495||6295078||GSMUA_Achr7G08430_001||1||CDS||80234444||25115||89.0	6290495	6295078	1e-250	494	http://genomevolution.org/CoGe/GEvo.pl?fid1=80253966;fid2=80234444;dsgid1=11211;dsgid2=11211
a11211_2	2||17765269||17766582||GSMUA_Achr2G17100_001||1||CDS||80249141||10372||81.2	17765269	17766582	b11211_7	7||6229346||6230773||GSMUA_Achr7G08330_001||-1||CDS||80231532||25105||81.2	6230773	6229346	1e-250	544	http://genomevolution.org/CoGe/GEvo.pl?fid1=80249141;fid2=80231532;dsgid1=11211;dsgid2=11211
a11211_2	2||17788337||17802156||GSMUA_Achr2G17150_001||-1||CDS||80249643||10377||83.4	17802156	17788337	b11211_7	7||6169207||6181489||GSMUA_Achr7G08260_001||1||CDS||80236186||25098||83.4	6169207	6181489	1e-250	594	http://genomevolution.org/CoGe/GEvo.pl?fid1=80249643;fid2=80236186;dsgid1=11211;dsgid2=11211
a11211_2	2||17812388||17813950||GSMUA_Achr2G17180_001||1||CDS||80251701||10380||80.0	17812388	17813950	b11211_7	7||6126684||6127967||GSMUA_Achr7G08190_001||-1||CDS||80234044||25091||80.0	6127967	6126684	5.2e-96	644	http://genomevolution.org/CoGe/GEvo.pl?fid1=80251701;fid2=80234044;dsgid1=11211;dsgid2=11211
a11211_2	2||17858165||17860333||GSMUA_Achr2G17250_001||-1||CDS||80248087||10387||89.8	17860333	17858165	b11211_7	7||6033195||6035439||GSMUA_Achr7G08080_001||-1||CDS||80233146||25080||89.8	6035439	6033195	2.2e-207	694	http://genomevolution.org/CoGe/GEvo.pl?fid1=80248087;fid2=80233146;dsgid1=11211;dsgid2=11211
a11211_2	2||17924829||17931204||GSMUA_Achr2G17330_001||-1||CDS||80247083||10395||83.3	17931204	17924829	b11211_7	7||5995421||5996517||GSMUA_Achr7G08040_001||1||CDS||80233896||25076||83.3	5995421	5996517	7.1e-57	744	http://genomevolution.org/CoGe/GEvo.pl?fid1=80247083;fid2=80233896;dsgid1=11211;dsgid2=11211
a11211_2	2||18013918||18016951||GSMUA_Achr2G17460_001||1||CDS||80252063||10408||88.2	18013918	18016951	b11211_7	7||5762025||5765303||GSMUA_Achr7G07740_001||1||CDS||80237035||25046||88.2	5762025	5765303	1e-250	791	http://genomevolution.org/CoGe/GEvo.pl?fid1=80252063;fid2=80237035;dsgid1=11211;dsgid2=11211
a11211_2	2||18046676||18048236||GSMUA_Achr2G17530_001||-1||CDS||80248934||10415||89.0	18048236	18046676	b11211_7	7||5719362||5721735||GSMUA_Achr7G07660_001||1||CDS||80236492||25038||89.0	5719362	5721735	1e-250	841	http://genomevolution.org/CoGe/GEvo.pl?fid1=80248934;fid2=80236492;dsgid1=11211;dsgid2=11211
a11211_2	2||18063684||18064163||GSMUA_Achr2G17570_001||1||CDS||80249802||10419||88.4	18063684	18064163	b11211_7	7||5681361||5681984||GSMUA_Achr7G07600_001||1||CDS||80237560||25032||88.4	5681361	5681984	7.1e-175	891	http://genomevolution.org/CoGe/GEvo.pl?fid1=80249802;fid2=80237560;dsgid1=11211;dsgid2=11211
###
a11211_2	2||19021257||19022610||GSMUA_Achr2G18680_001||-1||CDS||80250162||10530||64.6	19022610	19021257	b11211_5	5||5682066||5683853||GSMUA_Achr5G07940_001||1||CDS||80302970||18400||64.6	5682066	5683853	6.1e-19	18	http://genomevolution.org/CoGe/GEvo.pl?fid1=80250162;fid2=80302970;dsgid1=11211;dsgid2=11211
a11211_2	2||19085779||19087183||GSMUA_Achr2G18840_001||-1||CDS||80248638||10546||73.2	19087183	19085779	b11211_5	5||5468696||5470175||GSMUA_Achr5G07630_001||1||CDS||80305800||18369||73.2	5468696	5470175	4.3e-179	62	http://genomevolution.org/CoGe/GEvo.pl?fid1=80248638;fid2=80305800;dsgid1=11211;dsgid2=11211
a11211_2	2||19146916||19147521||GSMUA_Achr2G18930_001||-1||CDS||80253502||10555||91.6	19147521	19146916	b11211_5	5||5343965||5349889||GSMUA_Achr5G07430_001||1||CDS||80303609||18349||91.6	5343965	5349889	3e-165	109	http://genomevolution.org/CoGe/GEvo.pl?fid1=80253502;fid2=80303609;dsgid1=11211;dsgid2=11211
a11211_2	2||19257618||19265840||GSMUA_Achr2G19070_001||-1||CDS||80251428||10569||89.2	19265840	19257618	b11211_5	5||5241606||5245637||GSMUA_Achr5G07240_001||1||CDS||80304494||18330||89.2	5241606	5245637	1e-250	156	http://genomevolution.org/CoGe/GEvo.pl?fid1=80251428;fid2=80304494;dsgid1=11211;dsgid2=11211
a11211_2	2||19270914||19272787||GSMUA_Achr2G19100_001||1||CDS||80249790||10572||80.5	19270914	19272787	b11211_5	5||5179313||5179864||GSMUA_Achr5G07160_001||1||CDS||80307778||18322||80.5	5179313	5179864	1.9e-51	206	http://genomevolution.org/CoGe/GEvo.pl?fid1=80249790;fid2=80307778;dsgid1=11211;dsgid2=11211
a11211_2	2||19288732||19289355||GSMUA_Achr2G19130_001||-1||CDS||80253810||10575||72.9	19289355	19288732	b11211_5	5||5130823||5131447||GSMUA_Achr5G07080_001||1||CDS||80301235||18314||72.9	5130823	5131447	5.1e-40	245	http://genomevolution.org/CoGe/GEvo.pl?fid1=80253810;fid2=80301235;dsgid1=11211;dsgid2=11211
a11211_2	2||19300979||19311095||GSMUA_Achr2G19150_001||-1||CDS||80248940||10577||88.2	19311095	19300979	b11211_5	5||5106367||5114169||GSMUA_Achr5G07050_001||1||CDS||80308977||18311||88.2	5106367	5114169	1.1e-232	295	http://genomevolution.org/CoGe/GEvo.pl?fid1=80248940;fid2=80308977;dsgid1=11211;dsgid2=11211
a11211_2	2||19314985||19315647||GSMUA_Achr2G19170_001||-1||CDS||80251202||10579||77.3	19315647	19314985	b11211_5	5||5099910||5100686||GSMUA_Achr5G07040_001||1||CDS||80306656||18310||77.3	5099910	5100686	8e-42	336	http://genomevolution.org/CoGe/GEvo.pl?fid1=80251202;fid2=80306656;dsgid1=11211;dsgid2=11211
a11211_2	2||19333496||19346453||GSMUA_Achr2G19200_001||-1||CDS||80253506||10582||82.1	19346453	19333496	b11211_5	5||5073443||5077727||GSMUA_Achr5G07010_001||1||CDS||80304082||18307||82.1	5073443	5077727	1.3e-217	386	http://genomevolution.org/CoGe/GEvo.pl?fid1=80253506;fid2=80304082;dsgid1=11211;dsgid2=11211
a11211_2	2||19362342||19364439||GSMUA_Achr2G19230_001||1||CDS||80251256||10585||89.6	19362342	19364439	b11211_5	5||5041633||5047782||GSMUA_Achr5G06950_001||-1||CDS||80305559||18301||89.6	5047782	5041633	4.3e-179	436	http://genomevolution.org/CoGe/GEvo.pl?fid1=80251256;fid2=80305559;dsgid1=11211;dsgid2=11211
a11211_2	2||19397753||19400158||GSMUA_Achr2G19280_001||-1||CDS||80253069||10590||91.1	19400158	19397753	b11211_5	5||4962121||4965934||GSMUA_Achr5G06800_001||1||CDS||80307021||18286||91.1	4962121	4965934	1e-250	486	http://genomevolution.org/CoGe/GEvo.pl?fid1=80253069;fid2=80307021;dsgid1=11211;dsgid2=11211
a11211_2	2||19410276||19413357||GSMUA_Achr2G19300_001||1||CDS||80247543||10592||88.3	19410276	19413357	b11211_5	5||4907893||4909157||GSMUA_Achr5G06690_001||-1||CDS||80303629||18275||88.3	4909157	4907893	4e-70	536	http://genomevolution.org/CoGe/GEvo.pl?fid1=80247543;fid2=80303629;dsgid1=11211;dsgid2=11211
a11211_2	2||19424811||19433392||GSMUA_Achr2G19320_001||1||CDS||80251984||10594||90.5	19424811	19433392	b11211_5	5||4877126||4884041||GSMUA_Achr5G06640_001||-1||CDS||80307236||18270||90.5	4884041	4877126	1e-250	586	http://genomevolution.org/CoGe/GEvo.pl?fid1=80251984;fid2=80307236;dsgid1=11211;dsgid2=11211
a11211_2	2||19443420||19445485||GSMUA_Achr2G19340_001||1||CDS||80250108||10596||77.1	19443420	19445485	b11211_5	5||4874075||4875578||GSMUA_Achr5G06630_001||-1||CDS||80302688||18269||77.1	4875578	4874075	6e-137	636	http://genomevolution.org/CoGe/GEvo.pl?fid1=80250108;fid2=80302688;dsgid1=11211;dsgid2=11211
a11211_2	2||19535149||19539481||GSMUA_Achr2G19480_001||-1||CDS||80253901||10610||92.5	19539481	19535149	b11211_5	5||4691717||4699991||GSMUA_Achr5G06410_001||1||CDS||80308071||18247||92.5	4691717	4699991	1e-250	683	http://genomevolution.org/CoGe/GEvo.pl?fid1=80253901;fid2=80308071;dsgid1=11211;dsgid2=11211
a11211_2	2||19542762||19548319||GSMUA_Achr2G19490_001||-1||CDS||80251231||10611||88.4	19548319	19542762	b11211_5	5||4687841||4691457||GSMUA_Achr5G06400_001||1||CDS||80303374||18246||88.4	4687841	4691457	1e-250	733	http://genomevolution.org/CoGe/GEvo.pl?fid1=80251231;fid2=80303374;dsgid1=11211;dsgid2=11211
a11211_2	2||19582222||19587468||GSMUA_Achr2G19560_001||1||CDS||80249945||10618||84.0	19582222	19587468	b11211_5	5||4661645||4665207||GSMUA_Achr5G06370_001||-1||CDS||80303282||18243||84.0	4665207	4661645	9.6e-195	783	http://genomevolution.org/CoGe/GEvo.pl?fid1=80249945;fid2=80303282;dsgid1=11211;dsgid2=11211
a11211_2	2||19617187||19620345||GSMUA_Achr2G19600_001||-1||CDS||80251322||10622||85.3	19620345	19617187	b11211_5	5||4632694||4635440||GSMUA_Achr5G06310_001||1||CDS||80306632||18237||85.3	4632694	4635440	1e-250	833	http://genomevolution.org/CoGe/GEvo.pl?fid1=80251322;fid2=80306632;dsgid1=11211;dsgid2=11211
a11211_2	2||19642362||19646204||GSMUA_Achr2G19640_001||1||CDS||80252808||10626||82.8	19642362	19646204	b11211_5	5||4614117||4618018||GSMUA_Achr5G06270_001||-1||CDS||80305783||18233||82.8	4618018	4614117	1e-250	883	http://genomevolution.org/CoGe/GEvo.pl?fid1=80252808;fid2=80305783;dsgid1=11211;dsgid2=11211
a11211_2	2||19651573||19656555||GSMUA_Achr2G19660_001||1||CDS||80251074||10628||86.0	19651573	19656555	b11211_5	5||4593293||4599432||GSMUA_Achr5G06230_001||-1||CDS||80306962||18229||86.0	4599432	4593293	1e-250	933	http://genomevolution.org/CoGe/GEvo.pl?fid1=80251074;fid2=80306962;dsgid1=11211;dsgid2=11211
a11211_2	2||19676695||19685274||GSMUA_Achr2G19700_001||1||CDS||80253854||10632||91.5	19676695	19685274	b11211_5	5||4500264||4508686||GSMUA_Achr5G06050_001||-1||CDS||80304952||18211||91.5	4508686	4500264	1e-250	980	http://genomevolution.org/CoGe/GEvo.pl?fid1=80253854;fid2=80304952;dsgid1=11211;dsgid2=11211
###
a11211_2	2||19815726||19816558||GSMUA_Achr2G19840_001||1||CDS||80250745||10646||88.8	19815726	19816558	b11211_3	3||2190933||2191807||GSMUA_Achr3G03350_001||1||CDS||80228875||11324||88.8	2190933	2191807	6.9e-178	50	http://genomevolution.org/CoGe/GEvo.pl?fid1=80250745;fid2=80228875;dsgid1=11211;dsgid2=11211
a11211_2	2||20025245||20027730||GSMUA_Achr2G20120_001||-1||CDS||80248649||10674||87.8	20027730	20025245	b11211_3	3||2047966||2051428||GSMUA_Achr3G03120_001||1||CDS||80227402||11301||87.8	2047966	2051428	6.9e-178	97	http://genomevolution.org/CoGe/GEvo.pl?fid1=80248649;fid2=80227402;dsgid1=11211;dsgid2=11211
a11211_2	2||20029623||20043167||GSMUA_Achr2G20130_001||1||CDS||80247367||10675||86.2	20029623	20043167	b11211_3	3||2013567||2032703||GSMUA_Achr3G03100_001||-1||CDS||80224331||11299||86.2	2032703	2013567	1e-250	147	http://genomevolution.org/CoGe/GEvo.pl?fid1=80247367;fid2=80224331;dsgid1=11211;dsgid2=11211
a11211_2	2||20114000||20119595||GSMUA_Achr2G20250_001||1||CDS||80248736||10687||82.9	20114000	20119595	b11211_3	3||1978714||1985495||GSMUA_Achr3G03040_001||1||CDS||80221522||11293||82.9	1978714	1985495	9.8e-192	197	http://genomevolution.org/CoGe/GEvo.pl?fid1=80248736;fid2=80221522;dsgid1=11211;dsgid2=11211
a11211_2	2||20249615||20250076||GSMUA_Achr2G20430_001||1||CDS||80251797||10705||87.9	20249615	20250076	b11211_3	3||1948702||1953691||GSMUA_Achr3G02980_001||-1||CDS||80229036||11287||87.9	1953691	1948702	2.1e-36	229	http://genomevolution.org/CoGe/GEvo.pl?fid1=80251797;fid2=80229036;dsgid1=11211;dsgid2=11211
a11211_2	2||20318360||20322992||GSMUA_Achr2G20510_001||-1||CDS||80247441||10713||82.4	20322992	20318360	b11211_3	3||1937820||1939058||GSMUA_Achr3G02950_001||1||CDS||80222248||11284||82.4	1937820	1939058	1e-250	279	http://genomevolution.org/CoGe/GEvo.pl?fid1=80247441;fid2=80222248;dsgid1=11211;dsgid2=11211
a11211_2	2||20449268||20451149||GSMUA_Achr2G20670_001||1||CDS||80253916||10729||86.9	20449268	20451149	b11211_3	3||1864081||1865983||GSMUA_Achr3G02860_001||-1||CDS||80220562||11275||86.9	1865983	1864081	1e-250	326	http://genomevolution.org/CoGe/GEvo.pl?fid1=80253916;fid2=80220562;dsgid1=11211;dsgid2=11211
a11211_2	2||20516972||20518477||GSMUA_Achr2G20800_001||1||CDS||80248605||10742||70.2	20516972	20518477	b11211_3	3||1826480||1829238||GSMUA_Achr3G02810_001||1||CDS||80222558||11270||70.2	1826480	1829238	9.6e-195	376	http://genomevolution.org/CoGe/GEvo.pl?fid1=80248605;fid2=80222558;dsgid1=11211;dsgid2=11211
a11211_2	2||20526579||20531819||GSMUA_Achr2G20830_001||-1||CDS||80248290||10745||86.8	20531819	20526579	b11211_3	3||1789015||1793968||GSMUA_Achr3G02750_001||1||CDS||80225650||11264||86.8	1789015	1793968	1e-250	426	http://genomevolution.org/CoGe/GEvo.pl?fid1=80248290;fid2=80225650;dsgid1=11211;dsgid2=11211
a11211_2	2||20658728||20664249||GSMUA_Achr2G20980_001||1||CDS||80252423||10760||79.6	20658728	20664249	b11211_3	3||1736951||1741392||GSMUA_Achr3G02640_001||-1||CDS||80223860||11253||79.6	1741392	1736951	1e-250	476	http://genomevolution.org/CoGe/GEvo.pl?fid1=80252423;fid2=80223860;dsgid1=11211;dsgid2=11211
a11211_2	2||20751467||20756508||GSMUA_Achr2G21160_001||-1||CDS||80247714||10778||80.2	20756508	20751467	b11211_3	3||1692763||1696994||GSMUA_Achr3G02570_001||1||CDS||80225853||11246||80.2	1692763	1696994	1e-250	523	http://genomevolution.org/CoGe/GEvo.pl?fid1=80247714;fid2=80225853;dsgid1=11211;dsgid2=11211
a11211_2	2||20770310||20777686||GSMUA_Achr2G21220_001||-1||CDS||80253903||10784||84.8	20777686	20770310	b11211_3	3||1670792||1677893||GSMUA_Achr3G02530_001||1||CDS||80223257||11242||84.8	1670792	1677893	1e-250	573	http://genomevolution.org/CoGe/GEvo.pl?fid1=80253903;fid2=80223257;dsgid1=11211;dsgid2=11211
a11211_2	2||20876102||20877684||GSMUA_Achr2G21380_001||-1||CDS||80253691||10800||88.0	20877684	20876102	b11211_3	3||1571956||1575806||GSMUA_Achr3G02390_001||1||CDS||80220470||11228||88.0	1571956	1575806	1.9e-166	620	http://genomevolution.org/CoGe/GEvo.pl?fid1=80253691;fid2=80220470;dsgid1=11211;dsgid2=11211
a11211_2	2||20878724||20880135||GSMUA_Achr2G21390_001||-1||CDS||80251528||10801||83.0	20880135	20878724	b11211_3	3||1568592||1569724||GSMUA_Achr3G02370_001||1||CDS||80225538||11226||83.0	1568592	1569724	9.3e-198	670	http://genomevolution.org/CoGe/GEvo.pl?fid1=80251528;fid2=80225538;dsgid1=11211;dsgid2=11211
a11211_2	2||20933914||20936799||GSMUA_Achr2G21470_001||-1||CDS||80247252||10809||90.3	20936799	20933914	b11211_3	3||1518835||1521167||GSMUA_Achr3G02310_001||1||CDS||80223611||11220||90.3	1518835	1521167	9.8e-192	720	http://genomevolution.org/CoGe/GEvo.pl?fid1=80247252;fid2=80223611;dsgid1=11211;dsgid2=11211
a11211_2	2||20967068||20970971||GSMUA_Achr2G21540_001||1||CDS||80253711||10816||84.4	20967068	20970971	b11211_3	3||1471484||1472827||GSMUA_Achr3G02230_001||-1||CDS||80227080||11212||84.4	1472827	1471484	1e-250	770	http://genomevolution.org/CoGe/GEvo.pl?fid1=80253711;fid2=80227080;dsgid1=11211;dsgid2=11211
a11211_2	2||20978739||20979393||GSMUA_Achr2G21560_001||-1||CDS||80247269||10818||75.3	20979393	20978739	b11211_3	3||1460166||1460824||GSMUA_Achr3G02210_001||1||CDS||80223810||11210||75.3	1460166	1460824	1.4e-84	820	http://genomevolution.org/CoGe/GEvo.pl?fid1=80247269;fid2=80223810;dsgid1=11211;dsgid2=11211
a11211_2	2||21128715||21130044||GSMUA_Achr2G21770_001||1||CDS||80247992||10839||82.9	21128715	21130044	b11211_3	3||1416702||1417861||GSMUA_Achr3G02140_001||1||CDS||80226212||11203||82.9	1416702	1417861	1.8e-228	867	http://genomevolution.org/CoGe/GEvo.pl?fid1=80247992;fid2=80226212;dsgid1=11211;dsgid2=11211
a11211_2	2||21157843||21160977||GSMUA_Achr2G21810_001||1||CDS||80250354||10843||85.7	21157843	21160977	b11211_3	3||1332702||1334977||GSMUA_Achr3G01990_001||-1||CDS||80227648||11188||85.7	1334977	1332702	1e-250	917	http://genomevolution.org/CoGe/GEvo.pl?fid1=80250354;fid2=80227648;dsgid1=11211;dsgid2=11211
a11211_2	2||21252239||21254499||GSMUA_Achr2G22000_001||-1||CDS||80250146||10862||75.5	21254499	21252239	b11211_3	3||1251559||1252883||GSMUA_Achr3G01850_001||1||CDS||80226714||11174||75.5	1251559	1252883	1.8e-116	964	http://genomevolution.org/CoGe/GEvo.pl?fid1=80250146;fid2=80226714;dsgid1=11211;dsgid2=11211
a11211_2	2||21401114||21403760||GSMUA_Achr2G22280_001||-1||CDS||80248432||10890||91.9	21403760	21401114	b11211_3	3||1139321||1142253||GSMUA_Achr3G01710_001||-1||CDS||80223748||11160||91.9	1142253	1139321	1e-250	1011	http://genomevolution.org/CoGe/GEvo.pl?fid1=80248432;fid2=80223748;dsgid1=11211;dsgid2=11211
a11211_2	2||21581691||21586814||GSMUA_Achr2G22530_001||-1||CDS||80251995||10915||84.1	21586814	21581691	b11211_3	3||1041524||1044020||GSMUA_Achr3G01480_001||1||CDS||80220299||11137||84.1	1041524	1044020	1e-250	1058	http://genomevolution.org/CoGe/GEvo.pl?fid1=80251995;fid2=80220299;dsgid1=11211;dsgid2=11211
a11211_2	2||21619510||21629777||GSMUA_Achr2G22590_001||-1||CDS||80250900||10921||86.6	21629777	21619510	b11211_3	3||1028977||1031930||GSMUA_Achr3G01450_001||-1||CDS||80226086||11134||86.6	1031930	1028977	1e-250	1108	http://genomevolution.org/CoGe/GEvo.pl?fid1=80250900;fid2=80226086;dsgid1=11211;dsgid2=11211
a11211_2	2||21644187||21645105||GSMUA_Achr2G22620_001||-1||CDS||80253997||10924||77.0	21645105	21644187	b11211_3	3||992632||993553||GSMUA_Achr3G01390_001||1||CDS||80221621||11128||77.0	992632	993553	3.3e-153	1158	http://genomevolution.org/CoGe/GEvo.pl?fid1=80253997;fid2=80221621;dsgid1=11211;dsgid2=11211
a11211_2	2||21714351||21715598||GSMUA_Achr2G22760_001||-1||CDS||80253387||10938||81.9	21715598	21714351	b11211_3	3||938822||940568||GSMUA_Achr3G01290_001||1||CDS||80227419||11118||81.9	938822	940568	5.3e-152	1208	http://genomevolution.org/CoGe/GEvo.pl?fid1=80253387;fid2=80227419;dsgid1=11211;dsgid2=11211
a11211_2	2||21718209||21720553||GSMUA_Achr2G22770_001||1||CDS||80252237||10939||83.6	21718209	21720553	b11211_3	3||928964||932813||GSMUA_Achr3G01280_001||-1||CDS||80222235||11117||83.6	932813	928964	1e-250	1258	http://genomevolution.org/CoGe/GEvo.pl?fid1=80252237;fid2=80222235;dsgid1=11211;dsgid2=11211
a11211_2	2||21755827||21757878||GSMUA_Achr2G22820_001||-1||CDS||80248947||10944||88.5	21757878	21755827	b11211_3	3||923836||928886||GSMUA_Achr3G01270_001||-1||CDS||80225447||11116||88.5	928886	923836	1.4e-143	1308	http://genomevolution.org/CoGe/GEvo.pl?fid1=80248947;fid2=80225447;dsgid1=11211;dsgid2=11211
a11211_2	2||21851651||21852992||GSMUA_Achr2G22970_001||1||CDS||80247097||10959||71.2	21851651	21852992	b11211_3	3||852383||855160||GSMUA_Achr3G01140_001||-1||CDS||80225027||11103||71.2	855160	852383	1.2e-102	1358	http://genomevolution.org/CoGe/GEvo.pl?fid1=80247097;fid2=80225027;dsgid1=11211;dsgid2=11211
###
a11211_2	2||20029623||20043167||GSMUA_Achr2G20130_001||1||CDS||80247367||10675||83.9	20029623	20043167	b11211_10	10||23284606||23291539||GSMUA_Achr10G15280_001||1||CDS||80297604||4358||83.9	23284606	23291539	1e-250	50	http://genomevolution.org/CoGe/GEvo.pl?fid1=80247367;fid2=80297604;dsgid1=11211;dsgid2=11211
a11211_2	2||20100443||20105501||GSMUA_Achr2G20220_001||1||CDS||80250708||10684||86.0	20100443	20105501	b11211_10	10||23367771||23371291||GSMUA_Achr10G15430_001||1||CDS||80295221||4373||86.0	23367771	23371291	6.4e-128	100	http://genomevolution.org/CoGe/GEvo.pl?fid1=80250708;fid2=80295221;dsgid1=11211;dsgid2=11211
a11211_2	2||20114000||20119595||GSMUA_Achr2G20250_001||1||CDS||80248736||10687||81.4	20114000	20119595	b11211_10	10||23374485||23378433||GSMUA_Achr10G15440_001||1||CDS||80293443||4374||81.4	23374485	23378433	3.1e-162	150	http://genomevolution.org/CoGe/GEvo.pl?fid1=80248736;fid2=80293443;dsgid1=11211;dsgid2=11211
a11211_2	2||20121002||20125274||GSMUA_Achr2G20260_001||-1||CDS||80249918||10688||88.0	20125274	20121002	b11211_10	10||23379362||23382854||GSMUA_Achr10G15450_001||-1||CDS||80299397||4375||88.0	23382854	23379362	1e-250	200	http://genomevolution.org/CoGe/GEvo.pl?fid1=80249918;fid2=80299397;dsgid1=11211;dsgid2=11211
a11211_2	2||20151892||20152578||GSMUA_Achr2G20280_001||1||CDS||80250391||10690||81.7	20151892	20152578	b11211_10	10||23420312||23421064||GSMUA_Achr10G15510_001||-1||CDS||80293324||4381||81.7	23421064	23420312	1.3e-93	250	http://genomevolution.org/CoGe/GEvo.pl?fid1=80250391;fid2=80293324;dsgid1=11211;dsgid2=11211
a11211_2	2||20183748||20194360||GSMUA_Achr2G20330_001||1||CDS||80251266||10695||79.3	20183748	20194360	b11211_10	10||23482601||23493817||GSMUA_Achr10G15600_001||1||CDS||80295115||4390||79.3	23482601	23493817	1e-250	300	http://genomevolution.org/CoGe/GEvo.pl?fid1=80251266;fid2=80295115;dsgid1=11211;dsgid2=11211
a11211_2	2||20196811||20197248||GSMUA_Achr2G20340_001||1||CDS||80250517||10696||78.2	20196811	20197248	b11211_10	10||23494797||23495198||GSMUA_Achr10G15610_001||1||CDS||80293676||4391||78.2	23494797	23495198	1.5e-81	350	http://genomevolution.org/CoGe/GEvo.pl?fid1=80250517;fid2=80293676;dsgid1=11211;dsgid2=11211
a11211_2	2||20200691||20201895||GSMUA_Achr2G20350_001||1||CDS||80248647||10697||71.9	20200691	20201895	b11211_10	10||23523412||23524608||GSMUA_Achr10G15680_001||1||CDS||80294912||4398||71.9	23523412	23524608	2.4e-192	400	http://genomevolution.org/CoGe/GEvo.pl?fid1=80248647;fid2=80294912;dsgid1=11211;dsgid2=11211
a11211_2	2||20221549||20230702||GSMUA_Achr2G20390_001||1||CDS||80249393||10701||83.0	20221549	20230702	b11211_10	10||23571555||23577836||GSMUA_Achr10G15750_001||1||CDS||80299502||4405||83.0	23571555	23577836	1e-250	450	http://genomevolution.org/CoGe/GEvo.pl?fid1=80249393;fid2=80299502;dsgid1=11211;dsgid2=11211
a11211_2	2||20239128||20242417||GSMUA_Achr2G20420_001||-1||CDS||80249914||10704||83.9	20242417	20239128	b11211_10	10||23585870||23590337||GSMUA_Achr10G15780_001||-1||CDS||80291824||4408||83.9	23590337	23585870	1e-250	500	http://genomevolution.org/CoGe/GEvo.pl?fid1=80249914;fid2=80291824;dsgid1=11211;dsgid2=11211
a11211_2	2||20318360||20322992||GSMUA_Achr2G20510_001||-1||CDS||80247441||10713||82.7	20322992	20318360	b11211_10	10||23654197||23655469||GSMUA_Achr10G15890_001||-1||CDS||80294936||4419||82.7	23655469	23654197	5.1e-217	550	http://genomevolution.org/CoGe/GEvo.pl?fid1=80247441;fid2=80294936;dsgid1=11211;dsgid2=11211
a11211_2	2||20352460||20359080||GSMUA_Achr2G20560_001||-1||CDS||80251403||10718||89.5	20359080	20352460	b11211_10	10||23687255||23696029||GSMUA_Achr10G15980_001||-1||CDS||80293812||4428||89.5	23696029	23687255	1e-250	600	http://genomevolution.org/CoGe/GEvo.pl?fid1=80251403;fid2=80293812;dsgid1=11211;dsgid2=11211
a11211_2	2||20362870||20371358||GSMUA_Achr2G20570_001||1||CDS||80252538||10719||87.7	20362870	20371358	b11211_10	10||23699877||23707394||GSMUA_Achr10G15990_001||1||CDS||80294812||4429||87.7	23699877	23707394	1e-250	650	http://genomevolution.org/CoGe/GEvo.pl?fid1=80252538;fid2=80294812;dsgid1=11211;dsgid2=11211
a11211_2	2||20400441||20401352||GSMUA_Achr2G20600_001||1||CDS||80250663||10722||91.7	20400441	20401352	b11211_10	10||23714184||23715054||GSMUA_Achr10G16010_001||1||CDS||80298376||4431||91.7	23714184	23715054	1e-185	700	http://genomevolution.org/CoGe/GEvo.pl?fid1=80250663;fid2=80298376;dsgid1=11211;dsgid2=11211
a11211_2	2||20449268||20451149||GSMUA_Achr2G20670_001||1||CDS||80253916||10729||88.5	20449268	20451149	b11211_10	10||23752946||23754839||GSMUA_Achr10G16090_001||1||CDS||80299270||4439||88.5	23752946	23754839	1e-250	750	http://genomevolution.org/CoGe/GEvo.pl?fid1=80253916;fid2=80299270;dsgid1=11211;dsgid2=11211
a11211_2	2||20465873||20473126||GSMUA_Achr2G20700_001||-1||CDS||80247805||10732||83.9	20473126	20465873	b11211_10	10||23773590||23780420||GSMUA_Achr10G16120_001||-1||CDS||80291862||4442||83.9	23780420	23773590	1e-250	800	http://genomevolution.org/CoGe/GEvo.pl?fid1=80247805;fid2=80291862;dsgid1=11211;dsgid2=11211
a11211_2	2||20518641||20523499||GSMUA_Achr2G20820_001||-1||CDS||80248322||10744||75.2	20523499	20518641	b11211_10	10||23840453||23841724||GSMUA_Achr10G16240_001||-1||CDS||80300824||4454||75.2	23841724	23840453	1.9e-51	850	http://genomevolution.org/CoGe/GEvo.pl?fid1=80248322;fid2=80300824;dsgid1=11211;dsgid2=11211
a11211_2	2||20547248||20547805||GSMUA_Achr2G20850_001||1||CDS||80247456||10747||83.7	20547248	20547805	b11211_10	10||23949153||23949713||GSMUA_Achr10G16400_001||1||CDS||80295418||4470||83.7	23949153	23949713	6.3e-131	897	http://genomevolution.org/CoGe/GEvo.pl?fid1=80247456;fid2=80295418;dsgid1=11211;dsgid2=11211
a11211_2	2||20579763||20581731||GSMUA_Achr2G20900_001||1||CDS||80247190||10752||82.3	20579763	20581731	b11211_10	10||23980518||23982266||GSMUA_Achr10G16460_001||1||CDS||80296328||4476||82.3	23980518	23982266	9.8e-192	947	http://genomevolution.org/CoGe/GEvo.pl?fid1=80247190;fid2=80296328;dsgid1=11211;dsgid2=11211
a11211_2	2||20584714||20593549||GSMUA_Achr2G20910_001||-1||CDS||80253344||10753||81.5	20593549	20584714	b11211_10	10||24009140||24012834||GSMUA_Achr10G16510_001||-1||CDS||80292858||4481||81.5	24012834	24009140	3.7e-197	997	http://genomevolution.org/CoGe/GEvo.pl?fid1=80253344;fid2=80292858;dsgid1=11211;dsgid2=11211
###
a11211_2	2||21196624||21198407||GSMUA_Achr2G21900_001||-1||CDS||80253132||10852||90.5	21198407	21196624	b11211_6	6||7250668||7252095||GSMUA_Achr6G10870_001||1||CDS||80211351||21665||90.5	7250668	7252095	1.7e-63	50	http://genomevolution.org/CoGe/GEvo.pl?fid1=80253132;fid2=80211351;dsgid1=11211;dsgid2=11211
a11211_2	2||21258919||21259955||GSMUA_Achr2G22010_001||1||CDS||80253897||10863||78.4	21258919	21259955	b11211_6	6||7121789||7122782||GSMUA_Achr6G10700_001||-1||CDS||80210697||21648||78.4	7122782	7121789	1.8e-231	97	http://genomevolution.org/CoGe/GEvo.pl?fid1=80253897;fid2=80210697;dsgid1=11211;dsgid2=11211
a11211_2	2||21264536||21277934||GSMUA_Achr2G22040_001||1||CDS||80253702||10866||80.0	21264536	21277934	b11211_6	6||7107235||7110867||GSMUA_Achr6G10680_001||-1||CDS||80210265||21646||80.0	7110867	7107235	4.8e-223	147	http://genomevolution.org/CoGe/GEvo.pl?fid1=80253702;fid2=80210265;dsgid1=11211;dsgid2=11211
a11211_2	2||21308031||21313162||GSMUA_Achr2G22130_001||-1||CDS||80252987||10875||86.5	21313162	21308031	b11211_6	6||6998243||7003802||GSMUA_Achr6G10470_001||1||CDS||80208516||21626||86.5	6998243	7003802	1e-250	194	http://genomevolution.org/CoGe/GEvo.pl?fid1=80252987;fid2=80208516;dsgid1=11211;dsgid2=11211
a11211_2	2||21363843||21368551||GSMUA_Achr2G22200_001||-1||CDS||80251504||10882||89.9	21368551	21363843	b11211_6	6||6965304||6970478||GSMUA_Achr6G10400_001||1||CDS||80201641||21619||89.9	6965304	6970478	1e-250	244	http://genomevolution.org/CoGe/GEvo.pl?fid1=80251504;fid2=80201641;dsgid1=11211;dsgid2=11211
a11211_2	2||21401114||21403760||GSMUA_Achr2G22280_001||-1||CDS||80248432||10890||90.3	21403760	21401114	b11211_6	6||6906343||6909711||GSMUA_Achr6G10330_001||1||CDS||80204023||21612||90.3	6906343	6909711	1e-250	294	http://genomevolution.org/CoGe/GEvo.pl?fid1=80248432;fid2=80204023;dsgid1=11211;dsgid2=11211
a11211_2	2||21425310||21426277||GSMUA_Achr2G22310_001||-1||CDS||80252166||10893||80.2	21426277	21425310	b11211_6	6||6869749||6870865||GSMUA_Achr6G10290_001||1||CDS||80205414||21608||80.2	6869749	6870865	3.2e-215	344	http://genomevolution.org/CoGe/GEvo.pl?fid1=80252166;fid2=80205414;dsgid1=11211;dsgid2=11211
a11211_2	2||21441871||21443665||GSMUA_Achr2G22330_001||-1||CDS||80247142||10895||80.9	21443665	21441871	b11211_6	6||6851213||6853017||GSMUA_Achr6G10260_001||1||CDS||80206086||21605||80.9	6851213	6853017	1e-250	394	http://genomevolution.org/CoGe/GEvo.pl?fid1=80247142;fid2=80206086;dsgid1=11211;dsgid2=11211
a11211_2	2||21480786||21484232||GSMUA_Achr2G22380_001||-1||CDS||80248101||10900||84.9	21484232	21480786	b11211_6	6||6758278||6761426||GSMUA_Achr6G10110_001||-1||CDS||80205664||21590||84.9	6761426	6758278	1.2e-229	444	http://genomevolution.org/CoGe/GEvo.pl?fid1=80248101;fid2=80205664;dsgid1=11211;dsgid2=11211
a11211_2	2||21503641||21506561||GSMUA_Achr2G22420_001||1||CDS||80248738||10904||79.8	21503641	21506561	b11211_6	6||6708324||6712360||GSMUA_Achr6G10020_001||-1||CDS||80209655||21581||79.8	6712360	6708324	6.4e-128	494	http://genomevolution.org/CoGe/GEvo.pl?fid1=80248738;fid2=80209655;dsgid1=11211;dsgid2=11211
a11211_2	2||21520448||21530893||GSMUA_Achr2G22450_001||1||CDS||80251802||10907||64.0	21520448	21530893	b11211_6	6||6670579||6674191||GSMUA_Achr6G09940_001||1||CDS||80207023||21573||64.0	6670579	6674191	1.4e-87	544	http://genomevolution.org/CoGe/GEvo.pl?fid1=80251802;fid2=80207023;dsgid1=11211;dsgid2=11211
a11211_2	2||21619510||21629777||GSMUA_Achr2G22590_001||-1||CDS||80250900||10921||72.7	21629777	21619510	b11211_6	6||6613798||6616623||GSMUA_Achr6G09850_001||1||CDS||80204535||21564||72.7	6613798	6616623	1e-250	594	http://genomevolution.org/CoGe/GEvo.pl?fid1=80250900;fid2=80204535;dsgid1=11211;dsgid2=11211
a11211_2	2||21644187||21645105||GSMUA_Achr2G22620_001||-1||CDS||80253997||10924||77.5	21645105	21644187	b11211_6	6||6577884||6578938||GSMUA_Achr6G09770_001||-1||CDS||80211395||21556||77.5	6578938	6577884	4.6e-229	644	http://genomevolution.org/CoGe/GEvo.pl?fid1=80253997;fid2=80211395;dsgid1=11211;dsgid2=11211
a11211_2	2||21702297||21702963||GSMUA_Achr2G22730_001||1||CDS||80250850||10935||90.8	21702297	21702963	b11211_6	6||6552224||6552969||GSMUA_Achr6G09710_001||-1||CDS||80200569||21550||90.8	6552969	6552224	1.9e-225	694	http://genomevolution.org/CoGe/GEvo.pl?fid1=80250850;fid2=80200569;dsgid1=11211;dsgid2=11211
a11211_2	2||21704288||21705004||GSMUA_Achr2G22740_001||1||CDS||80247451||10936||76.7	21704288	21705004	b11211_6	6||6548068||6548901||GSMUA_Achr6G09700_001||-1||CDS||80207348||21549||76.7	6548901	6548068	1.6e-131	744	http://genomevolution.org/CoGe/GEvo.pl?fid1=80247451;fid2=80207348;dsgid1=11211;dsgid2=11211
a11211_2	2||21755827||21757878||GSMUA_Achr2G22820_001||-1||CDS||80248947||10944||80.0	21757878	21755827	b11211_6	6||6392809||6395527||GSMUA_Achr6G09460_001||1||CDS||80210721||21525||80.0	6392809	6395527	3.4e-150	791	http://genomevolution.org/CoGe/GEvo.pl?fid1=80248947;fid2=80210721;dsgid1=11211;dsgid2=11211
a11211_2	2||21765914||21767434||GSMUA_Achr2G22840_001||-1||CDS||80250973||10946||76.3	21767434	21765914	b11211_6	6||6293436||6295311||GSMUA_Achr6G09380_001||1||CDS||80201091||21517||76.3	6293436	6295311	1.1e-182	841	http://genomevolution.org/CoGe/GEvo.pl?fid1=80250973;fid2=80201091;dsgid1=11211;dsgid2=11211
a11211_2	2||21805989||21806816||GSMUA_Achr2G22900_001||-1||CDS||80251777||10952||72.7	21806816	21805989	b11211_6	6||6135030||6135860||GSMUA_Achr6G09160_001||1||CDS||80201138||21495||72.7	6135030	6135860	1.9e-166	888	http://genomevolution.org/CoGe/GEvo.pl?fid1=80251777;fid2=80201138;dsgid1=11211;dsgid2=11211
a11211_2	2||21851651||21852992||GSMUA_Achr2G22970_001||1||CDS||80247097||10959||83.6	21851651	21852992	b11211_6	6||5974095||5975439||GSMUA_Achr6G08990_001||-1||CDS||80208439||21478||83.6	5975439	5974095	8.1e-216	935	http://genomevolution.org/CoGe/GEvo.pl?fid1=80247097;fid2=80208439;dsgid1=11211;dsgid2=11211
a11211_2	2||21854958||21857925||GSMUA_Achr2G22980_001||1||CDS||80252134||10960||73.2	21854958	21857925	b11211_6	6||5969306||5972657||GSMUA_Achr6G08980_001||-1||CDS||80202449||21477||73.2	5972657	5969306	1e-250	985	http://genomevolution.org/CoGe/GEvo.pl?fid1=80252134;fid2=80202449;dsgid1=11211;dsgid2=11211
a11211_2	2||21989079||21994478||GSMUA_Achr2G23180_001||1||CDS||80253860||10980||90.9	21989079	21994478	b11211_6	6||5858305||5862757||GSMUA_Achr6G08850_001||-1||CDS||80205986||21464||90.9	5862757	5858305	1e-250	1032	http://genomevolution.org/CoGe/GEvo.pl?fid1=80253860;fid2=80205986;dsgid1=11211;dsgid2=11211
###
a11211_2	2||21252239||21254499||GSMUA_Achr2G22000_001||-1||CDS||80250146||10862||74.2	21254499	21252239	b11211_10	10||25356129||25358204||GSMUA_Achr10G18770_001||-1||CDS||80294551||4707||74.2	25358204	25356129	2e-98	50	http://genomevolution.org/CoGe/GEvo.pl?fid1=80250146;fid2=80294551;dsgid1=11211;dsgid2=11211
a11211_2	2||21262749||21263102||GSMUA_Achr2G22030_001||1||CDS||80253208||10865||81.7	21262749	21263102	b11211_10	10||25380621||25384721||GSMUA_Achr10G18810_001||1||CDS||80299811||4711||81.7	25380621	25384721	4.2e-64	100	http://genomevolution.org/CoGe/GEvo.pl?fid1=80253208;fid2=80299811;dsgid1=11211;dsgid2=11211
a11211_2	2||21321055||21322932||GSMUA_Achr2G22140_001||1||CDS||80249961||10876||84.4	21321055	21322932	b11211_10	10||25555932||25568338||GSMUA_Achr10G19020_001||1||CDS||80292124||4732||84.4	25555932	25568338	8.5e-151	147	http://genomevolution.org/CoGe/GEvo.pl?fid1=80249961;fid2=80292124;dsgid1=11211;dsgid2=11211
a11211_2	2||21401114||21403760||GSMUA_Achr2G22280_001||-1||CDS||80248432||10890||91.7	21403760	21401114	b11211_10	10||25643418||25646468||GSMUA_Achr10G19160_001||-1||CDS||80293228||4746||91.7	25646468	25643418	1e-250	197	http://genomevolution.org/CoGe/GEvo.pl?fid1=80248432;fid2=80293228;dsgid1=11211;dsgid2=11211
a11211_2	2||21472322||21473221||GSMUA_Achr2G22370_001||1||CDS||80252073||10899||76.4	21472322	21473221	b11211_10	10||25746712||25747569||GSMUA_Achr10G19320_001||1||CDS||80293405||4762||76.4	25746712	25747569	5.8e-84	244	http://genomevolution.org/CoGe/GEvo.pl?fid1=80252073;fid2=80293405;dsgid1=11211;dsgid2=11211
a11211_2	2||21507184||21509135||GSMUA_Achr2G22430_001||-1||CDS||80252425||10905||79.4	21509135	21507184	b11211_10	10||25837500||25839178||GSMUA_Achr10G19480_001||-1||CDS||80299392||4778||79.4	25839178	25837500	3.5e-88	291	http://genomevolution.org/CoGe/GEvo.pl?fid1=80252425;fid2=80299392;dsgid1=11211;dsgid2=11211
a11211_2	2||21520448||21530893||GSMUA_Achr2G22450_001||1||CDS||80251802||10907||65.2	21520448	21530893	b11211_10	10||25918428||25922587||GSMUA_Achr10G19590_001||-1||CDS||80297308||4789||65.2	25922587	25918428	8.2e-98	341	http://genomevolution.org/CoGe/GEvo.pl?fid1=80251802;fid2=80297308;dsgid1=11211;dsgid2=11211
a11211_2	2||21619510||21629777||GSMUA_Achr2G22590_001||-1||CDS||80250900||10921||89.5	21629777	21619510	b11211_10	10||25999322||26000338||GSMUA_Achr10G19740_001||-1||CDS||80301050||4804||89.5	26000338	25999322	1.8e-113	391	http://genomevolution.org/CoGe/GEvo.pl?fid1=80250900;fid2=80301050;dsgid1=11211;dsgid2=11211
a11211_2	2||21653995||21655164||GSMUA_Achr2G22640_001||-1||CDS||80247471||10926||88.2	21655164	21653995	b11211_10	10||26059476||26060437||GSMUA_Achr10G19840_001||-1||CDS||80298482||4814||88.2	26060437	26059476	2.1e-151	441	http://genomevolution.org/CoGe/GEvo.pl?fid1=80247471;fid2=80298482;dsgid1=11211;dsgid2=11211
a11211_2	2||21702297||21702963||GSMUA_Achr2G22730_001||1||CDS||80250850||10935||91.8	21702297	21702963	b11211_10	10||26118810||26119460||GSMUA_Achr10G19930_001||1||CDS||80292748||4823||91.8	26118810	26119460	7.2e-231	491	http://genomevolution.org/CoGe/GEvo.pl?fid1=80250850;fid2=80292748;dsgid1=11211;dsgid2=11211
a11211_2	2||21704288||21705004||GSMUA_Achr2G22740_001||1||CDS||80247451||10936||73.6	21704288	21705004	b11211_10	10||26121606||26122316||GSMUA_Achr10G19940_001||1||CDS||80297016||4824||73.6	26121606	26122316	4.5e-114	541	http://genomevolution.org/CoGe/GEvo.pl?fid1=80247451;fid2=80297016;dsgid1=11211;dsgid2=11211
a11211_2	2||21755827||21757878||GSMUA_Achr2G22820_001||-1||CDS||80248947||10944||81.6	21757878	21755827	b11211_10	10||26280004||26282914||GSMUA_Achr10G20190_001||1||CDS||80294112||4849||81.6	26280004	26282914	3.3e-156	588	http://genomevolution.org/CoGe/GEvo.pl?fid1=80248947;fid2=80294112;dsgid1=11211;dsgid2=11211
a11211_2	2||21765914||21767434||GSMUA_Achr2G22840_001||-1||CDS||80250973||10946||81.8	21767434	21765914	b11211_10	10||26314113||26315819||GSMUA_Achr10G20240_001||1||CDS||80299281||4854||81.8	26314113	26315819	1.5e-193	638	http://genomevolution.org/CoGe/GEvo.pl?fid1=80250973;fid2=80299281;dsgid1=11211;dsgid2=11211
a11211_2	2||21805989||21806816||GSMUA_Achr2G22900_001||-1||CDS||80251777||10952||82.0	21806816	21805989	b11211_10	10||26403325||26404131||GSMUA_Achr10G20390_001||-1||CDS||80296681||4869||82.0	26404131	26403325	2.6e-68	688	http://genomevolution.org/CoGe/GEvo.pl?fid1=80251777;fid2=80296681;dsgid1=11211;dsgid2=11211
a11211_2	2||21808044||21824580||GSMUA_Achr2G22910_001||1||CDS||80249092||10953||87.7	21808044	21824580	b11211_10	10||26405974||26406586||GSMUA_Achr10G20400_001||1||CDS||80295026||4870||87.7	26405974	26406586	6.2e-16	703	http://genomevolution.org/CoGe/GEvo.pl?fid1=80249092;fid2=80295026;dsgid1=11211;dsgid2=11211
a11211_2	2||21840494||21843270||GSMUA_Achr2G22950_001||-1||CDS||80250991||10957||85.9	21843270	21840494	b11211_10	10||26493572||26497483||GSMUA_Achr10G20570_001||-1||CDS||80297863||4887||85.9	26497483	26493572	2.7e-236	750	http://genomevolution.org/CoGe/GEvo.pl?fid1=80250991;fid2=80297863;dsgid1=11211;dsgid2=11211
a11211_2	2||21851651||21852992||GSMUA_Achr2G22970_001||1||CDS||80247097||10959||87.7	21851651	21852992	b11211_10	10||26510804||26512443||GSMUA_Achr10G20600_001||1||CDS||80300309||4890||87.7	26510804	26512443	1e-250	800	http://genomevolution.org/CoGe/GEvo.pl?fid1=80247097;fid2=80300309;dsgid1=11211;dsgid2=11211
a11211_2	2||21939260||21939874||GSMUA_Achr2G23130_001||1||CDS||80250677||10975||83.9	21939260	21939874	b11211_10	10||26616643||26621058||GSMUA_Achr10G20760_001||1||CDS||80295853||4906||83.9	26616643	26621058	4.6e-170	847	http://genomevolution.org/CoGe/GEvo.pl?fid1=80250677;fid2=80295853;dsgid1=11211;dsgid2=11211
###
a11211_3	3||1116969||1118981||GSMUA_Achr3G01660_001||1||CDS||80222190||11155||80.5	1116969	1118981	b11211_2	2||21341265||21343177||GSMUA_Achr2G22170_001||1||CDS||80247808||10879||80.5	21341265	21343177	1e-250	50	http://genomevolution.org/CoGe/GEvo.pl?fid1=80222190;fid2=80247808;dsgid1=11211;dsgid2=11211
a11211_3	3||1258515||1259472||GSMUA_Achr3G01880_001||1||CDS||80228105||11177||80.3	1258515	1259472	b11211_2	2||21243765||21246543||GSMUA_Achr2G21980_001||-1||CDS||80253291||10860||80.3	21246543	21243765	1.8e-54	97	http://genomevolution.org/CoGe/GEvo.pl?fid1=80228105;fid2=80253291;dsgid1=11211;dsgid2=11211
a11211_3	3||1271685||1276106||GSMUA_Achr3G01900_001||-1||CDS||80223781||11179||88.7	1276106	1271685	b11211_2	2||21187146||21191211||GSMUA_Achr2G21870_001||1||CDS||80249263||10849||88.7	21187146	21191211	1e-250	147	http://genomevolution.org/CoGe/GEvo.pl?fid1=80223781;fid2=80249263;dsgid1=11211;dsgid2=11211
a11211_3	3||1326562||1328152||GSMUA_Achr3G01980_001||1||CDS||80221786||11187||80.7	1326562	1328152	b11211_2	2||21163451||21165001||GSMUA_Achr2G21820_001||-1||CDS||80251961||10844||80.7	21165001	21163451	1e-250	197	http://genomevolution.org/CoGe/GEvo.pl?fid1=80221786;fid2=80251961;dsgid1=11211;dsgid2=11211
a11211_3	3||1369781||1376921||GSMUA_Achr3G02060_001||-1||CDS||80228330||11195||84.4	1376921	1369781	b11211_2	2||21071302||21081738||GSMUA_Achr2G21700_001||-1||CDS||80249242||10832||84.4	21081738	21071302	1e-250	247	http://genomevolution.org/CoGe/GEvo.pl?fid1=80228330;fid2=80249242;dsgid1=11211;dsgid2=11211
a11211_3	3||1448893||1450383||GSMUA_Achr3G02180_001||1||CDS||80224608||11207||94.0	1448893	1450383	b11211_2	2||20995994||20997484||GSMUA_Achr2G21590_001||-1||CDS||80253380||10821||94.0	20997484	20995994	1e-250	297	http://genomevolution.org/CoGe/GEvo.pl?fid1=80224608;fid2=80253380;dsgid1=11211;dsgid2=11211
a11211_3	3||1452372||1453421||GSMUA_Achr3G02200_001||-1||CDS||80221704||11209||92.0	1453421	1452372	b11211_2	2||20983707||20984960||GSMUA_Achr2G21580_001||1||CDS||80247829||10820||92.0	20983707	20984960	4.9e-105	347	http://genomevolution.org/CoGe/GEvo.pl?fid1=80221704;fid2=80247829;dsgid1=11211;dsgid2=11211
[truncated: 8,282 more rows]
