# Supplementary material for: Genomic analysis of NAC transcription factors in banana (Musa acuminata) and definition of NAC orthologous groups for monocots and dicots
Source: Plant Mol Biol. 2014 Feb 26;85(1):63–80. doi: 10.1007/s11103-013-0169-2 (PMC4151281; doi:10.1007/s11103-013-0169-2)
Supplement: Supplementary file 4 — Species tree used to reconciliate gene trees with RAPGreen (Dufayard et al. 2005) (XML 3 kb) [file 11103_2013_169_MOESM4_ESM.xml]

<?xml version="1.0" encoding="UTF-8"?>
<phyloxml xsi:schemaLocation="http://www.phyloxml.org http://www.phyloxml.org/1.10/phyloxml.xsd" xmlns:xsi="http://www.w3.org/2001/XMLSchema-instance" xmlns="http://www.phyloxml.org">
<phylogeny rooted="true">
  <clade>
    <taxonomy>
      <id>35493</id>
      <scientific_name>Streptophyta</scientific_name>
    </taxonomy>
    <clade>
      <taxonomy>
        <id>58023</id>
        <scientific_name>Tracheophyta</scientific_name>
      </taxonomy>
      <clade>
        <taxonomy>
          <id>58024</id>
          <scientific_name>Spermatophyta</scientific_name>
          <common_name>Angiosperms</common_name>
        </taxonomy>
        <clade>
          <taxonomy>
            <id>4447</id>
            <scientific_name>Monocotyledons</scientific_name>
          </taxonomy>
          <clade>
            <taxonomy>
              <id>4641</id>
              <code>MUSAC</code>
              <scientific_name>Musa acuminata</scientific_name>
              <common_name>banana</common_name>
            </taxonomy>
          </clade>
          <clade>
            <taxonomy>
              <id>38820</id>
              <scientific_name>Poales</scientific_name>
            </taxonomy>
            <clade>
              <taxonomy>
                <id>359160</id>
                <scientific_name>BEP</scientific_name>
              </taxonomy>
              <clade>
                <taxonomy>
                  <id>4530</id>
                  <code>ORYSA</code>
                  <scientific_name>Oryza sativa</scientific_name>
                  <common_name>rice</common_name>
                </taxonomy>
              </clade>
            </clade>
          </clade>
        </clade>
        <clade>
          <taxonomy>
            <id>71240</id>
            <scientific_name>Eudicotyledons</scientific_name>
          </taxonomy>
          <clade>
            <taxonomy>
              <id>91836</id>
              <scientific_name>EurosidsII</scientific_name>
            </taxonomy>
            <clade>
              <taxonomy>
                <id>3702</id>
                <code>ARATH</code>
                <scientific_name>Arabidopsis thaliana</scientific_name>
                <common_name>thale cress</common_name>
              </taxonomy>
            </clade>
          </clade>
          <clade>
            <taxonomy>
              <id>29760</id>
              <code>VITVI</code>
              <scientific_name>Vitis vinifera</scientific_name>
              <common_name>grapewine</common_name>
            </taxonomy>
          </clade>
        </clade>
      </clade>
    </clade>
  </clade>
</phylogeny>
</phyloxml>
