# Supplementary material for: Genomic analysis of NAC transcription factors in banana (Musa acuminata) and definition of NAC orthologous groups for monocots and dicots
Source: Plant Mol Biol. 2014 Feb 26;85(1):63–80. doi: 10.1007/s11103-013-0169-2 (PMC4151281; doi:10.1007/s11103-013-0169-2)
Supplement: Supplementary file 6 — OrthoMCL clusters obtained with different inflation parameters (1.5, 5, 8, 10, 12, and 14, respectively) (TXT 11 kb) [file 11103_2013_169_MOESM6_ESM.txt]

ANAC046_At3g04060.1_ARATH	ANAC021/022_At1g56010.2_ARATH	ANAC098_At5g53950.1_ARATH	ANAC054_At3g15170.1_ARATH	ANAC100_At5g61430.1_ARATH	ANAC079/080_At5g07680.1_ARATH	ANAC087_At5g18270.1_ARATH	ANAC058_At3g18400.1_ARATH	ANAC092_At5g39610.1_ARATH	ANAC059_At3g29035.1_ARATH	ANAC_At3g12977.1_ARATH	ANAC031_At1g76420.1_ARATH	ANAC038/039_At2g24430.1_ARATH	ANAC074_At4g28530.1_ARATH	GSMUA_Achr10T22350_001_MUSAC	GSMUA_Achr10T26180_001_MUSAC	GSMUA_Achr7T19680_001_MUSAC	GSMUA_Achr5T07600_001_MUSAC	GSMUA_Achr6T08600_001_MUSAC	GSMUA_Achr7T18330_001_MUSAC	GSMUA_Achr6T01770_001_MUSAC	GSMUA_Achr8T21470_001_MUSAC	GSMUA_Achr6T32290_001_MUSAC	GSMUA_Achr9T27530_001_MUSAC	GSMUA_Achr9T16920_001_MUSAC	GSMUA_Achr6T30570_001_MUSAC	GSMUA_Achr10T05070_001_MUSAC	GSMUA_Achr6T31350_001_MUSAC	GSMUA_Achr9T26140_001_MUSAC	GSMUA_Achr8T33310_001_MUSAC	GSMUA_Achr3T23360_001_MUSAC	GSMUA_Achr5T00500_001_MUSAC	GSMUA_Achr5T26640_001_MUSAC	GSMUA_Achr9T10210_001_MUSAC	GSMUA_Achr8T07120_001_MUSAC	GSMUA_Achr11T25720_001_MUSAC	GSMUA_Achr6T30050_001_MUSAC	GSMUA_Achr9T20090_001_MUSAC	GSMUA_Achr10T19900_001_MUSAC	GSMUA_Achr8T24680_001_MUSAC	GSMUA_Achr8T18420_001_MUSAC	GSMUA_Achr3T09520_001_MUSAC	GSMUA_Achr1T10860_001_MUSAC	GSMUA_AchrUn_randomT02760_001_MUSAC	GSMUA_Achr11T22760_001_MUSAC	GSMUA_Achr5T18670_001_MUSAC	GSMUA_Achr11T00880_001_MUSAC	GSMUA_Achr8T18980_001_MUSAC	GSMUA_Achr1T20530_001_MUSAC	GSMUA_AchrUn_randomT17260_001_MUSAC	Os03g21030.1_ORYSA	Os11g03310.1_ORYSA	Os07g48550.1_ORYSA	Os11g03370.1_ORYSA	Os06g23650.1_ORYSA	Os04g38720.1_ORYSA	Os09g32260.1_ORYSA	Os03g42630.1_ORYSA	Os02g36880.1_ORYSA	Os08g40030.1_ORYSA	Os01g01470.1_ORYSA	Os06g46270.1_ORYSA	Os12g41680.1_ORYSA	Os02g06950.1_ORYSA	Os08g10080.1_ORYSA	Os04g52810.1_ORYSA	Os04g43560.1_ORYSA	Os01g29840.1_ORYSA	Os02g56600.1_ORYSA	Os10g33760.1_ORYSA	Os02g41450.1_ORYSA	Os03g01870.1_ORYSA	VvNAC33_GSVIVT01020478001_VITVI	VvNAC16_GSVIVT01014287001_VITVI	VvNAC05_GSVIVT01007982001_VITVI	VvNAC61_GSVIVT01033374001_VITVI	VvNAC11_GSVIVT01011445001_VITVI	VvNAC65_GSVIVT01035554001_VITVI	VvNAC06_GSVIVT01008291001_VITVI	VvNAC14_GSVIVT01013419001_VITVI	VvNAC56_GSVIVT01028354001_VITVI	GSMUA_Achr6T36550_001_MUSAC	GSMUA_Achr7T11500_001_MUSAC	GSMUA_Achr9T00570_001_MUSAC	GSMUA_Achr3T18020_001_MUSAC	Os12g03050.1_ORYSA	Os08g33670.1_ORYSA
ANAC097_At5g50820.1_ARATH	ANAC083_At5g13180.1_ARATH	ANAC041_At2g33480.1_ARATH	ANAC055_At3g15500.1_ARATH	ANAC102_At5g63790.1_ARATH	ANAC081_At5g08790.1_ARATH	ANAC002_At1g01720.1_ARATH	ANAC032_At1g77450.1_ARATH	ANAC025_At1g61110.1_ARATH	ANAC019_At1g52890_ARATH	ANAC104_At5g64530.1_ARATH	ANAC047_At3g04070.1_ARATH	ANAC056_At3g15510.1_ARATH	ANAC029_At1g69490.1_ARATH	ANAC018_At1g52880.1_ARATH	ANAC084_At5g14000.1_ARATH	GSMUA_Achr7T22480_001_MUSAC	GSMUA_Achr10T11910_001_MUSAC	GSMUA_Achr6T23840_001_MUSAC	GSMUA_AchrUn_randomT24680_001_MUSAC	GSMUA_Achr3T18680_001_MUSAC	GSMUA_Achr6T16560_001_MUSAC	GSMUA_Achr6T20870_001_MUSAC	GSMUA_Achr10T16940_001_MUSAC	GSMUA_Achr10T04570_001_MUSAC	GSMUA_Achr6T25380_001_MUSAC	GSMUA_Achr6T18720_001_MUSAC	GSMUA_Achr6T17720_001_MUSAC	GSMUA_Achr7T23250_001_MUSAC	GSMUA_Achr3T18990_001_MUSAC	GSMUA_Achr5T07590_001_MUSAC	GSMUA_Achr6T32330_001_MUSAC	GSMUA_Achr6T17670_001_MUSAC	GSMUA_Achr10T10790_001_MUSAC	GSMUA_Achr6T25790_001_MUSAC	GSMUA_Achr6T18640_001_MUSAC	GSMUA_Achr3T18010_001_MUSAC	GSMUA_Achr9T04960_001_MUSAC	GSMUA_Achr4T02390_001_MUSAC	GSMUA_Achr4T02380_001_MUSAC	GSMUA_Achr7T21780_001_MUSAC	GSMUA_Achr1T08860_001_MUSAC	GSMUA_Achr9T19520_001_MUSAC	GSMUA_AchrUn_randomT17360_001_MUSAC	GSMUA_Achr6T32320_001_MUSAC	GSMUA_Achr10T29200_001_MUSAC	GSMUA_Achr10T12860_001_MUSAC	GSMUA_Achr7T21770_001_MUSAC	GSMUA_Achr4T10310_001_MUSAC	GSMUA_Achr2T21110_001_MUSAC	Os07g37920.1_ORYSA	Os01g66120.1_ORYSA	Os05g34830.1_ORYSA	Os11g08210.1_ORYSA	Os01g60020.1_ORYSA	Os03g60080.1_ORYSA	Os07g12340.1_ORYSA	Os07g48450.1_ORYSA	Os02g34970.1_ORYSA	Os04g35660.1_ORYSA	Os12g03040.1_ORYSA	Os11g03300.1_ORYSA	Os03g21060.1_ORYSA	Os12g29330.1_ORYSA	Os11g31330.1_ORYSA	VvNAC01_GSVIVT01000940001_VITVI	VvNAC07_GSVIVT01008601001_VITVI	VvNAC17_GSVIVT01014403001_VITVI	VvNAC18_GSVIVT01014405001_VITVI	VvNAC08_GSVIVT01008839001_VITVI	VvNAC39_GSVIVT01022354001_VITVI	VvNAC44_GSVIVT01025515001_VITVI	VvNAC03_GSVIVT01006485001_VITVI	VvNAC42_GSVIVT01025165001_VITVI	VvNAC26_GSVIVT01019952001_VITVI	VvNAC58_GSVIVT01029709001_VITVI	VvNAC47_GSVIVT01026468001_VITVI	VvNAC45_GSVIVT01025657001_VITVI	VvNAC60_GSVIVT01033372001_VITVI	VvNAC73_GSVIVT01033032001_VITVI	Os01g01430.1_ORYSA	Os09g33490.1_ORYSA	Os01g70110.1_ORYSA	Os05g34310.1_ORYSA	Os08g42400.1_ORYSA	VvNAC43_LOC100250078_VITVI
ANAC103_At5g64060.1_ARATH	ANAC082_At5g09330.1_ARATH	ANAC078_At5g04410.1_ARATH	ANAC053_At3g10500.1_ARATH	ANAC017_At1g34190.1_ARATH	ANAC016_At1g34180.1_ARATH	ANAC051/052_At3g10490.2_ARATH	ANAC050_At3g10480.1_ARATH	ANAC_At4g35580_ARATH	ANAC014_At1g33060.1_ARATH	ANAC091_At5g24590.2_ARATH	ANAC062_At3g49530.1_ARATH	ANAC057_At3g17730.1_ARATH	ANAC028_At1g65910.1_ARATH	ANAC086_At5g17260.1_ARATH	ANAC045_At3g03200.1_ARATH	ANAC011_At1g32510.1_ARATH	ANAC071_At4g17980.1_ARATH	ANAC096_At5g46590.1_ARATH	ANAC020_At1g54330.1_ARATH	ANAC013_At1g32870.1_ARATH	ANAC040_At2g27300.1_ARATH	ANAC060_At3g44290.1_ARATH	ANAC089_At5g22290.1_ARATH	ANAC077_At5g04400.1_ARATH	GSMUA_Achr11T09000_001_MUSAC	GSMUA_Achr7T23330_001_MUSAC	GSMUA_Achr10T04530_001_MUSAC	GSMUA_Achr8T24280_001_MUSAC	GSMUA_AchrUn_randomT11980_001_MUSAC	GSMUA_Achr2T04010_001_MUSAC	GSMUA_Achr9T23580_001_MUSAC	GSMUA_Achr9T20400_001_MUSAC	GSMUA_Achr3T00330_001_MUSAC	GSMUA_AchrUn_randomT04060_001_MUSAC	GSMUA_Achr4T29170_001_MUSAC	GSMUA_Achr2T11810_001_MUSAC	GSMUA_Achr1T03560_001_MUSAC	GSMUA_Achr11T07800_001_MUSAC	GSMUA_Achr11T01400_001_MUSAC	GSMUA_Achr1T02820_001_MUSAC	GSMUA_Achr5T18140_001_MUSAC	GSMUA_Achr3T18070_001_MUSAC	GSMUA_Achr5T03360_001_MUSAC	GSMUA_Achr11T17780_001_MUSAC	GSMUA_Achr3T13880_001_MUSAC	GSMUA_AchrUn_randomT08190_001_MUSAC	GSMUA_AchrUn_randomT07620_001_MUSAC	GSMUA_Achr11T16860_001_MUSAC	GSMUA_Achr8T13430_001_MUSAC	GSMUA_Achr9T23940_001_MUSAC	GSMUA_Achr5T23620_001_MUSAC	AK068153_ORYSA	Os05g35170.1_ORYSA	Os08g44820.1_ORYSA	Os03g02800.1_ORYSA	Os09g38010.1_ORYSA	Os09g38000.1_ORYSA	Os09g32040.1_ORYSA	Os10g42130.1_ORYSA	Os08g06140.1_ORYSA	Os06g01230.1_ORYSA	Os01g15640.1_ORYSA	Os02g57650.1_ORYSA	VvNAC51_GSVIVT01027470001_VITVI	VvNAC64_GSVIVT01035214001_VITVI	VvNAC48_GSVIVT01026495001_VITVI	VvNAC20_GSVIVT01016175001_VITVI	VvNAC15_GSVIVT01013671001_VITVI	VvNAC21_GSVIVT01016176001_VITVI	VvNAC57_GSVIVT01029392001_VITVI	VvNAC13_GSVIVT01013182001_VITVI	VvNAC69_GSVIVT01036711001_VITVI	VvNAC25_GSVIVT01019702001_VITVI	VvNAC71_GSVIVT01038666001_VITVI	VvNAC55_GSVIVT01027477001_VITVI	VvNAC52_GSVIVT01027472001_VITVI	VvNAC54_GSVIVT01027475001_VITVI	VvNAC67_GSVIVT01036071001_VITVI	GSMUA_Achr6T03200_001_MUSAC	GSMUA_Achr7T26050_001_MUSAC	GSMUA_Achr2T06610_001_MUSAC	GSMUA_Achr4T07148_001_MUSAC	Os10g21560.1_ORYSA	VvNAC09_GSVIVT01009651001_VITVI	VvNAC53_GSVIVT01027473001_VITVI
ANAC_At3g12910.1_ARATH	ANAC042_At2g43000.1_ARATH	ANAC094_At5G39820.1_ARATH	ANAC009_At1g26870.1_ARATH	ANAC034/035_At2g02450.1_ARATH	ANAC036_At2g17040.1_ARATH	ANAC061_At3g44350.1_ARATH	ANAC090_At5g22380.1_ARATH	GSMUA_Achr4T32010_001_MUSAC	GSMUA_Achr5T02170_001_MUSAC	GSMUA_Achr7T00860_001_MUSAC	GSMUA_Achr10T08420_001_MUSAC	GSMUA_Achr6T31585_001_MUSAC	GSMUA_Achr4T23030_001_MUSAC	GSMUA_Achr9T10040_001_MUSAC	GSMUA_Achr6T02680_001_MUSAC	GSMUA_Achr10T08120_001_MUSAC	GSMUA_Achr3T21690_001_MUSAC	GSMUA_Achr7T23650_001_MUSAC	GSMUA_Achr10T04320_001_MUSAC	GSMUA_Achr10T10690_001_MUSAC	GSMUA_Achr11T26450_001_MUSAC	GSMUA_Achr5T17060_001_MUSAC	GSMUA_Achr11T08970_001_MUSAC	GSMUA_Achr3T14720_001_MUSAC	GSMUA_Achr11T01320_001_MUSAC	GSMUA_Achr1T02710_001_MUSAC	GSMUA_Achr7T04030_001_MUSAC	GSMUA_AchrUn_randomT08220_001_MUSAC	GSMUA_Achr5T19060_001_MUSAC	GSMUA_Achr3T00560_001_MUSAC	GSMUA_Achr10T04720_001_MUSAC	GSMUA_Achr8T01410_001_MUSAC	GSMUA_Achr6T19400_001_MUSAC	GSMUA_Achr9T29750_001_MUSAC	Os03g56580.1_ORYSA	Os07g04560.1_ORYSA	Os08g33910.1_ORYSA	Os02g51120.1_ORYSA	Os12g43530.1_ORYSA	Os05g34600.1_ORYSA	Os01g66490.1_ORYSA	Os08g02160.1_ORYSA	Os03g04070.1_ORYSA	Os06g51070.1_ORYSA	Os11g05614.1_ORYSA	Os05g37080.1_ORYSA	Os01g64310.1_ORYSA	Os12g05990.1_ORYSA	VvNAC30_GSVIVT01020388001_VITVI	VvNAC31_GSVIVT01020389001_VITVI	VvNAC32_GSVIVT01020394001_VITVI	VvNAC36_GSVIVT01020834001_VITVI	VvNAC28_GSVIVT01020384001_VITVI	VvNAC29_GSVIVT01020387001_VITVI	VvNAC27_GSVIVT01019993001_VITVI	VvNAC10_GSVIVT01011420001_VITVI	VvNAC40_GSVIVT01023123001_VITVI	VvNAC04_GSVIVT01007194001_VITVI	VvNAC41_GSVIVT01023921001_VITVI	VvNAC46_GSVIVT01026055001_VITVI	VvNAC74_GSVIVT01036091001_VITVI	VvNAC62_GSVIVT01033886001_VITVI	GSMUA_Achr11T22590_001_MUSAC	Os11g45950.1_ORYSA
ANAC033_At1g79580.1_ARATH	ANAC101_At5g62380.1_ARATH	ANAC007_At1g12260.1_ARATH	ANAC076_At4g36160.1_ARATH	ANAC026_At1g62700.1_ARATH	ANAC037_At2g18060.1_ARATH	ANAC105_At5g66300.1_ARATH	ANAC030_At1g71930.1_ARATH	ANAC043_At2g46770.1_ARATH	ANAC012_At1g32770.1_ARATH	ANAC066_At3g61910.1_ARATH	ANAC070_At4g10350.1_ARATH	ANAC015_At1g33280.1_ARATH	GSMUA_Achr7T06640_001_MUSAC	GSMUA_Achr11T03780_001_MUSAC	GSMUA_Achr11T17510_001_MUSAC	GSMUA_Achr6T36840_001_MUSAC	GSMUA_Achr8T12100_001_MUSAC	GSMUA_Achr11T03040_001_MUSAC	GSMUA_Achr8T11590_001_MUSAC	GSMUA_Achr7T23170_001_MUSAC	GSMUA_Achr3T22360_001_MUSAC	GSMUA_Achr3T12230_001_MUSAC	GSMUA_AchrUn_randomT21980_001_MUSAC	GSMUA_Achr9T24450_001_MUSAC	GSMUA_Achr7T05980_001_MUSAC	GSMUA_Achr2T20020_001_MUSAC	GSMUA_Achr10T14400_001_MUSAC	GSMUA_Achr2T05640_001_MUSAC	GSMUA_Achr6T28890_001_MUSAC	GSMUA_Achr10T21750_001_MUSAC	Os02g15340.1_ORYSA	Os06g33940.1_ORYSA	Os10g38834.1_ORYSA	Os02g42970.1_ORYSA	Os04g45340.1_ORYSA	Os06g01480.1_ORYSA	Os03g03540.1_ORYSA	Os08g01330.1_ORYSA	Os06g04090.1_ORYSA	Os08g02300.1_ORYSA	Os04g_ORYSA	VvNAC68_GSVIVT01036682001_VITVI	VvNAC49_GSVIVT01027431001_VITVI	VvNAC02_GSVIVT01001264001_VITVI	VvNAC23_GSVIVT01018809001_VITVI	VvNAC22_GSVIVT01018623001_VITVI	VvNAC63_GSVIVT01034485001_VITVI	VvNAC24_GSVIVT01019670001_VITVI	VvNAC70_GSVIVT01037113001_VITVI	Os04g59470.1_ORYSA
ANAC099_At5g56620.1_ARATH	ANAC075_At4g29230.1_ARATH	ANAC073_At4g28500.1_ARATH	ANAC010_At1g28470.1_ARATH	ANAC008_At1g25580.1_ARATH	ANAC044_At3g01600.1_ARATH	ANAC085_At5g14490.1_ARATH	GSMUA_Achr7T09510_001_MUSAC	GSMUA_Achr2T16590_001_MUSAC	GSMUA_Achr6T05480_001_MUSAC	GSMUA_Achr4T30940_001_MUSAC	GSMUA_Achr2T09080_001_MUSAC	GSMUA_Achr4T02730_001_MUSAC	GSMUA_Achr6T27000_001_MUSAC	GSMUA_Achr3T07330_001_MUSAC	GSMUA_AchrUn_randomT17050_001_MUSAC	GSMUA_Achr9T01880_001_MUSAC	Os01g09550.1_ORYSA	Os06g36480.1_ORYSA	Os05g48850.1_ORYSA	Os01g48130.1_ORYSA	Os05g10620.2_ORYSA	Os06g15690.1_ORYSA	Os02g38130.1_ORYSA	Os04g40140.1_ORYSA	VvNAC19_GSVIVT01015274001_VITVI	VvNAC34_GSVIVT01020609001_VITVI	VvNAC37_GSVIVT01021120001_VITVI	VvNAC12_GSVIVT01011954001_VITVI	VvNAC59_GSVIVT01032388001_VITVI	GSMUA_Achr10T27600_001_MUSAC
ANAC072_At4g27410.1_ARATH
