# Supplementary material for: Genomic analysis of NAC transcription factors in banana (Musa acuminata) and definition of NAC orthologous groups for monocots and dicots
Source: Plant Mol Biol. 2014 Feb 26;85(1):63–80. doi: 10.1007/s11103-013-0169-2 (PMC4151281; doi:10.1007/s11103-013-0169-2)
Supplement: Supplementary file 11 — Phylogenetic tree (Newick format) obtained with all the sequences included in the inferred OGs (NWK 21 kb) [file 11103_2013_169_MOESM11_ESM.nwk]

(((((VvNAC55_GSVIVT01027477001_VITVI:1.23E-6,(VvNAC52_GSVIVT01027472001_VITVI:0.089013972,(VvNAC54_GSVIVT01027475001_VITVI:0.030969377,(VvNAC53_GSVIVT01027473001_VITVI:0.254506475,VvNAC51_GSVIVT01027470001_VITVI:0.119038045):0.013382701):0.028767758):0.130673073):0.191326928,(ANAC_At4g35580_ARATH:0.01463018,(ANAC014_At1g33060.1_ARATH:5.83E-7,(VvNAC25_GSVIVT01019702001_VITVI:0.074561442,(VvNAC71_GSVIVT01038666001_VITVI:0.068466712,(ANAC062_At3g49530.1_ARATH:0.104808824,ANAC091_At5g24590.2_ARATH:0.04036202):0.2154021):0.025737423):0.022972782):0.015647594):0.035139664):0.034225639,((GSMUA_Achr4T29170_001_MUSAC:0.024671585,(GSMUA_Achr2T11810_001_MUSAC:0.061202442,GSMUA_Achr1T03560_001_MUSAC:0.092150071):0.004405119):0.044583182,(GSMUA_AchrUn_randomT04060_001_MUSAC:0.076675038,(GSMUA_Achr3T00330_001_MUSAC:4.22E-7,(Os08g06140.1_ORYSA:0.017936525,(GSMUA_Achr11T07800_001_MUSAC:0.043804644,Os06g01230.1_ORYSA:0.152194135):0.031725286):0.030819607):4.22E-7):0.01485745):0.041544208)5b:0.111005,((((((((Os03g03540.1_ORYSA:6.96E-7,(ANAC076_At4g36160.1_ARATH:4.15E-7,(GSMUA_Achr8T12100_001_MUSAC:1.014E-6,(VvNAC23_GSVIVT01018809001_VITVI:0.0,(GSMUA_Achr11T03040_001_MUSAC:0.0,(ANAC037_At2g18060.1_ARATH:0.029393328,(ANAC105_At5g66300.1_ARATH:0.060306057,(ANAC101_At5g62380.1_ARATH:0.058052509,(GSMUA_Achr11T03780_001_MUSAC:0.014610235,((GSMUA_Achr6T36840_001_MUSAC:0.043892143,(Os06g01480.1_ORYSA:0.014227177,GSMUA_Achr7T06640_001_MUSAC:5.45E-7):6.38E-7):0.014205487,((GSMUA_Achr11T17510_001_MUSAC:4.92E-7,(VvNAC02_GSVIVT01001264001_VITVI:0.0,ANAC026_At1g62700.1_ARATH:0.014189768):0.0):5.24E-7,(Os02g42970.1_ORYSA:6.71E-7,(VvNAC22_GSVIVT01018623001_VITVI:0.0,(Os04g45340.1_ORYSA:0.0,(ANAC007_At1g12260.1_ARATH:0.0,GSMUA_Achr8T11590_001_MUSAC:0.0):0.0):0.014214827):0.0):5.24E-7):6.71E-7):0.014027407):0.016108492):0.046143481):0.01388426):0.014848489):0.0):5.81E-7):0.014320254):0.014259847):0.013945621,Os10g38834.1_ORYSA:0.029892152)2a-b:0.006207,(GSMUA_Achr3T22360_001_MUSAC:0.030368796,((Os08g01330.1_ORYSA:0.01431993,Os04g59470.1_ORYSA:0.059972001):0.016323129,(GSMUA_Achr7T23170_001_MUSAC:0.036682163,(ANAC030_At1g71930.1_ARATH:0.080730021,VvNAC63_GSVIVT01034485001_VITVI:0.068621006):0.057111756):0.020838817):0.014450421)2c:0.070068):0.075502417,((VvNAC70_GSVIVT01037113001_VITVI:0.025413137,(ANAC070_At4g10350.1_ARATH:7.26E-7,(VvNAC68_GSVIVT01036682001_VITVI:0.014869657,((Os02g15340.1_ORYSA:0.015029997,Os06g33940.1_ORYSA:0.0):0.030598302,(GSMUA_Achr10T21750_001_MUSAC:0.046054779,((GSMUA_Achr10T14400_001_MUSAC:6.783E-6,GSMUA_Achr2T20020_001_MUSAC:0.02927543):0.015124223,(ANAC033_At1g79580.1_ARATH:0.060351218,(GSMUA_Achr7T05980_001_MUSAC:0.044416617,(VvNAC24_GSVIVT01019670001_VITVI:8.94E-7,(ANAC012_At1g32770.1_ARATH:0.029301639,((GSMUA_AchrUn_randomT21980_001_MUSAC:0.0,(Os08g02300.1_ORYSA:3.83E-7,(GSMUA_Achr3T12230_001_MUSAC:6.55E-7,(ANAC043_At2g46770.1_ARATH:0.014826777,VvNAC49_GSVIVT01027431001_VITVI:6.06E-7):0.014261935):5.29E-7):3.83E-7):0.0,(ANAC066_At3g61910.1_ARATH:0.060079212,(Os06g04090.1_ORYSA:0.029407328,GSMUA_Achr9T24450_001_MUSAC:0.014506261):0.014242409):6.38E-7):0.014372749):8.94E-7):0.005250003):0.040196576)2f:0.015247):7.03E-7):0.014140743):0.01527633):0.02926337):0.010401324):0.00752245,(ANAC015_At1g33280.1_ARATH:0.014226232,(GSMUA_Achr6T28890_001_MUSAC:0.028982598,(Os04g_ORYSA:6.77E-7,GSMUA_Achr2T05640_001_MUSAC:0.029018851):6.77E-7):0.014559439):7.21E-7)2d-f:0.030853)2a-f:0.168973,((Os03g01870.1_ORYSA:0.097685033,(Os10g33760.1_ORYSA:0.071331289,(GSMUA_Achr1T10860_001_MUSAC:0.021069362,(GSMUA_AchrUn_randomT02760_001_MUSAC:0.018897649,(Os02g56600.1_ORYSA:0.030310894,(((GSMUA_Achr5T18670_001_MUSAC:0.014895455,(GSMUA_Achr8T18980_001_MUSAC:0.028980666,GSMUA_AchrUn_randomT17260_001_MUSAC:9.93E-7):0.014684899):0.014574901,(GSMUA_Achr11T00880_001_MUSAC:0.029193621,(GSMUA_Achr11T22760_001_MUSAC:0.029938778,(GSMUA_Achr1T20530_001_MUSAC:0.01501791,GSMUA_Achr6T36550_001_MUSAC:0.01444766):0.04489511):6.01E-7):0.01459344):9.72E-7,((ANAC074_At4g28530.1_ARATH:0.047387257,VvNAC56_GSVIVT01028354001_VITVI:0.013219852):0.098011745,(Os02g41450.1_ORYSA:0.029647912,Os04g43560.1_ORYSA:0.015134148):0.009352835):0.020251479):0.013948108):0.013959461):0.032947792):0.077650298):0.028697407)1a:0.097402,(GSMUA_Achr8T33310_001_MUSAC:0.039344168,(GSMUA_Achr5T00500_001_MUSAC:0.043923858,(Os06g46270.1_ORYSA:0.031510668,((GSMUA_Achr9T10210_001_MUSAC:0.044774061,(GSMUA_Achr6T31350_001_MUSAC:0.044466138,(GSMUA_Achr9T26140_001_MUSAC:0.046574298,(GSMUA_Achr6T30050_001_MUSAC:0.045204073,Os12g41680.1_ORYSA:0.045461227):0.014573067):0.014504227):0.015008905):0.023851227,((Os04g52810.1_ORYSA:0.089203568,Os08g10080.1_ORYSA:0.046764575):0.038212922,((GSMUA_Achr3T23360_001_MUSAC:0.045362084,(GSMUA_Achr11T25720_001_MUSAC:0.0281729,(GSMUA_Achr8T07120_001_MUSAC:0.045469964,GSMUA_Achr5T26640_001_MUSAC:0.029645382):0.014860302):0.017504125):0.030995112,(Os02g06950.1_ORYSA:0.10117055,(ANAC_At3g12977.1_ARATH:0.02652858,(VvNAC33_GSVIVT01020478001_VITVI:0.097204698,ANAC021/022_At1g56010.2_ARATH:0.012413712):0.030948683):0.02930285):0.035197919):0.015325158):0.029874347):0.008871663):0.015582783):0.021913502)1b:0.062752):0.061935086):0.049233152,(((((ANAC038/039_At2g24430.1_ARATH:0.040470477,VvNAC65_GSVIVT01035554001_VITVI:0.017813997)1c_partial:0.02731,(GSMUA_Achr7T19680_001_MUSAC:8.05E-7,(GSMUA_Achr6T01770_001_MUSAC:0.056699181,(GSMUA_Achr8T24680_001_MUSAC:0.058462209,((((((((((ANAC098_At5g53950.1_ARATH:0.021985896,GSMUA_Achr10T26180_001_MUSAC:0.042983425):0.023322251,GSMUA_Achr10T22350_001_MUSAC:0.02917314):6.84E-7,VvNAC16_GSVIVT01014287001_VITVI:0.014571564):0.014736276,ANAC054_At3g15170.1_ARATH:0.106749398):0.015126586,Os06g23650.1_ORYSA:0.08969166)1d:0.013682,(ANAC031_At1g76420.1_ARATH:0.047033267,(VvNAC14_GSVIVT01013419001_VITVI:7.6E-7,(GSMUA_Achr9T20090_001_MUSAC:0.028918029,Os08g40030.1_ORYSA:0.01388873):0.028657024):0.012784961)1e:0.05973):0.035571017,((ANAC079/080_At5g07680.1_ARATH:0.014224354,ANAC100_At5g61430.1_ARATH:5.47E-7):0.029918478,VvNAC05_GSVIVT01007982001_VITVI:0.028536368)1h_partial:0.015079):0.013871075,(((ANAC059_At3g29035.1_ARATH:0.026441936,ANAC092_At5g39610.1_ARATH:0.016751639):0.045957373,GSMUA_Achr7T11500_001_MUSAC:0.090967027):0.019777245,VvNAC11_GSVIVT01011445001_VITVI:1.368E-6)1h_partial:0.014976):0.027872915,((GSMUA_Achr6T30570_001_MUSAC:0.021424771,GSMUA_Achr9T27530_001_MUSAC:0.00783697):0.03841778,(Os02g36880.1_ORYSA:0.056810945,Os04g38720.1_ORYSA:0.022662907):0.061874237)1h_partial:0.018572):0.00347699,((((Os01g01470.1_ORYSA:0.0,Os01g29840.1_ORYSA:0.0):0.088296801,(GSMUA_Achr6T32290_001_MUSAC:0.077138728,(GSMUA_Achr3T18020_001_MUSAC:0.026249323,Os07g48550.1_ORYSA:0.082309526):0.010352574):0.033776829):0.017950045,(GSMUA_Achr10T05070_001_MUSAC:0.089186623,((GSMUA_Achr9T16920_001_MUSAC:0.014746324,(GSMUA_Achr8T21470_001_MUSAC:0.029023946,(GSMUA_Achr7T18330_001_MUSAC:0.014505058,(GSMUA_Achr6T08600_001_MUSAC:0.019589553,GSMUA_Achr5T07600_001_MUSAC:0.057323556):0.010656821):0.014568539):0.014723953):0.014949428,(Os03g21030.1_ORYSA:0.092218762,(GSMUA_Achr3T09520_001_MUSAC:0.033108459,(Os11g03310.1_ORYSA:0.050517274,(Os11g03370.1_ORYSA:9.88E-7,Os12g03050.1_ORYSA:1.033E-6):0.0121903):0.13892489):0.043122262):0.014172608):0.014739096):5.38E-7):0.015826407,(VvNAC61_GSVIVT01033374001_VITVI:0.059255045,(ANAC046_At3g04060.1_ARATH:0.030788088,ANAC087_At5g18270.1_ARATH:0.030226416):0.030084417):6.775E-6)1g:0.029117):0.044239334):6.06E-7):0.013688442):0.013939279):0.015408626,((GSMUA_Achr10T19900_001_MUSAC:0.014109429,GSMUA_Achr8T18420_001_MUSAC:0.02842095):7.04E-7,GSMUA_Achr9T00570_001_MUSAC:0.143520344)1f_partial:0.014089):4.66E-7,((ANAC058_At3g18400.1_ARATH:0.060788539,VvNAC06_GSVIVT01008291001_VITVI:0.014480808):0.014130207,Os09g32260.1_ORYSA:0.060118401)1f_partial:0.0):0.022999157,(Os03g42630.1_ORYSA:0.019915901,Os08g33670.1_ORYSA:0.284331819):3.7201E-5)1c-h:0.057539):0.046768111,(((Os05g35170.1_ORYSA:0.097216365,(GSMUA_Achr11T09000_001_MUSAC:0.060336981,(GSMUA_Achr10T04530_001_MUSAC:0.063801032,(GSMUA_Achr7T23330_001_MUSAC:0.096650284,AK068153_ORYSA:0.117875302):0.027576687):0.030891694):0.030607181):0.053254147,(VvNAC48_GSVIVT01026495001_VITVI:0.236402107,(ANAC082_At5g09330.1_ARATH:0.081187801,ANAC103_At5g64060.1_ARATH:0.093462631):0.150380635):0.093663)4e:0.094114,(((VvNAC20_GSVIVT01016175001_VITVI:1.5978E-5,(ANAC053_At3g10500.1_ARATH:0.013786118,ANAC078_At5g04410.1_ARATH:6.34E-7):0.059154472):0.076254872,(VvNAC21_GSVIVT01016176001_VITVI:0.14650327,(ANAC051/052_At3g10490.2_ARATH:0.014509801,(ANAC050_At3g10480.1_ARATH:1.09E-7,ANAC077_At5g04400.1_ARATH:0.315023736):1.09E-7):0.046092255):0.067781827):0.030939719,((Os08g44820.1_ORYSA:4.285E-6,Os02g57650.1_ORYSA:0.089878597):0.028748901,((GSMUA_Achr2T04010_001_MUSAC:0.029463086,GSMUA_Achr9T20400_001_MUSAC:0.028457236):0.021358593,(GSMUA_Achr9T23580_001_MUSAC:0.05318182,GSMUA_AchrUn_randomT07620_001_MUSAC:0.058246489):0.017159688):0.014266019):0.015816862)4d:0.031142):0.039277313):0.020910227,(((((((((VvNAC09_GSVIVT01009651001_VITVI:1.150391973,GSMUA_Achr2T06610_001_MUSAC:1.111268538):0.266280625,(Os10g21560.1_ORYSA:1.174431625,(GSMUA_Achr4T07148_001_MUSAC:0.267567299,GSMUA_Achr7T26050_001_MUSAC:0.342332907):0.301177696):0.124169515)7f:0.732934,VvNAC69_GSVIVT01036711001_VITVI:1.2682E-5):0.014852466,ANAC020_At1g54330.1_ARATH:0.015292002):0.046463721,((GSMUA_Achr9T23940_001_MUSAC:0.014707276,(ANAC057_At3g17730.1_ARATH:6.73E-7,(Os09g38010.1_ORYSA:0.014735808,(VvNAC57_GSVIVT01029392001_VITVI:0.0,(GSMUA_Achr3T13880_001_MUSAC:5.68E-7,Os09g38000.1_ORYSA:0.014763617):5.68E-7):0.0):0.014713947):8.48E-7)4b:0.02955,(ANAC045_At3g03200.1_ARATH:0.014673514,ANAC086_At5g17260.1_ARATH:0.014743241)4a_partial:0.036565):0.018046105):0.012774798,((ANAC028_At1g65910.1_ARATH:0.058989909,GSMUA_Achr8T13430_001_MUSAC:8.07E-7):0.015048247,(GSMUA_Achr11T16860_001_MUSAC:0.015137655,Os03g02800.1_ORYSA:0.014342989):0.014973076)4a_partial:0.014742):2.23E-7,((GSMUA_Achr1T02820_001_MUSAC:0.030785609,GSMUA_AchrUn_randomT08190_001_MUSAC:0.015468368):0.014291166,GSMUA_Achr11T01400_001_MUSAC:1.11E-7)4a_partial:0.0):0.014845938,VvNAC64_GSVIVT01035214001_VITVI:1.347E-6):0.041619088,(((GSMUA_Achr3T18070_001_MUSAC:0.049190577,GSMUA_Achr5T03360_001_MUSAC:0.046153444):0.014544328,((ANAC011_At1g32510.1_ARATH:0.144642793,(VvNAC13_GSVIVT01013182001_VITVI:5.08E-7,(ANAC096_At5g46590.1_ARATH:0.131992079,ANAC071_At4g17980.1_ARATH:0.032944724):0.034873265):0.025630838):0.023451973,(Os10g42130.1_ORYSA:0.016181145,(GSMUA_Achr11T17780_001_MUSAC:0.081457447,GSMUA_Achr5T18140_001_MUSAC:0.029821206):0.047563002):0.015778598):8.58E-7)4c:0.168114,((GSMUA_Achr8T24280_001_MUSAC:0.046701364,GSMUA_AchrUn_randomT11980_001_MUSAC:6.5E-7):0.045429756,(VvNAC15_GSVIVT01013671001_VITVI:0.052403719,(Os09g32040.1_ORYSA:0.311893372,(ANAC013_At1g32870.1_ARATH:0.123652208,(ANAC016_At1g34180.1_ARATH:0.030844594,ANAC017_At1g34190.1_ARATH:0.079157425):0.09857652):0.090657719):0.030322067):0.060340013)4g:0.161372):1.964E-6):0.020418282):0.053586716):0.007344887,((((((((((((((((Os11g08210.1_ORYSA:0.116393475,GSMUA_Achr6T17720_001_MUSAC:0.014717425):8.5E-7,GSMUA_Achr3T18990_001_MUSAC:0.047564362):0.029261427,((GSMUA_Achr6T18720_001_MUSAC:0.030154452,Os05g34830.1_ORYSA:0.0):0.044466499,Os01g66120.1_ORYSA:1.0328E-5):0.01554493):0.015119273,((GSMUA_Achr6T25380_001_MUSAC:0.054420019,GSMUA_Achr7T23250_001_MUSAC:0.07805208):0.028821831,GSMUA_Achr10T04570_001_MUSAC:0.04825937):1.1547E-5):0.015622874,VvNAC08_GSVIVT01008839001_VITVI:0.014723037):9.57E-7,(ANAC002_At1g01720.1_ARATH:0.016428931,ANAC032_At1g77450.1_ARATH:0.131954938):0.013653931):0.030791598,VvNAC44_GSVIVT01025515001_VITVI:0.030455236):1.745E-6,VvNAC39_GSVIVT01022354001_VITVI:0.044823841):0.014847105,((((GSMUA_Achr5T07590_001_MUSAC:0.031762396,Os07g12340.1_ORYSA:0.096594755):0.014982606,(Os03g60080.1_ORYSA:0.03478693,Os01g60020.1_ORYSA:0.013664221):0.012360426):0.029210916,(GSMUA_Achr7T21780_001_MUSAC:0.030510609,GSMUA_Achr4T10310_001_MUSAC:0.074745081):1.027E-6):7.03E-7,((GSMUA_Achr6T32330_001_MUSAC:0.029997486,GSMUA_Achr10T29200_001_MUSAC:0.045261192):0.015390378,GSMUA_Achr4T02390_001_MUSAC:0.01472636):7.03E-7):0.015587706):0.025705328,(ANAC081_At5g08790.1_ARATH:5.41E-7,ANAC102_At5g63790.1_ARATH:0.014684199):0.070558072)3a-b:0.015622,(ANAC055_At3g15500.1_ARATH:0.014506624,(ANAC019_At1g52890_ARATH:7.57E-7,(VvNAC17_GSVIVT01014403001_VITVI:6.67E-7,ANAC072_At4g27410.1_ARATH:0.0312401):0.029896728):8.29E-7)3e:0.097193):0.031848108,(((((((((VvNAC42_GSVIVT01025165001_VITVI:0.082479131,VvNAC45_GSVIVT01025657001_VITVI:0.022447621):0.087089782,VvNAC43_LOC100250078_VITVI:0.460860066):3.92068E-4,((ANAC047_At3g04070.1_ARATH:0.064916049,VvNAC60_GSVIVT01033372001_VITVI:0.027685622):0.013249181,((GSMUA_Achr7T21770_001_MUSAC:0.044658545,(GSMUA_AchrUn_randomT17360_001_MUSAC:0.014487152,((Os03g21060.1_ORYSA:0.014561877,Os07g48450.1_ORYSA:0.014387046):0.030468232,((GSMUA_Achr4T02380_001_MUSAC:4.76E-7,(((Os11g03300.1_ORYSA:0.0,Os12g03040.1_ORYSA:0.0):0.084183574,(ANAC029_At1g69490.1_ARATH:0.034910007,VvNAC26_GSVIVT01019952001_VITVI:0.04380008):0.063327355):0.009500316,(GSMUA_Achr9T04960_001_MUSAC:0.024734641,GSMUA_Achr6T32320_001_MUSAC:0.007002055):0.013778631):0.015065719):7.28E-7,(GSMUA_Achr10T12860_001_MUSAC:0.07856074,GSMUA_Achr3T18010_001_MUSAC:7.89E-7):0.014408105):7.28E-7):0.014416746):6.97E-7):0.017258217,(Os01g01430.1_ORYSA:0.043367584,Os05g34310.1_ORYSA:0.307334114):0.036291616):0.016777307)3c:0.032448):0.043201364,(GSMUA_Achr1T08860_001_MUSAC:0.014624663,GSMUA_Achr9T19520_001_MUSAC:8.32E-7):0.014322018):0.015267922,ANAC025_At1g61110.1_ARATH:0.014578057):1.075E-6,Os07g37920.1_ORYSA:0.02931131):6.83E-7,VvNAC18_GSVIVT01014405001_VITVI:4.47E-7):0.014642765,(ANAC018_At1g52880.1_ARATH:0.02915308,ANAC056_At3g15510.1_ARATH:8.48E-7):0.029224542):1.098E-6,VvNAC03_GSVIVT01006485001_VITVI:0.014531123)3c-d:0.038437):0.056621415,((((Os06g51070.1_ORYSA:0.077693547,(GSMUA_Achr3T14720_001_MUSAC:0.072720811,(GSMUA_Achr3T00560_001_MUSAC:0.080454459,GSMUA_Achr7T04030_001_MUSAC:0.053590817):0.031544764):0.071770699):0.088833254,(GSMUA_Achr11T01320_001_MUSAC:0.032039046,(GSMUA_Achr5T19060_001_MUSAC:0.099226364,(Os03g04070.1_ORYSA:0.075233053,((GSMUA_Achr1T02710_001_MUSAC:0.116870273,GSMUA_AchrUn_randomT08220_001_MUSAC:0.035895566):0.029399859,(VvNAC04_GSVIVT01007194001_VITVI:0.02041555,(ANAC036_At2g17040.1_ARATH:0.097495295,VvNAC41_GSVIVT01023921001_VITVI:0.091800547):0.060703532):0.108680775):0.016145955):0.016219545):9.19E-7):0.041789064)8a:0.136651,(((((Os11g05614.1_ORYSA:0.027982754,Os12g05990.1_ORYSA:6.78E-7):0.160889341,(GSMUA_Achr9T29750_001_MUSAC:0.110154689,(GSMUA_Achr10T04720_001_MUSAC:0.12429767,(GSMUA_Achr8T01410_001_MUSAC:0.166585249,GSMUA_Achr6T19400_001_MUSAC:0.029835403):0.015397197):8.13E-7):0.039811019):0.02127163,((Os05g37080.1_ORYSA:0.076647058,(Os01g64310.1_ORYSA:4.173E-5,Os11g45950.1_ORYSA:1.040433387):0.082613397):0.107177801,(VvNAC62_GSVIVT01033886001_VITVI:0.237713509,((ANAC061_At3g44350.1_ARATH:0.249703939,(ANAC090_At5g22380.1_ARATH:3.605E-6,GSMUA_Achr10T27600_001_MUSAC:0.742289171):0.030751186):0.108914629,(VvNAC46_GSVIVT01026055001_VITVI:0.026488397,VvNAC74_GSVIVT01036091001_VITVI:0.031861648):0.084344733):0.040255566):0.067412165):0.056513639)8b:0.315694,GSMUA_Achr11T22590_001_MUSAC:1.504261207):0.134646228,(ANAC034/035_At2g02450.1_ARATH:1.133E-6,(GSMUA_Achr3T21690_001_MUSAC:0.015083381,(GSMUA_Achr10T10690_001_MUSAC:0.03195051,(GSMUA_Achr11T26450_001_MUSAC:0.030383696,(VvNAC40_GSVIVT01023123001_VITVI:0.030100931,(GSMUA_Achr11T08970_001_MUSAC:0.016153315,(GSMUA_Achr7T23650_001_MUSAC:0.031162453,((Os01g66490.1_ORYSA:6.69E-7,(Os05g34600.1_ORYSA:0.015060471,Os08g02160.1_ORYSA:0.063731235):6.44E-7):0.030160197,(GSMUA_Achr5T17060_001_MUSAC:0.061657483,GSMUA_Achr10T04320_001_MUSAC:0.030351534):7.06E-7):0.015114084):6.8E-7):0.015070969):6.94E-7):5.49E-7):0.015144925):0.015201375)6a:0.139732):0.026696142):0.171751584,((ANAC094_At5G39820.1_ARATH:0.043776237,(VvNAC10_GSVIVT01011420001_VITVI:6.66E-7,(VvNAC27_GSVIVT01019993001_VITVI:7.5E-7,((Os02g51120.1_ORYSA:0.045322227,GSMUA_Achr10T08120_001_MUSAC:0.030189):7.84E-7,(GSMUA_Achr6T02680_001_MUSAC:0.007288849,(Os08g33910.1_ORYSA:0.029998054,ANAC009_At1g26870.1_ARATH:0.014390185):0.011156089):0.026515701):0.015146817):0.015156614):0.016697967)6b:0.042882,(VvNAC36_GSVIVT01020834001_VITVI:1.815E-6,((((Os12g43530.1_ORYSA:0.045254248,GSMUA_Achr6T31585_001_MUSAC:0.014490118):1.115E-6,((GSMUA_Achr4T32010_001_MUSAC:6.74E-7,(Os03g56580.1_ORYSA:0.0,Os07g04560.1_ORYSA:0.028414387):0.015618989):0.014686486,(GSMUA_Achr9T10040_001_MUSAC:0.029071044,GSMUA_Achr10T08420_001_MUSAC:2.73E-7):2.73E-7):5.28E-7):0.014687287,(GSMUA_Achr5T02170_001_MUSAC:0.014769762,(GSMUA_Achr4T23030_001_MUSAC:0.144655337,GSMUA_Achr7T00860_001_MUSAC:8.35E-7):0.030202713):6.95E-7):0.030088188,(((VvNAC28_GSVIVT01020384001_VITVI:0.045528999,(VvNAC31_GSVIVT01020389001_VITVI:0.009304437,VvNAC30_GSVIVT01020388001_VITVI:0.012557872):0.007175908):6.07E-7,(VvNAC29_GSVIVT01020387001_VITVI:0.014697602,VvNAC32_GSVIVT01020394001_VITVI:0.029266508):6.07E-7):0.014800806,(ANAC042_At2g43000.1_ARATH:0.022295952,ANAC_At3g12910.1_ARATH:0.137130233):0.026100559):5.26E-7):0.014832381)6c:0.120401):0.251197475):0.115027456):0.004682938,((VvNAC58_GSVIVT01029709001_VITVI:0.137545053,(ANAC104_At5g64530.1_ARATH:0.266442054,VvNAC47_GSVIVT01026468001_VITVI:0.256823037):0.023673391):0.090623051,(GSMUA_Achr6T18640_001_MUSAC:0.433243919,((Os02g34970.1_ORYSA:0.173633844,Os04g35660.1_ORYSA:0.170849768):0.267111046,(GSMUA_Achr6T17670_001_MUSAC:0.064602345,(GSMUA_Achr6T25790_001_MUSAC:0.37931319,GSMUA_Achr10T10790_001_MUSAC:0.054624479):0.042092502):0.153916226):0.019371912):0.091330776)7e:0.242956):0.107269445,((((((((((((((((((ANAC044_At3g01600.1_ARATH:0.096319674,ANAC085_At5g14490.1_ARATH:0.066198973):0.239392834,(VvNAC59_GSVIVT01032388001_VITVI:0.041492539,(GSMUA_Achr9T01880_001_MUSAC:0.014247659,(GSMUA_AchrUn_randomT17050_001_MUSAC:0.058195268,(Os02g38130.1_ORYSA:0.085108947,Os04g40140.1_ORYSA:0.246798417):0.076506395):1.075E-6):0.07509899):0.128661092)7d:0.051767,(Os06g15690.1_ORYSA:0.071375812,(GSMUA_Achr3T07330_001_MUSAC:0.101906426,(ANAC008_At1g25580.1_ARATH:0.078385303,VvNAC12_GSVIVT01011954001_VITVI:0.035677166):0.084131443):0.014706185)7c:0.095783):0.102115789,ANAC099_At5g56620.1_ARATH:0.014416919):0.013497021,GSMUA_Achr2T16590_001_MUSAC:0.0):7.46E-7,VvNAC19_GSVIVT01015274001_VITVI:8.54E-7):1.043E-6,ANAC075_At4g29230.1_ARATH:0.0):0.013965547,GSMUA_Achr6T05480_001_MUSAC:0.013942636):1.083E-6,(GSMUA_AchrUn_randomT28610_001_MUSAC:5.16E-7,Os05g10620.2_ORYSA:0.15232812):0.013927199):9.16E-7,GSMUA_Achr7T09510_001_MUSAC:0.013963737):6.75E-7,(GSMUA_Achr4T30940_001_MUSAC:0.01471293,((GSMUA_Achr4T02730_001_MUSAC:0.014370659,(ANAC073_At4g28500.1_ARATH:0.044266543,(Os01g48130.1_ORYSA:0.0,Os05g48850.1_ORYSA:0.0):0.014369214):4.42E-7):6.7E-7,((GSMUA_Achr6T27000_002_MUSAC:0.0,(GSMUA_Achr2T09080_001_MUSAC:0.043603878,GSMUA_Achr6T27000_001_MUSAC:6.33E-7):5.64E-7):0.014385406,(VvNAC34_GSVIVT01020609001_VITVI:0.014083978,(ANAC010_At1g28470.1_ARATH:0.077262063,VvNAC37_GSVIVT01021120001_VITVI:6.34E-7):0.061072142):0.015490934):5.89E-7)7a:0.059202):0.013563218):5.17E-7,Os06g36480.1_ORYSA:1.34E-7):0.013995556,Os01g09550.1_ORYSA:7.76E-7):1.144915311,Os01g70110.1_ORYSA:0.45367733):0.100102155,(ANAC084_At5g14000.1_ARATH:1.041341067,VvNAC73_GSVIVT01033032001_VITVI:0.133398655)5a_partial:0.160496):0.06498906,(Os08g42400.1_ORYSA:0.38545114,Os09g33490.1_ORYSA:0.217811428):0.132427277):0.114111775,(Os11g31330.1_ORYSA:0.655844423,Os12g29330.1_ORYSA:0.125850223):0.118389496):0.052252887,(((GSMUA_Achr10T11910_001_MUSAC:0.061542183,(GSMUA_Achr6T16560_001_MUSAC:0.043522081,(GSMUA_Achr3T18680_001_MUSAC:0.146431581,(GSMUA_Achr6T20870_001_MUSAC:0.175567067,GSMUA_Achr6T23840_001_MUSAC:0.063545572):1.031E-6):0.027469548):0.015809336):0.03194593,((GSMUA_Achr7T22480_001_MUSAC:0.052594401,GSMUA_Achr2T21110_001_MUSAC:0.189099183):0.032197171,(GSMUA_Achr10T16940_001_MUSAC:0.144221611,GSMUA_AchrUn_randomT24680_001_MUSAC:0.14746644):0.027822001):0.007376437):0.020501089,(VvNAC07_GSVIVT01008601001_VITVI:0.169100804,(ANAC097_At5g50820.1_ARATH:1.124289894,(ANAC041_At2g33480.1_ARATH:0.12321817,(ANAC083_At5g13180.1_ARATH:0.044977797,VvNAC01_GSVIVT01000940001_VITVI:0.0):0.020182322):0.015311588):0.036076892):0.02630306)5a_partial:0.031173):0.07009105):0.086171793,((VvNAC67_GSVIVT01036071001_VITVI:0.069367858,(ANAC040_At2g27300.1_ARATH:0.031236954,(ANAC060_At3g44290.1_ARATH:0.077583972,ANAC089_At5g22290.1_ARATH:0.046521415):0.092474912):0.051696303):0.221397663,(GSMUA_Achr6T03200_001_MUSAC:0.050070797,(Os01g15640.1_ORYSA:0.0727344,GSMUA_Achr5T23620_001_MUSAC:0.044324882):0.02116215):0.088916572)5c:0.086335):0.00646706):-1.0;
